# Supplementary material for: Long Non-Coding RNAs Play a Role in the Pathogenesis of Psoriatic Arthritis by Regulating MicroRNAs and Genes Involved in Inflammation and Metabolic Syndrome
Source: Front Immunol. 2018 Jul 16;9:1533. doi: 10.3389/fimmu.2018.01533 (PMC6054935; doi:10.3389/fimmu.2018.01533)
Supplement: Table S1 — Long non-coding RNAs modulated in psoriatic arthritis patients versus healthy subjects. [file table_1.xlsx]

## Sheet: PSA NON CODING contain LONG
Supplementary table 1. lncRNAs modulated in PsA patients versus healthy subjects
ID	Fold Change	P-value	Gene Symbol	mRNA Description
TC0100009477.hg.1	-2.38	0.0011	AP4B1-AS1	Homo sapiens AP4B1 antisense RNA 1 (AP4B1-AS1), transcript variant 2, long non-coding RNA.; Homo sapiens AP4B1 antisense RNA 1 (AP4B1-AS1), transcript variant 1, long non-coding RNA.; AP4B1 antisense RNA 1 [gene_biotype:antisense transcript_biotype:antisense]; N/A; AP4B1 antisense RNA 1 [Source:HGNC Symbol;Acc:HGNC:44114]; novel transcript; havana:known chromosome:GRCh38:1:113812608:113815476:1 g…
TC2200008724.hg.1	-1.53	0.0081	APOBEC3B-AS1	Homo sapiens APOBEC3B antisense RNA 1 (APOBEC3B-AS1), long non-coding RNA.
TC0900008570.hg.1	1.86	0.0005	ASTN2-AS1	Homo sapiens ASTN2 antisense RNA 1 (ASTN2-AS1), long non-coding RNA.; ASTN2 antisense RNA 1 [gene_biotype:antisense transcript_biotype:antisense]; ASTN2 antisense RNA 1 [Source:HGNC Symbol;Acc:HGNC:51175]; novel transcript; long non-coding RNA OTTHUMT00000053801.1 (RP11-264C15.2 gene; Non-coding transcript identified by NONCODE; Non-coding transcript identified by NONCODE: Antisense; Homo sapiens…
TC0500007947.hg.1	2.02	0.0026	ATG10-IT1; RP11-356D23.3	ATG10 intronic transcript 1 (non-protein coding) [Source:HGNC Symbol;Acc:HGNC:41455]; novel transcript; ATG10 intronic transcript 1 [Source:HGNC Symbol;Acc:HGNC:41455]; ATG10 intronic transcript 1 [gene_biotype:sense_intronic transcript_biotype:sense_intronic]; long non-coding RNA OTTHUMT00000370363.1 (RP11-356D23.3 gene; Non-coding transcript identified by NONCODE: Sense No Exonic
TC2100006863.hg.1	1.62	0.0069	BACH1-IT3; AP000240.7	BACH1 intronic transcript 3 (non-protein coding) [Source:HGNC Symbol;Acc:HGNC:16455]; novel transcript, sense intronic to BACH1; BACH1 intronic transcript 3 [Source:HGNC Symbol;Acc:HGNC:16455]; BACH1 intronic transcript 3 [gene_biotype:sense_intronic transcript_biotype:sense_intronic]; long non-coding RNA OTTHUMT00000171967.1 (AP000240.7 gene; Non-coding transcript identified by NONCODE: Linc; ge…
TC0900012006.hg.1	1.59	0.0077	CCDC183-AS1	Homo sapiens CCDC183 antisense RNA 1 (CCDC183-AS1), long non-coding RNA.; CCDC183 antisense RNA 1 [gene_biotype:antisense transcript_biotype:antisense]; CCDC183 antisense RNA 1 [Source:HGNC Symbol;Acc:HGNC:44105]; Salzman2013 ANNOTATED, INTERNAL, ncRNA, OVCODE, OVERLAPTX, OVEXON best transcript NR_024580; Salzman2013 ANNOTATED, ncRNA, OVCODE, OVERLAPTX, OVEXON best transcript NR_024580; novel tra…
TC0300013922.hg.1	1.57	0.0071	CNTN4-AS1	Homo sapiens CNTN4 antisense RNA 1 (CNTN4-AS1), long non-coding RNA.; CNTN4 antisense RNA 1 [Source:HGNC Symbol;Acc:HGNC:39985]; novel transcript, antisense to CNTN4; CNTN4 antisense RNA 1 [gene_biotype:antisense transcript_biotype:antisense]; long non-coding RNA OTTHUMT00000337448.3 (AC022002.4 gene; Transcript Originally Identified by LNCipedia; Non-coding transcript identified by NONCODE: Anti…
TC0100009153.hg.1	-1.56	0.0098	DPYD-AS1	Homo sapiens DPYD antisense RNA 1 (DPYD-AS1), long non-coding RNA.; DPYD antisense RNA 1 [gene_biotype:antisense transcript_biotype:antisense]; DPYD antisense RNA 1 [Source:HGNC Symbol;Acc:HGNC:40195]; novel transcript, antisense to DPYD; long non-coding RNA OTTHUMT00000095697.1 (RP11-526F14.1 gene; Non-coding transcript identified by NONCODE: Antisense; DPYD antisense RNA 1 (DPYD-AS1), long non-…
TC0500008318.hg.1	-2.37	0.0026	EPB41L4A-AS1	Homo sapiens EPB41L4A antisense RNA 1 (EPB41L4A-AS1), long non-coding RNA.; EPB41L4A antisense RNA 1 [Source:HGNC Symbol;Acc:HGNC:30749]; Transcript Identified by AceView, Entrez Gene ID(s) 114915; 654322; EPB41L4A antisense RNA 1 (non-protein coding); EPB41L4A antisense RNA 1 [gene_biotype:lincRNA transcript_biotype:lincRNA]; long non-coding RNA OTTHUMT00000250735.3 (EPB41L4A-AS1 gene; long non-…
TC0800012271.hg.1	-2.08	0.0068	FAM85A; AC145124.2	family with sequence similarity 85, member A [Source:HGNC Symbol;Acc:HGNC:17606]; novel transcript; N/A; havana:known chromosome:GRCh38:8:12194467:12196280:1 gene:ENSG00000255495 gene_biotype:antisense transcript_biotype:antisense; long non-coding RNA OTTHUMT00000383144.2 (AC145124.2 gene; Transcript Originally Identified by LNCipedia; Transcript Originally Identified by LNCipedia, alternate tran…
TC0600009340.hg.1	1.78	0.0021	HRAT13; RP11-532N4.2	Homo sapiens heart tissue-associated transcript 13 (HRAT13), long non-coding RNA.; N/A; novel transcript; havana:known chromosome:GRCh38:6:123439678:123470079:1 gene:ENSG00000235535 gene_biotype:antisense transcript_biotype:antisense; havana:known chromosome:GRCh38:6:123439642:123468930:1 gene:ENSG00000235535 gene_biotype:antisense transcript_biotype:antisense; havana:known chromosome:GRCh38:6:12…
TC0600011361.hg.1	-2.36	0.0031	HCG18; HCG17	Homo sapiens HLA complex group 18 (non-protein coding) (HCG18), transcript variant 1, long non-coding RNA.; Homo sapiens HLA complex group 17 (non-protein coding) (HCG17), long non-coding RNA.; Homo sapiens HLA complex group 18 (non-protein coding) (HCG18), transcript variant 3, long non-coding RNA.; HLA complex group 17 (non-protein coding) [gene_biotype:lincRNA transcript_biotype:lincRNA]; Homo…
TC0600007659.hg.1	-3.52	0.0013	HLA-DQB1-AS1; glorsnoybu; XXbac-BPG254F23.5	HLA-DQB1 antisense RNA 1 [Source:HGNC Symbol;Acc:HGNC:39762]; Transcript Identified by AceView; putative novel transcript; HLA-DQB1 antisense RNA 1 [gene_biotype:antisense transcript_biotype:antisense]; long non-coding RNA OTTHUMT00000276136.1 (XXbac-BPG254F23.5 gene; Non-coding transcript identified by NONCODE: Antisense
TC0X00011241.hg.1	1.53	0.0077	TMLHE-AS1; LOC101927830; CLIC2; RP13-228J13.1	Homo sapiens TMLHE antisense RNA 1 (TMLHE-AS1), long non-coding RNA.; Homo sapiens uncharacterized LOC101927830 (LOC101927830), long non-coding RNA.; Transcript Identified by AceView, Entrez Gene ID(s) 1193; N/A; novel transcript; havana:known chromosome:GRCh38:X:155347137:155351957:-1 gene:ENSG00000224216 gene_biotype:antisense transcript_biotype:antisense; havana:known chromosome:GRCh38:X:15533…
TC0700007000.hg.1	-2.02	0.0015	HOTAIRM1	Homo sapiens HOXA transcript antisense RNA, myeloid-specific 1 (HOTAIRM1), transcript variant 1, long non-coding RNA.; Homo sapiens HOXA transcript antisense RNA, myeloid-specific 1 (HOTAIRM1), transcript variant 2, long non-coding RNA.; HOX antisense intergenic RNA myeloid 1 conserved region 2 [Source:RFAM;Acc:RF01976]; HOX antisense intergenic RNA myeloid 1 conserved region 4 [Source:RFAM;Acc:R…
TC1900009641.hg.1	-2.87	0.0002	ILF3-AS1	Homo sapiens ILF3 antisense RNA 1 (head to head) (ILF3-AS1), long non-coding RNA.; ILF3 antisense RNA 1 (head to head) [gene_biotype:lincRNA transcript_biotype:lincRNA]; ILF3 antisense RNA 1 (head to head) [Source:HGNC Symbol;Acc:HGNC:27115]; novel transcript; long non-coding RNA OTTHUMT00000452058.1 (CTC-539A10.4 gene; Transcript Originally Identified by LNCipedia, alternate transcript name: NON…
TC0100018381.hg.1	2.61	7.27e-05	RP11-206L10.3; TCONS_00002275	N/A; Jeck2013 ALT_DONOR, downstream_end, ncRNA, OVEXON best transcript TCONS_00002275; novel transcript; havana:known chromosome:GRCh38:1:741813:750016:-1 gene:ENSG00000235373 gene_biotype:lincRNA transcript_biotype:lincRNA; long non-coding RNA OTTHUMT00000006890.1 (RP11-206L10.3 gene; Jeck2013 INTERGENIC best transcript None; Salzman2013 INTERGENIC best transcript None; Transcript Originally Ide…
TC0500013272.hg.1	1.56	0.0049	RP11-423H2.3; RP11-1252I4.2; TCONS_l2_00022658	N/A; Jeck2013 ALT_DONOR, INTERNAL, ncRNA, OVEXON best transcript TCONS_l2_00022658; novel transcript, antisense to PROP1; novel transcript; havana:known chromosome:GRCh38:5:177951948:177960149:1 gene:ENSG00000249684 gene_biotype:antisense transcript_biotype:antisense; havana:known chromosome:GRCh38:5:177950335:177957750:1 gene:ENSG00000249684 gene_biotype:antisense transcript_biotype:antisense; h…
TC0600008510.hg.1	-2.25	0.0087	KCNQ5-IT1	Homo sapiens KCNQ5 intronic transcript 1 (KCNQ5-IT1), long non-coding RNA.; KCNQ5 intronic transcript 1 [gene_biotype:sense_intronic transcript_biotype:sense_intronic]; KCNQ5 intronic transcript 1 (non-protein coding) [Source:HGNC Symbol;Acc:HGNC:41354]; novel transcript; KCNQ5 intronic transcript 1 [Source:HGNC Symbol;Acc:HGNC:41354]; long non-coding RNA OTTHUMT00000041192.2 (RP3-485C17.1 gene; …
TC0X00009754.hg.1	-2.02	0.0032	KDM5C-IT1; RP11-258C19.6	KDM5C intronic transcript 1 (non-protein coding) [Source:HGNC Symbol;Acc:HGNC:41384]; putative novel transcript; KDM5C intronic transcript 1 [Source:HGNC Symbol;Acc:HGNC:41384]; KDM5C intronic transcript 1 [gene_biotype:sense_intronic transcript_biotype:sense_intronic]; long non-coding RNA OTTHUMT00000056729.1 (RP11-258C19.6 gene; Non-coding transcript identified by NONCODE: Sense No Exonic
TC0200016506.hg.1	-1.72	0.0069	LIMS3-LOC440895	Homo sapiens LIMS3-LOC440895 readthrough (LIMS3-LOC440895), long non-coding RNA.
TC0700013567.hg.1	2.05	0.0013	LINC00174	Homo sapiens long intergenic non-protein coding RNA 174 (LINC00174), long non-coding RNA.; long intergenic non-protein coding RNA 174 [gene_biotype:lincRNA transcript_biotype:lincRNA]; long intergenic non-protein coding RNA 174 [Source:HGNC Symbol;Acc:HGNC:27788]; non-protein coding RNA 174; long non-coding RNA OTTHUMT00000344721.1 (NCRNA00174 gene; long non-coding RNA OTTHUMT00000344722.1 (NCRNA…
TC1400008332.hg.1	-2.38	0.007	LINC00239	Homo sapiens long intergenic non-protein coding RNA 239 (LINC00239), long non-coding RNA.; long intergenic non-protein coding RNA 239 [gene_biotype:lincRNA transcript_biotype:lincRNA]; long intergenic non-protein coding RNA 239; long intergenic non-protein coding RNA 239 [Source:HGNC Symbol;Acc:HGNC:20119]; long non-coding RNA OTTHUMT00000414358.1 (LINC00239 gene); Non-coding transcript identifie…
TC0700007277.hg.1	2.46	0.0001	LINC00265	Homo sapiens long intergenic non-protein coding RNA 265 (LINC00265), long non-coding RNA.; long intergenic non-protein coding RNA 265 [Source:HGNC Symbol;Acc:HGNC:28019]; Salzman2013 ANNOTATED, INTERNAL, ncRNA, OVERLAPTX, OVEXON best transcript NR_026999; Salzman2013 ANNOTATED, INTERNAL, ncRNA, OVEXON best transcript NR_026999; novel transcript; long intergenic non-protein coding RNA 265 [gene_bi…
TC0200016709.hg.1	-2.68	0.0023	LINC00342	Homo sapiens long intergenic non-protein coding RNA 342 (LINC00342), long non-coding RNA.; long intergenic non-protein coding RNA 342 [Source:HGNC Symbol;Acc:HGNC:42470]; novel transcript; long intergenic non-protein coding RNA 342 [gene_biotype:lincRNA transcript_biotype:lincRNA]; long non-coding RNA OTTHUMT00000338689.1 (AC008268.3 gene; long non-coding RNA OTTHUMT00000338690.1 (AC008268.3 gene…
TC1300007346.hg.1	-1.82	0.0011	LINC00378	Homo sapiens long intergenic non-protein coding RNA 378 (LINC00378), long non-coding RNA.; long intergenic non-protein coding RNA 378 [Source:HGNC Symbol;Acc:HGNC:42704]; novel transcript; long intergenic non-protein coding RNA 378 [gene_biotype:lincRNA transcript_biotype:lincRNA]; long non-coding RNA OTTHUMT00000045180.1 (RP11-521H3.1 gene; long non-coding RNA OTTHUMT00000045179.1 (RP11-521H3.1 …
TC1500007707.hg.1	-1.58	0.0089	LINC00593	Homo sapiens long intergenic non-protein coding RNA 593 (LINC00593), long non-coding RNA.; long intergenic non-protein coding RNA 593 [Source:HGNC Symbol;Acc:HGNC:32382]; novel transcript; long intergenic non-protein coding RNA 593 [gene_biotype:lincRNA transcript_biotype:lincRNA]; long non-coding RNA OTTHUMT00000416828.1 (RP11-19J5.3 gene; long non-coding RNA OTTHUMT00000416829.1 (RP11-19J5.3 ge…
TC0100018277.hg.1	-3.17	0.0001	LINC00623	Homo sapiens long intergenic non-protein coding RNA 623 (LINC00623), transcript variant 1, long non-coding RNA.; Homo sapiens long intergenic non-protein coding RNA 623 (LINC00623), transcript variant 2, long non-coding RNA.; Homo sapiens long intergenic non-protein coding RNA 623 (LINC00623), transcript variant 4, long non-coding RNA.; Homo sapiens long intergenic non-protein coding RNA 623 (LIN…
TC2000008995.hg.1	-2.27	0.0017	LINC00657	Homo sapiens long intergenic non-protein coding RNA 657 (LINC00657), long non-coding RNA.; long intergenic non-protein coding RNA 657 [gene_biotype:lincRNA transcript_biotype:lincRNA]; long intergenic non-protein coding RNA 657 [Source:HGNC Symbol;Acc:HGNC:44311]; novel transcript; long non-coding RNA OTTHUMT00000430538.1 (RP4-550H1.6 gene; Non-coding transcript identified by NONCODE; Non-coding …
TC0300010546.hg.1	2.23	0.0004	LINC00692	Homo sapiens long intergenic non-protein coding RNA 692 (LINC00692), long non-coding RNA.; long intergenic non-protein coding RNA 692 [gene_biotype:processed_transcript transcript_biotype:lincRNA]; long intergenic non-protein coding RNA 692 [gene_biotype:processed_transcript transcript_biotype:processed_transcript]; long intergenic non-protein coding RNA 692; long intergenic non-protein coding RN…
TC0800011796.hg.1	2.09	0.0053	LINC00824	Homo sapiens long intergenic non-protein coding RNA 824 (LINC00824), transcript variant 1, long non-coding RNA.; Homo sapiens long intergenic non-protein coding RNA 824 (LINC00824), transcript variant 2, long non-coding RNA.; long intergenic non-protein coding RNA 824 [Source:HGNC Symbol;Acc:HGNC:50281]; novel transcript; long intergenic non-protein coding RNA 824 [gene_biotype:processed_transcri…
TC1800009043.hg.1	-1.84	0.0025	LINC00909	Homo sapiens long intergenic non-protein coding RNA 909 (LINC00909), long non-coding RNA.; long intergenic non-protein coding RNA 909 [gene_biotype:lincRNA transcript_biotype:lincRNA]; long intergenic non-protein coding RNA 909 [Source:HGNC Symbol;Acc:HGNC:44331]; novel transcript; long non-coding RNA OTTHUMT00000444897.1 (RP11-231E4.4 gene; long non-coding RNA OTTHUMT00000444898.1 (RP11-231E4.4 …
TC0800012356.hg.1	-2.25	0.0008	LINC00964	long intergenic non-protein coding RNA 964 [gene_biotype:lincRNA transcript_biotype:lincRNA]; long intergenic non-protein coding RNA 964 [Source:HGNC Symbol;Acc:HGNC:27226]; Transcript Identified by AceView, Entrez Gene ID(s) 157381; novel transcript; long non-coding RNA OTTHUMT00000381820.1 (RP11-6D1.6 gene; Non-coding transcript identified by NONCODE: Linc
TC0400007947.hg.1	-3.07	0.0024	LINC00989	Homo sapiens long intergenic non-protein coding RNA 989 (LINC00989), long non-coding RNA.; long intergenic non-protein coding RNA 989 [gene_biotype:lincRNA transcript_biotype:lincRNA]; long intergenic non-protein coding RNA 989 [Source:HGNC Symbol;Acc:HGNC:48918]; Transcript Identified by AceView; novel transcript; long non-coding RNA OTTHUMT00000362789.1 (RP11-234K19.2 gene; long non-coding RNA …
TC0700012301.hg.1	-2.21	0.0078	LINC00998	Homo sapiens long intergenic non-protein coding RNA 998 (LINC00998), transcript variant 2, long non-coding RNA.; Homo sapiens long intergenic non-protein coding RNA 998 (LINC00998), transcript variant 1, long non-coding RNA.; long intergenic non-protein coding RNA 998 [gene_biotype:lincRNA transcript_biotype:lincRNA]; Salzman2013 ANNOTATED, ncRNA, OVERLAPTX, OVEXON best transcript NR_024412; Salz…
TC0500012226.hg.1	-2.51	0.0016	LINC01024	Homo sapiens long intergenic non-protein coding RNA 1024 (LINC01024), transcript variant 1, long non-coding RNA.; Homo sapiens long intergenic non-protein coding RNA 1024 (LINC01024), transcript variant 2, long non-coding RNA.; Homo sapiens long intergenic non-protein coding RNA 1024 (LINC01024), transcript variant 3, long non-coding RNA.; long intergenic non-protein coding RNA 1024 [Source:HGNC …
TC0400011708.hg.1	2.67	0.0005	LINC01061	Homo sapiens long intergenic non-protein coding RNA 1061 (LINC01061), long non-coding RNA.; Jeck2013 ALT_ACCEPTOR, ncRNA, OVEXON, upstream_start best transcript TCONS_l2_00021264; Non-coding transcript identified by NONCODE; Non-coding transcript identified by NONCODE: Linc; long intergenic non-protein coding RNA 1061 (LINC01061), long non-coding RNA.; Hg19:chr4:-:120327379-120331318; Hg19:chr4:-…
TC1400007708.hg.1	6.17	0.0015	LINC01220	Homo sapiens long intergenic non-protein coding RNA 1220 (LINC01220), long non-coding RNA.; long intergenic non-protein coding RNA 1220 [Source:HGNC Symbol;Acc:HGNC:49664]; novel transcript; long intergenic non-protein coding RNA 1220 [gene_biotype:lincRNA transcript_biotype:lincRNA]; long non-coding RNA OTTHUMT00000415497.1 (RP11-293M10.5 gene; long non-coding RNA OTTHUMT00000415498.1 (RP11-293M…
TC0900012223.hg.1	-1.51	0.0075	LINC01251	Homo sapiens long intergenic non-protein coding RNA 1251 (LINC01251), long non-coding RNA.; long intergenic non-protein coding RNA 1251 [gene_biotype:antisense transcript_biotype:antisense]; long intergenic non-protein coding RNA 1251 [Source:HGNC Symbol;Acc:HGNC:49845]; novel transcript; long non-coding RNA OTTHUMT00000001050.1 (RP11-384P7.6 gene; long non-coding RNA OTTHUMT00000001051.1 (RP11-3…
TC0X00011358.hg.1	1.84	0.0019	LINC01281	Homo sapiens long intergenic non-protein coding RNA 1281 (LINC01281), long non-coding RNA.; long intergenic non-protein coding RNA 1281 [gene_biotype:lincRNA transcript_biotype:lincRNA]; long intergenic non-protein coding RNA 1281 [Source:HGNC Symbol;Acc:HGNC:50337]; Transcript Identified by AceView; novel transcript; long non-coding RNA OTTHUMT00000060659.2 (RP11-265P11.2 gene; long non-coding R…
TC0X00006455.hg.1	2.17	0.0019	LINC00106	Homo sapiens long intergenic non-protein coding RNA 106 (LINC00106), long non-coding RNA.; long intergenic non-protein coding RNA 106 [gene_biotype:lincRNA transcript_biotype:lincRNA]; long intergenic non-protein coding RNA 106 [Source:HGNC Symbol;Acc:HGNC:31843]; Transcript Identified by AceView; non-protein coding RNA 106; long non-coding RNA OTTHUMT00000337679.2 (NCRNA00106 gene; long non-codi…
TC0200007199.hg.1	2.27	0.0007	LINC00486	Homo sapiens long intergenic non-protein coding RNA 486 (LINC00486), transcript variant 1, long non-coding RNA.; Homo sapiens long intergenic non-protein coding RNA 486 (LINC00486), transcript variant 2, long non-coding RNA.; Homo sapiens long intergenic non-protein coding RNA 486 (LINC00486), transcript variant 3, long non-coding RNA.; long intergenic non-protein coding RNA 486 [gene_biotype:lin…
TC1200008413.hg.1	1.87	0.0064	LINC00615	Homo sapiens long intergenic non-protein coding RNA 615 (LINC00615), long non-coding RNA.; long intergenic non-protein coding RNA 615 [gene_biotype:lincRNA transcript_biotype:lincRNA]; long intergenic non-protein coding RNA 615 [Source:HGNC Symbol;Acc:HGNC:26343]; Transcript Identified by AceView; novel transcript; long non-coding RNA OTTHUMT00000407145.2 (RP11-916O13.1 gene); Transcript Original…
TC1200010507.hg.1	-2.02	0.0001	LINC00938	Homo sapiens long intergenic non-protein coding RNA 938 (LINC00938), long non-coding RNA.; long intergenic non-protein coding RNA 938 [Source:HGNC Symbol;Acc:HGNC:48630]; Transcript Identified by AceView, Entrez Gene ID(s) 400027, RefSeq ID(s) NR_028408; novel transcript; N/A; havana:known chromosome:GRCh38:12:45718046:45727775:-1 gene:ENSG00000273015 gene_biotype:lincRNA transcript_biotype:lincR…
TC1000012448.hg.1	1.97	0.0079	LINC00999	Homo sapiens long intergenic non-protein coding RNA 999 (LINC00999), long non-coding RNA.; Salzman2013 ANNOTATED, ncRNA, OVEXON best transcript NR_024497; Salzman2013 ANNOTATED, INTERNAL, ncRNA, OVEXON best transcript NR_024497; havana:known chromosome:GRCh38:10:38448689:38448949:1 gene:ENSG00000263064 gene_biotype:processed_pseudogene transcript_biotype:processed_pseudogene; havana:known chromos…
TC0700013462.hg.1	2.82	1.42e-05	LINC01000	Homo sapiens long intergenic non-protein coding RNA 1000 (LINC01000), long non-coding RNA.; Jeck2013 ALT_ACCEPTOR, ncRNA, OVEXON, upstream_start best transcript NR_024368; Salzman2013 ANNOTATED, ncRNA, OVEXON best transcript NR_024368; Salzman2013 ANNOTATED, INTERNAL, ncRNA, OVEXON best transcript NR_024368; havana:known chromosome:GRCh38:7:128653969:128654722:1 gene:ENSG00000243679 gene_biotype:…
TC1100013118.hg.1	2.77	0.0008	LINC01001	Homo sapiens long intergenic non-protein coding RNA 1001 (LINC01001), long non-coding RNA.; long intergenic non-protein coding RNA 1001 [Source:HGNC Symbol;Acc:HGNC:38540]; long intergenic non-protein coding RNA 1001 [Source:HGNC Symbol;Acc:38540]; Transcript Identified by AceView, Entrez Gene ID(s) 100133161, RefSeq ID(s) NR_028326; novel transcript; long intergenic non-protein coding RNA 1001 […
TC1900009071.hg.1	2.02	0.0003	LINC01002	Homo sapiens long intergenic non-protein coding RNA 1002 (LINC01002), long non-coding RNA.; Transcript Identified by AceView, Entrez Gene ID(s) 100287274; long intergenic non-protein coding RNA 1002; long intergenic non-protein coding RNA 1002 [gene_biotype:processed_transcript transcript_biotype:retained_intron]; long intergenic non-protein coding RNA 1002 [gene_biotype:processed_transcript tran…
TC0X00011370.hg.1	1.62	0.0045	LINC01278	Homo sapiens long intergenic non-protein coding RNA 1278 (LINC01278), long non-coding RNA.; long intergenic non-protein coding RNA 1278 [gene_biotype:processed_transcript transcript_biotype:sense_overlapping]; long intergenic non-protein coding RNA 1278 [gene_biotype:processed_transcript transcript_biotype:retained_intron]; long intergenic non-protein coding RNA 1278 [Source:HGNC Symbol;Acc:HGNC:…
TC1400008546.hg.1	2.29	0.0042	LINC01296; DUXAP10	long intergenic non-protein coding RNA 1296 [gene_biotype:transcribed_processed_pseudogene transcript_biotype:processed_transcript]; long intergenic non-protein coding RNA 1296 [gene_biotype:transcribed_processed_pseudogene transcript_biotype:transcribed_processed_pseudogene]; Homo sapiens hypothetical gene supported by BC066547, mRNA (cDNA clone MGC:71462 IMAGE:5481815), complete cds.; Homo sapi…
TC0500011138.hg.1	1.75	0.0027	LINC01332; CTD-2275D24.3	long intergenic non-protein coding RNA 1332 [Source:HGNC Symbol;Acc:HGNC:50540]; putative novel transcript; long intergenic non-protein coding RNA 1332 [gene_biotype:lincRNA transcript_biotype:lincRNA]; long non-coding RNA OTTHUMT00000368995.1 (CTD-2275D24.3 gene; Non-coding transcript identified by NONCODE; Non-coding transcript identified by NONCODE: Linc; gene_id XLOC_004887; transcript_id TCO…
TC0500009602.hg.1	1.64	0.004	LINC01574	Homo sapiens long intergenic non-protein coding RNA 1574 (LINC01574), long non-coding RNA.; long intergenic non-protein coding RNA 1574 [gene_biotype:lincRNA transcript_biotype:lincRNA]; N/A; novel transcript; long intergenic non-protein coding RNA 1574 [Source:HGNC Symbol;Acc:HGNC:51388]; long non-coding RNA OTTHUMT00000372216.2 (RP11-375B1.3 gene; Transcript Originally Identified by LNCipedia, …
TC0Y00006456.hg.1	1.91	0.0076	LINC00106; myby	Homo sapiens long intergenic non-protein coding RNA 106 (LINC00106), long non-coding RNA.; long intergenic non-protein coding RNA 106 [Source:HGNC Symbol;Acc:HGNC:31843]; long intergenic non-protein coding RNA 106 [Source:HGNC Symbol;Acc:31843]; Transcript Identified by AceView
TC0500011446.hg.1	-49.4	0.0019	LUCAT1	Homo sapiens lung cancer associated transcript 1 (non-protein coding) (LUCAT1), transcript variant 1, long non-coding RNA.; Homo sapiens lung cancer associated transcript 1 (non-protein coding) (LUCAT1), transcript variant 2, long non-coding RNA.; lung cancer associated transcript 1 (non-protein coding) [gene_biotype:lincRNA transcript_biotype:lincRNA]; lung cancer associated transcript 1 (non-pr…
TC1600009550.hg.1	-1.71	0.0075	MIR3180-2	microRNA 3180-2 [Source:HGNC Symbol;Acc:HGNC:38343]; microRNA 3180-2; microRNA 3180-2 [gene_biotype:lincRNA transcript_biotype:lincRNA]; long non-coding RNA OTTHUMT00000409530.1 (MIR3180-2 gene); Non-coding transcript identified by NONCODE: Linc
TC0X00011359.hg.1	-3.23	0.0067	MIR222HG; RP6-99M1.2	MIR222 host gene (non-protein coding) [Source:HGNC Symbol;Acc:HGNC:49555]; novel transcript; MIR222 host gene [Source:HGNC Symbol;Acc:HGNC:49555]; MIR222 host gene [gene_biotype:lincRNA transcript_biotype:lincRNA]; long non-coding RNA OTTHUMT00000467990.2 (RP6-99M1.2 gene; long non-coding RNA OTTHUMT00000467765.2 (RP6-99M1.2 gene; Transcript Originally Identified by LNCipedia; Non-coding transcri…
TC2000009951.hg.1	-2.71	0.0015	MIR646HG	Homo sapiens MIR646 host gene (MIR646HG), long non-coding RNA.; MIR646 host gene [gene_biotype:lincRNA transcript_biotype:lincRNA]; MIR646 host gene (non-protein coding) [Source:HGNC Symbol;Acc:HGNC:27659]; Memczak2013 ALT_ACCEPTOR, intronic, ncRNA best transcript TCONS_l2_00016814; novel transcript; MIR646 host gene [Source:HGNC Symbol;Acc:HGNC:27659]; circRNA transcript identified by Guo, et al…
TC0200013886.hg.1	-1.88	0.0034	MIR4435-2HG	Homo sapiens MIR4435-2 host gene (MIR4435-2HG), transcript variant 1, long non-coding RNA.; Homo sapiens MIR4435-2 host gene (MIR4435-2HG), transcript variant 2, long non-coding RNA.; MIR4435-1 host gene (non-protein coding) [Source:HGNC Symbol;Acc:HGNC:35163]; N/A; Jeck2013 ANNOTATED, INTERNAL, ncRNA, OVEXON best transcript TCONS_l2_00015917; Jeck2013 ALT_ACCEPTOR, INTERNAL, intronic, ncRNA, OVE…
TC2000010005.hg.1	2.34	9.04e-05	MMP24-AS1	Homo sapiens MMP24 antisense RNA 1 (MMP24-AS1), transcript variant 1, long non-coding RNA.; Homo sapiens MMP24 antisense RNA 1 (MMP24-AS1), transcript variant 2, long non-coding RNA.; MMP24 antisense RNA 1 [Source:HGNC Symbol;Acc:HGNC:44421]; novel transcript, antisense to MMP24; MMP24 antisense RNA 1 [gene_biotype:antisense transcript_biotype:antisense]; long non-coding RNA OTTHUMT00000125670.3 …
TC1600009165.hg.1	1.94	0.0002	MMP25-AS1	Homo sapiens MMP25 antisense RNA 1 (MMP25-AS1), long non-coding RNA.; N/A; Salzman2013 ANTISENSE, coding, INTERNAL, intronic, OVERLAPTX best transcript NM_022468; Transcript Identified by AceView, Entrez Gene ID(s) 100132433; novel transcript, antisense MMP25; MMP25 antisense RNA 1 [Source:HGNC Symbol;Acc:HGNC:51372]; MMP25 antisense RNA 1 [gene_biotype:antisense transcript_biotype:antisense]; lo…
TC0400006695.hg.1	-1.67	0.0089	LOC93622; AC093323.3	Homo sapiens Morf4 family associated protein 1-like 1 pseudogene (LOC93622), non-coding RNA.; N/A; Salzman2013 ANNOTATED, ncRNA, OVEXON best transcript NR_015433; novel transcript; havana:known chromosome:GRCh38:4:6673451:6676047:1 gene:ENSG00000170846 gene_biotype:lincRNA transcript_biotype:lincRNA; long non-coding RNA OTTHUMT00000246832.2 (AC093323.3 gene; long non-coding RNA OTTHUMT00000280445…
TC0100013840.hg.1	-2.08	0.0018	NFYC-AS1	Homo sapiens NFYC antisense RNA 1 (NFYC-AS1), long non-coding RNA.; NFYC antisense RNA 1 [Source:HGNC Symbol;Acc:HGNC:49451]; novel transcript, antisense to NFYC; NFYC antisense RNA 1 [gene_biotype:antisense transcript_biotype:antisense]; long non-coding RNA OTTHUMT00000471043.1 (RP4-739H11.4 gene; Non-coding transcript identified by NONCODE; Non-coding transcript identified by NONCODE: Antisense…
TC0500007830.hg.1	-1.77	0.006	NCRUPAR	Homo sapiens non-protein coding RNA, upstream of F2R/PAR1 (NCRUPAR), long non-coding RNA.; Non-protein coding RNA, upstream of F2R/PAR1 conserved region 2 [Source:RFAM;Acc:RF02155]; Non-protein coding RNA, upstream of F2R/PAR1 conserved region 1 [Source:RFAM;Acc:RF02154]; Transcript Identified by AceView, Entrez Gene ID(s) 100302746, RefSeq ID(s) NR_028375; Transcript Originally Identified by LNC…
TC0100007047.hg.1	-1.92	0.001	RP4-798A10.4	N/A; novel trancript; havana:known chromosome:GRCh38:1:16520694:16521796:1 gene:ENSG00000224174 gene_biotype:lincRNA transcript_biotype:lincRNA; long non-coding RNA OTTHUMT00000007047.2 (RP4-798A10.4 gene; Transcript Originally Identified by LNCipedia, alternate transcript name: NONHSAT001132; Transcript Originally Identified by LNCipedia, alternate transcript name: NONHSAT001134; Non-coding tran…
TC1400009914.hg.1	-2.78	0.0047	RP11-300J18.2	N/A; novel trancript, antisense to GPR65; havana:known chromosome:GRCh38:14:88010787:88015611:-1 gene:ENSG00000258407 gene_biotype:antisense transcript_biotype:antisense; long non-coding RNA OTTHUMT00000410153.2 (RP11-300J18.2 gene; Non-coding transcript identified by NONCODE: Antisense; Non-coding transcript identified by NONCODE
TC1100010174.hg.1	-2.32	0.0006	RP11-21L19.1	N/A; novel transcipt; havana:known chromosome:GRCh38:11:14262846:14273691:-1 gene:ENSG00000254418 gene_biotype:antisense transcript_biotype:antisense; long non-coding RNA OTTHUMT00000386031.1 (RP11-21L19.1 gene; Non-coding transcript identified by NONCODE: Antisense
TC0100009691.hg.1	-1.97	0.0003	RP11-403I13.5	N/A; novel transcript; havana:known chromosome:GRCh38:1:143736066:143739506:1 gene:ENSG00000232721 gene_biotype:lincRNA transcript_biotype:lincRNA; long non-coding RNA OTTHUMT00000099556.2 (RP11-403I13.5 gene; Transcript Originally Identified by LNCipedia, alternate transcript name: NONHSAT006173; Transcript Originally Identified by LNCipedia; Transcript Originally Identified by LNCipedia, altern…
TC0100009854.hg.1	-2.77	0.001	RP11-326G21.1	N/A; novel transcript; havana:known chromosome:GRCh38:1:149264252:149264816:1 gene:ENSG00000272755 gene_biotype:lincRNA transcript_biotype:lincRNA; long non-coding RNA OTTHUMT00000473106.2 (RP11-326G21.1 gene
TC0100009875.hg.1	-2.17	0.0007	RP11-196G18.24	N/A; novel transcript; havana:known chromosome:GRCh38:1:149845816:149846486:1 gene:ENSG00000272993 gene_biotype:lincRNA transcript_biotype:lincRNA; long non-coding RNA OTTHUMT00000473115.1 (RP11-196G18.24 gene
TC0100010911.hg.1	-1.54	0.0079	GS1-279B7.2	N/A; novel transcript; havana:known chromosome:GRCh38:1:185317779:185318530:1 gene:ENSG00000273004 gene_biotype:lincRNA transcript_biotype:lincRNA; long non-coding RNA OTTHUMT00000473221.1 (GS1-279B7.2 gene
TC0100011444.hg.1	1.55	0.0075	RP11-372M18.2	N/A; novel transcript; havana:known chromosome:GRCh38:1:209367662:209379690:1 gene:ENSG00000231648 gene_biotype:lincRNA transcript_biotype:lincRNA; havana:known chromosome:GRCh38:1:209372055:209373559:1 gene:ENSG00000231648 gene_biotype:lincRNA transcript_biotype:lincRNA; long non-coding RNA OTTHUMT00000088229.1 (RP11-372M18.2 gene; long non-coding RNA OTTHUMT00000088230.1 (RP11-372M18.2 gene; No…
TC0100012014.hg.1	1.89	0.0075	RP4-799P18.4	N/A; novel transcript; havana:known chromosome:GRCh38:1:234261706:234274465:1 gene:ENSG00000231272 gene_biotype:sense_intronic transcript_biotype:sense_intronic; long non-coding RNA OTTHUMT00000098990.1 (RP4-799P18.4 gene; Non-coding transcript identified by NONCODE: Sense No Exonic
TC0100012129.hg.1	2.71	0.0056	RP11-136B18.2	N/A; novel transcript; havana:known chromosome:GRCh38:1:238276037:238287016:1 gene:ENSG00000234464 gene_biotype:lincRNA transcript_biotype:lincRNA; long non-coding RNA OTTHUMT00000099247.1 (RP11-136B18.2 gene; Non-coding transcript identified by NONCODE; Non-coding transcript identified by NONCODE: Linc
TC0100017809.hg.1	-1.67	0.0097	RP11-443B7.3	N/A; novel transcript; havana:known chromosome:GRCh38:1:234979647:234980804:-1 gene:ENSG00000258082 gene_biotype:lincRNA transcript_biotype:lincRNA; long non-coding RNA OTTHUMT00000407866.1 (RP11-443B7.3 gene; Transcript Originally Identified by LNCipedia; Transcript Originally Identified by LNCipedia, alternate transcript name: NONHSAT010330; Non-coding transcript identified by NONCODE: Linc; No…
TC0200006864.hg.1	-5.43	0.0003	RP11-79O8.1	N/A; novel transcript; havana:known chromosome:GRCh38:2:19902025:19902569:1 gene:ENSG00000271991 gene_biotype:lincRNA transcript_biotype:lincRNA; long non-coding RNA OTTHUMT00000470724.1 (RP11-79O8.1 gene
TC0200007669.hg.1	1.75	0.0094	RP11-334G22.1	N/A; novel transcript; havana:known chromosome:GRCh38:2:58241349:58241686:1 gene:ENSG00000273063 gene_biotype:antisense transcript_biotype:antisense; long non-coding RNA OTTHUMT00000471720.1 (RP11-334G22.1 gene
TC0200008419.hg.1	-1.99	0.0037	RP11-575H3.1	N/A; novel transcript; havana:known chromosome:GRCh38:2:91580336:91580863:1 gene:ENSG00000261600 gene_biotype:lincRNA transcript_biotype:lincRNA; long non-coding RNA OTTHUMT00000431417.2 (RP11-575H3.1 gene; Non-coding transcript identified by NONCODE; Non-coding transcript identified by NONCODE: Linc
TC0200010127.hg.1	-3.24	2.9e-05	RP11-171I2.4	N/A; novel transcript; havana:known chromosome:GRCh38:2:178616581:178617123:1 gene:ENSG00000271141 gene_biotype:lincRNA transcript_biotype:lincRNA; long non-coding RNA OTTHUMT00000469762.1 (RP11-171I2.4 gene; Non-coding transcript identified by NONCODE: Antisense
TC0200011420.hg.1	-2.68	0.0005	AC133528.2	N/A; novel transcript; havana:known chromosome:GRCh38:2:241690414:241694289:1 gene:ENSG00000228989 gene_biotype:antisense transcript_biotype:antisense; long non-coding RNA OTTHUMT00000322958.1 (AC133528.2 gene; Non-coding transcript identified by NONCODE; Non-coding transcript identified by NONCODE: Linc; Hg19:chr2:+:242626502-242633574; Hg19:chr2:+:242627226-242633572; Hg19:chr2:+:242629828-2426…
TC0200016389.hg.1	4.08	0.0002	AC093642.4	N/A; novel transcript; havana:known chromosome:GRCh38:2:242025183:242026176:-1 gene:ENSG00000226423 gene_biotype:lincRNA transcript_biotype:lincRNA; long non-coding RNA OTTHUMT00000322411.1 (AC093642.4 gene; Non-coding transcript identified by NONCODE: Linc; Hg19:chr2:-:242961959-242968317; Hg19:chr2:-:242967333-242968327
TC0300008658.hg.1	2.36	0.003	RP11-124N2.1	N/A; novel transcript; havana:known chromosome:GRCh38:3:126084327:126095349:1 gene:ENSG00000250012 gene_biotype:antisense transcript_biotype:antisense; havana:known chromosome:GRCh38:3:126084220:126085452:1 gene:ENSG00000250012 gene_biotype:antisense transcript_biotype:antisense; long non-coding RNA OTTHUMT00000369849.1 (RP11-124N2.1 gene; long non-coding RNA OTTHUMT00000369855.1 (RP11-124N2.1 ge…
TC0400009914.hg.1	-2.37	0.0027	RP11-539L10.3	N/A; novel transcript; havana:known chromosome:GRCh38:4:6670728:6673823:-1 gene:ENSG00000251580 gene_biotype:lincRNA transcript_biotype:lincRNA; havana:known chromosome:GRCh38:4:6670725:6673830:-1 gene:ENSG00000251580 gene_biotype:lincRNA transcript_biotype:lincRNA; long non-coding RNA OTTHUMT00000368685.1 (RP11-539L10.3 gene; long non-coding RNA OTTHUMT00000368686.1 (RP11-539L10.3 gene; Transcri…
TC0400011401.hg.1	-1.95	0.005	RP11-571L19.8	N/A; novel transcript; havana:known chromosome:GRCh38:4:99067256:99068125:-1 gene:ENSG00000272777 gene_biotype:lincRNA transcript_biotype:lincRNA; long non-coding RNA OTTHUMT00000472889.1 (RP11-571L19.8 gene
TC0500009465.hg.1	-1.74	0.007	RP11-779O18.3	N/A; novel transcript; havana:known chromosome:GRCh38:5:172762980:172777774:1 gene:ENSG00000253736 gene_biotype:antisense transcript_biotype:antisense; long non-coding RNA OTTHUMT00000372516.1 (RP11-779O18.3 gene; Transcript Originally Identified by LNCipedia, alternate transcript name: NONHSAT105140; Transcript Originally Identified by LNCipedia; Transcript Originally Identified by LNCipedia, al…
TC0500010084.hg.1	1.77	0.0006	CTD-2256P15.5	N/A; novel transcript; havana:known chromosome:GRCh38:5:10269489:10269918:-1 gene:ENSG00000271715 gene_biotype:lincRNA transcript_biotype:lincRNA; long non-coding RNA OTTHUMT00000470528.1 (CTD-2256P15.5 gene
TC0500011109.hg.1	2.23	0.0005	CTD-2376I4.1	N/A; novel transcript; havana:known chromosome:GRCh38:5:72953635:72954274:-1 gene:ENSG00000271926 gene_biotype:lincRNA transcript_biotype:lincRNA; long non-coding RNA OTTHUMT00000470643.1 (CTD-2376I4.1 gene
TC0500011756.hg.1	-2.55	0.0013	CTC-505O3.3	N/A; novel transcript; havana:known chromosome:GRCh38:5:115691462:115692167:-1 gene:ENSG00000249021 gene_biotype:lincRNA transcript_biotype:lincRNA; long non-coding RNA OTTHUMT00000372268.1 (CTC-505O3.3 gene; Non-coding transcript identified by NONCODE: Linc
TC0600010851.hg.1	-1.78	0.006	RP1-257A7.5	N/A; novel transcript; havana:known chromosome:GRCh38:6:13290018:13290490:-1 gene:ENSG00000272379 gene_biotype:lincRNA transcript_biotype:lincRNA; long non-coding RNA OTTHUMT00000470967.1 (RP1-257A7.5 gene
TC0600012772.hg.1	-1.79	0.0071	RP1-111B22.3	N/A; novel transcript; havana:known chromosome:GRCh38:6:108030249:108030718:-1 gene:ENSG00000271734 gene_biotype:lincRNA transcript_biotype:lincRNA; long non-coding RNA OTTHUMT00000471329.1 (RP1-111B22.3 gene
TC0700007855.hg.1	2.87	2.36e-05	RP11-458F8.4	N/A; novel transcript; havana:known chromosome:GRCh38:7:66902857:66906297:1 gene:ENSG00000273142 gene_biotype:lincRNA transcript_biotype:lincRNA; long non-coding RNA OTTHUMT00000472525.1 (RP11-458F8.4 gene
TC0700008685.hg.1	-3.25	6.63e-05	RP11-325F22.2	N/A; novel transcript; havana:known chromosome:GRCh38:7:104941063:104962060:1 gene:ENSG00000237513 gene_biotype:lincRNA transcript_biotype:lincRNA; havana:known chromosome:GRCh38:7:104941206:104962334:1 gene:ENSG00000237513 gene_biotype:lincRNA transcript_biotype:lincRNA; long non-coding RNA OTTHUMT00000348301.1 (RP11-325F22.2 gene; long non-coding RNA OTTHUMT00000348300.1 (RP11-325F22.2 gene; Tr…
TC0800007847.hg.1	-14.9	1.03e-05	AC084082.3	N/A; novel transcript; havana:known chromosome:GRCh38:8:66113287:66115207:1 gene:ENSG00000253190 gene_biotype:lincRNA transcript_biotype:lincRNA; havana:known chromosome:GRCh38:8:66112667:66114779:1 gene:ENSG00000253190 gene_biotype:lincRNA transcript_biotype:lincRNA; long non-coding RNA OTTHUMT00000378919.1 (AC084082.3 gene; long non-coding RNA OTTHUMT00000378920.3 (AC084082.3 gene; Transcript O…
TC0800008827.hg.1	1.76	0.0005	RP11-103H7.3	N/A; novel transcript; havana:known chromosome:GRCh38:8:126518698:126522351:1 gene:ENSG00000253530 gene_biotype:lincRNA transcript_biotype:lincRNA; long non-coding RNA OTTHUMT00000381486.1 (RP11-103H7.3 gene; Non-coding transcript identified by NONCODE: Linc
TC0X00009515.hg.1	-3.69	0.0066	RP6-99M1.3	N/A; novel transcript; havana:known chromosome:GRCh38:X:45764772:45765299:-1 gene:ENSG00000269902 gene_biotype:lincRNA transcript_biotype:lincRNA; long non-coding RNA OTTHUMT00000467991.1 (RP6-99M1.3 gene; Non-coding transcript identified by NONCODE: Linc
TC1000006614.hg.1	1.79	0.004	RP11-445P17.3	N/A; novel transcript; havana:known chromosome:GRCh38:10:5234358:5263408:1 gene:ENSG00000231039 gene_biotype:lincRNA transcript_biotype:lincRNA; long non-coding RNA OTTHUMT00000046539.2 (RP11-445P17.3 gene; Transcript Originally Identified by LNCipedia, alternate transcript name: NONHSAT011145; Non-coding transcript identified by NONCODE: Linc; gene_id XLOC_008363; transcript_id TCONS_00017775; o…
TC1100006612.hg.1	1.72	0.0009	AC109309.4	N/A; novel transcript; havana:known chromosome:GRCh38:11:3226061:3232838:1 gene:ENSG00000224513 gene_biotype:antisense transcript_biotype:antisense; long non-coding RNA OTTHUMT00000032348.2 (AC109309.4 gene; Non-coding transcript identified by NONCODE: Antisense
TC1100008478.hg.1	-2.5	0.001	CTD-2530H12.2	N/A; novel transcript; havana:known chromosome:GRCh38:11:75775904:75776929:1 gene:ENSG00000254826 gene_biotype:sense_intronic transcript_biotype:sense_intronic; long non-coding RNA OTTHUMT00000383512.1 (CTD-2530H12.2 gene; Non-coding transcript identified by NONCODE: Sense No Exonic
TC1100011278.hg.1	1.91	0.0003	RP11-867G23.3	N/A; novel transcript; havana:known chromosome:GRCh38:11:66269832:66278525:-1 gene:ENSG00000245156 gene_biotype:lincRNA transcript_biotype:lincRNA; long non-coding RNA OTTHUMT00000391825.1 (RP11-867G23.3 gene; Non-coding transcript identified by NONCODE: Antisense
TC1200006772.hg.1	-1.86	0.0044	RP11-75L1.1	N/A; novel transcript; havana:known chromosome:GRCh38:12:9704077:9709350:1 gene:ENSG00000256582 gene_biotype:lincRNA transcript_biotype:lincRNA; long non-coding RNA OTTHUMT00000399496.1 (RP11-75L1.1 gene; Non-coding transcript identified by NONCODE: Linc
TC1200006795.hg.1	-5.87	0.0013	RP11-291B21.2	N/A; novel transcript; havana:known chromosome:GRCh38:12:10553363:10558049:1 gene:ENSG00000256039 gene_biotype:lincRNA transcript_biotype:lincRNA; long non-coding RNA OTTHUMT00000401139.1 (RP11-291B21.2 gene; Transcript Originally Identified by LNCipedia, alternate transcript name: NONHSAT026887; Non-coding transcript identified by NONCODE; Non-coding transcript identified by NONCODE: Linc; gene_…
TC1200006889.hg.1	-2.74	0.0079	RP11-180M15.7	novel transcript; N/A; havana:known chromosome:GRCh38:12:12718973:12719521:1 gene:ENSG00000275560 gene_biotype:sense_intronic transcript_biotype:sense_intronic; long non-coding RNA OTTHUMT00000474508.1
TC1200007144.hg.1	-2.13	0.0034	RP11-582E3.6	novel transcript; N/A; havana:known chromosome:GRCh38:12:27037100:27038960:1 gene:ENSG00000275764 gene_biotype:lincRNA transcript_biotype:lincRNA; long non-coding RNA OTTHUMT00000474502.2
TC1200007512.hg.1	-2.45	0.0004	RP11-370I10.12	novel transcript; N/A; ensembl_havana_transcript:known chromosome:GRCh38:12:48198387:48202031:1 gene:ENSG00000269514 gene_biotype:lincRNA transcript_biotype:lincRNA; long non-coding RNA OTTHUMT00000474983.1
TC1200009088.hg.1	1.78	0.0015	RP11-364C11.3	N/A; novel transcript; havana:known chromosome:GRCh38:12:119000776:119001842:1 gene:ENSG00000256031 gene_biotype:sense_intronic transcript_biotype:sense_intronic; long non-coding RNA OTTHUMT00000401643.1 (RP11-364C11.3 gene; Non-coding transcript identified by NONCODE: Sense No Exonic
TC1200009901.hg.1	1.7	0.0075	RP11-277P12.10	N/A; novel transcript; havana:known chromosome:GRCh38:12:10332861:10338292:-1 gene:ENSG00000256288 gene_biotype:lincRNA transcript_biotype:lincRNA; long non-coding RNA OTTHUMT00000400264.1 (RP11-277P12.10 gene; Non-coding transcript identified by NONCODE: Linc
TC1200010732.hg.1	-3.11	0.0058	RP11-1100L3.8	N/A; novel transcript; havana:known chromosome:GRCh38:12:52058750:52059503:-1 gene:ENSG00000259884 gene_biotype:lincRNA transcript_biotype:lincRNA; havana:known chromosome:GRCh38:12:52058459:52059332:-1 gene:ENSG00000259884 gene_biotype:lincRNA transcript_biotype:lincRNA; long non-coding RNA OTTHUMT00000430853.1 (RP11-1100L3.8 gene; long non-coding RNA OTTHUMT00000430854.1 (RP11-1100L3.8 gene; No…
TC1200011058.hg.1	1.53	0.0043	RP11-848D3.5	N/A; novel transcript; havana:known chromosome:GRCh38:12:63004338:63006541:-1 gene:ENSG00000257235 gene_biotype:lincRNA transcript_biotype:lincRNA; long non-coding RNA OTTHUMT00000406731.1 (RP11-848D3.5 gene; Transcript Originally Identified by LNCipedia; Non-coding transcript identified by NONCODE: Linc
TC1200011584.hg.1	2	0.0036	RP11-167N24.4	N/A; novel transcript; havana:known chromosome:GRCh38:12:95388599:95405504:-1 gene:ENSG00000257583 gene_biotype:lincRNA transcript_biotype:lincRNA; long non-coding RNA OTTHUMT00000408217.1 (RP11-167N24.4 gene; Non-coding transcript identified by NONCODE: Linc
TC1200012035.hg.1	1.52	0.0085	RP11-1028N23.4	N/A; novel transcript; havana:known chromosome:GRCh38:12:115582061:115601721:-1 gene:ENSG00000257407 gene_biotype:lincRNA transcript_biotype:lincRNA; havana:known chromosome:GRCh38:12:115582765:115639734:-1 gene:ENSG00000257407 gene_biotype:lincRNA transcript_biotype:lincRNA; long non-coding RNA OTTHUMT00000403875.1 (RP11-1028N23.4 gene; long non-coding RNA OTTHUMT00000403876.1 (RP11-1028N23.4 ge…
TC1300007544.hg.1	1.86	0.0069	AC000403.4	novel transcript; N/A; havana:known chromosome:GRCh38:13:76887551:76891135:1 gene:ENSG00000278727 gene_biotype:lincRNA transcript_biotype:lincRNA; long non-coding RNA OTTHUMT00000474607.1
TC1300008035.hg.1	-2.23	0.001	RP11-365P13.5	novel transcript; N/A; havana:known chromosome:GRCh38:13:110916004:110917827:1 gene:ENSG00000277767 gene_biotype:lincRNA transcript_biotype:lincRNA; long non-coding RNA OTTHUMT00000474694.1
TC1400006719.hg.1	-2.54	0.0066	RP11-468E2.5	N/A; novel transcript; havana:known chromosome:GRCh38:14:24139445:24140444:1 gene:ENSG00000259321 gene_biotype:lincRNA transcript_biotype:lincRNA; long non-coding RNA OTTHUMT00000416167.1 (RP11-468E2.5 gene; Transcript Originally Identified by LNCipedia; Non-coding transcript identified by NONCODE; Non-coding transcript identified by NONCODE: Antisense
TC1400007919.hg.1	-1.88	0.0027	RP11-681H18.2	novel transcript; N/A; havana:known chromosome:GRCh38:14:89156743:89157574:1 gene:ENSG00000277801 gene_biotype:lincRNA transcript_biotype:lincRNA; long non-coding RNA OTTHUMT00000476267.1
TC1400007983.hg.1	-1.76	0.0078	CTD-2547L24.4	N/A; novel transcript; havana:known chromosome:GRCh38:14:91258299:91259003:1 gene:ENSG00000260810 gene_biotype:lincRNA transcript_biotype:lincRNA; long non-coding RNA OTTHUMT00000421597.1 (CTD-2547L24.4 gene; Non-coding transcript identified by NONCODE; Non-coding transcript identified by NONCODE: Linc
TC1400009275.hg.1	-1.61	0.0027	RP11-930O11.2	N/A; novel transcript; havana:known chromosome:GRCh38:14:56303490:56310761:-1 gene:ENSG00000259483 gene_biotype:lincRNA transcript_biotype:lincRNA; long non-coding RNA OTTHUMT00000416951.1 (RP11-930O11.2 gene; Non-coding transcript identified by NONCODE: Linc
TC1400010062.hg.1	1.51	0.0074	RP11-179A9.3	novel transcript; N/A; havana:known chromosome:GRCh38:14:94918253:94918734:-1 gene:ENSG00000274379 gene_biotype:lincRNA transcript_biotype:lincRNA; long non-coding RNA OTTHUMT00000410747.1
TC1500008776.hg.1	1.66	0.0068	AC011196.3	N/A; novel transcript; havana:known chromosome:GRCh38:15:26657030:26658763:-1 gene:ENSG00000235518 gene_biotype:lincRNA transcript_biotype:lincRNA; long non-coding RNA OTTHUMT00000126737.2 (AC011196.3 gene; Non-coding transcript identified by NONCODE: Sense No Exonic; Non-coding transcript identified by NONCODE
TC1500010510.hg.1	1.94	0.0029	RP11-164C12.2	N/A; novel transcript; havana:known chromosome:GRCh38:15:93416850:93422576:-1 gene:ENSG00000258909 gene_biotype:lincRNA transcript_biotype:lincRNA; long non-coding RNA OTTHUMT00000415160.1 (RP11-164C12.2 gene; Non-coding transcript identified by NONCODE: Linc; Homo sapiens cDNA FLJ40510 fis, clone TESTI2046352.
TC1600009188.hg.1	2.21	0.0021	LA16c-360H6.3	N/A; novel transcript; havana:known chromosome:GRCh38:16:3307573:3308393:-1 gene:ENSG00000262899 gene_biotype:antisense transcript_biotype:antisense; long non-coding RNA OTTHUMT00000437582.1 (LA16c-360H6.3 gene; Non-coding transcript identified by NONCODE: Antisense
TC1600010169.hg.1	1.82	0.0043	RP11-46D6.1	N/A; novel transcript; havana:known chromosome:GRCh38:16:46622861:46624443:-1 gene:ENSG00000261512 gene_biotype:lincRNA transcript_biotype:lincRNA; havana:known chromosome:GRCh38:16:46622861:46624451:-1 gene:ENSG00000261512 gene_biotype:lincRNA transcript_biotype:lincRNA; long non-coding RNA OTTHUMT00000430588.2 (RP11-46D6.1 gene; long non-coding RNA OTTHUMT00000439485.1 (RP11-46D6.1 gene; Non-co…
TC1700007241.hg.1	2.64	0.0008	RP11-283C24.1	N/A; novel transcript; havana:known chromosome:GRCh38:17:20788071:20789584:1 gene:ENSG00000264215 gene_biotype:lincRNA transcript_biotype:lincRNA; long non-coding RNA OTTHUMT00000431344.1 (RP11-283C24.1 gene; Transcript Originally Identified by LNCipedia, alternate transcript name: NONHSAT146834; Non-coding transcript identified by NONCODE; Non-coding transcript identified by NONCODE: Linc; gene_…
TC1700009304.hg.1	1.99	0.0008	RP11-1228E12.1	novel transcript; N/A; havana:known chromosome:GRCh38:17:64099:76866:-1 gene:ENSG00000280279 gene_biotype:lincRNA transcript_biotype:lincRNA; long non-coding RNA OTTHUMT00000479188.1 (RP11-1228E12.1 gene)
TC1800006438.hg.1	-2.16	0.0051	RP11-705O1.8	N/A; novel transcript; havana:known chromosome:GRCh38:18:268148:270278:1 gene:ENSG00000263884 gene_biotype:lincRNA transcript_biotype:lincRNA; long non-coding RNA OTTHUMT00000441015.1 (RP11-705O1.8 gene; Non-coding transcript identified by NONCODE; Non-coding transcript identified by NONCODE: Linc
TC1800007544.hg.1	1.87	0.0034	RP11-635N19.3	N/A; novel transcript; havana:known chromosome:GRCh38:18:63485601:63486018:1 gene:ENSG00000269989 gene_biotype:sense_intronic transcript_biotype:sense_intronic; long non-coding RNA OTTHUMT00000467957.1 (RP11-635N19.3 gene; Non-coding transcript identified by NONCODE: Sense No Exonic
TC1800009073.hg.1	2.43	4.27e-05	RP11-357H3.1	N/A; novel transcript; havana:known chromosome:GRCh38:18:76008118:76015861:-1 gene:ENSG00000264108 gene_biotype:lincRNA transcript_biotype:lincRNA; long non-coding RNA OTTHUMT00000444922.1 (RP11-357H3.1 gene; Non-coding transcript identified by NONCODE: Linc
TC1800009257.hg.1	-2.07	0.0037	RP11-973H7.1	N/A; novel transcript; havana:known chromosome:GRCh38:18:12774651:12775923:-1 gene:ENSG00000260302 gene_biotype:lincRNA transcript_biotype:lincRNA; long non-coding RNA OTTHUMT00000431554.1 (RP11-973H7.1 gene; Non-coding transcript identified by NONCODE; Non-coding transcript identified by NONCODE: Linc
TC1900006644.hg.1	1.95	0.0036	AC005786.5	N/A; novel transcript; havana:known chromosome:GRCh38:19:3558015:3558486:1 gene:ENSG00000267231 gene_biotype:lincRNA transcript_biotype:lincRNA; long non-coding RNA OTTHUMT00000453024.1 (AC005786.5 gene; Non-coding transcript identified by NONCODE: Linc
TC1900007281.hg.1	1.9	0.0028	CTD-3222D19.12	novel transcript; N/A; havana:known chromosome:GRCh38:19:16542746:16544814:1 gene:ENSG00000269399 gene_biotype:lincRNA transcript_biotype:lincRNA; long non-coding RNA OTTHUMT00000473487.1
TC1900007719.hg.1	-1.57	0.0085	CTC-400I9.1	N/A; novel transcript; havana:known chromosome:GRCh38:19:30907199:30909155:1 gene:ENSG00000261316 gene_biotype:lincRNA transcript_biotype:lincRNA; long non-coding RNA OTTHUMT00000431037.1 (CTC-400I9.1 gene; Non-coding transcript identified by NONCODE; Non-coding transcript identified by NONCODE: Linc; gene_id XLOC_013035; transcript_id TCONS_00026783; oId ucscTCONS_00034519; linc_name linc-ZNF507…
TC1900009916.hg.1	1.77	0.0031	CTD-2013N17.7	novel transcript; N/A; havana:known chromosome:GRCh38:19:16352462:16353182:-1 gene:ENSG00000277825 gene_biotype:lincRNA transcript_biotype:lincRNA; long non-coding RNA OTTHUMT00000474108.1
TC1900010240.hg.1	-1.67	0.0033	CTB-151G24.1	N/A; novel transcript; havana:known chromosome:GRCh38:19:27638509:27646483:-1 gene:ENSG00000267696 gene_biotype:lincRNA transcript_biotype:lincRNA; havana:known chromosome:GRCh38:19:27638483:27640638:-1 gene:ENSG00000267696 gene_biotype:lincRNA transcript_biotype:lincRNA; long non-coding RNA OTTHUMT00000467118.1 (CTB-151G24.1 gene; long non-coding RNA OTTHUMT00000467119.1 (CTB-151G24.1 gene; long…
TC2100007843.hg.1	-1.78	0.0016	AF131217.1	N/A; novel transcript; havana:known chromosome:GRCh38:21:28444549:28626604:-1 gene:ENSG00000232855 gene_biotype:lincRNA transcript_biotype:lincRNA; havana:known chromosome:GRCh38:21:28439346:28674848:-1 gene:ENSG00000232855 gene_biotype:lincRNA transcript_biotype:lincRNA; havana:known chromosome:GRCh38:21:28670981:28674773:-1 gene:ENSG00000232855 gene_biotype:lincRNA transcript_biotype:lincRNA; l…
TC2200008462.hg.1	-3.38	0.0058	RP3-430N8.10	N/A; novel transcript; havana:known chromosome:GRCh38:22:30977516:30977858:-1 gene:ENSG00000269972 gene_biotype:lincRNA transcript_biotype:lincRNA; long non-coding RNA OTTHUMT00000467409.1 (RP3-430N8.10 gene; Non-coding transcript identified by NONCODE: Linc
TC1200011218.hg.1	-3.6	0.0066	RP11-1143G9.4	N/A; novel transcript antisense to LYZ; havana:known chromosome:GRCh38:12:69353493:69354225:-1 gene:ENSG00000257764 gene_biotype:antisense transcript_biotype:antisense; long non-coding RNA OTTHUMT00000403662.1 (RP11-1143G9.4 gene; Transcript Originally Identified by LNCipedia, alternate transcript name: NONHSAT029360; Non-coding transcript identified by NONCODE: Antisense
TC0600012534.hg.1	-2.14	0.007	RP11-63L7.5	N/A; novel transcript antisense to PNRC1; havana:known chromosome:GRCh38:6:89080164:89080667:-1 gene:ENSG00000271931 gene_biotype:antisense transcript_biotype:antisense; long non-coding RNA OTTHUMT00000471305.1 (RP11-63L7.5 gene
TC1700010341.hg.1	1.83	0.0018	AC090616.2	novel transcript antisense to RHOT1; N/A; havana:known chromosome:GRCh38:17:32141226:32143135:-1 gene:ENSG00000214708 gene_biotype:antisense transcript_biotype:antisense; long non-coding RNA OTTHUMT00000256184.2 (AC090616.2 gene)
TC0600009077.hg.1	-4.07	1.73e-06	RP11-787I22.3	N/A; novel transcript antisense to SESN1; havana:known chromosome:GRCh38:6:108998482:108999125:1 gene:ENSG00000271730 gene_biotype:antisense transcript_biotype:antisense; long non-coding RNA OTTHUMT00000471331.1 (RP11-787I22.3 gene
TC1600006954.hg.1	1.64	0.0064	RP11-552C15.1	N/A; novel transcript sense intronic to a novel protein; havana:known chromosome:GRCh38:16:12545482:12546684:1 gene:ENSG00000260601 gene_biotype:sense_intronic transcript_biotype:sense_intronic; long non-coding RNA OTTHUMT00000422632.1 (RP11-552C15.1 gene; Non-coding transcript identified by NONCODE: Sense No Exonic
TC1300009252.hg.1	-2.29	0.0021	RP11-157H4.1	novel transcript sense intronic to KLF12; N/A; havana:known chromosome:GRCh38:13:73844683:73845130:-1 gene:ENSG00000279463 gene_biotype:sense_intronic transcript_biotype:sense_intronic; long non-coding RNA OTTHUMT00000478902.1 (RP11-157H4.1 gene)
TC1300007110.hg.1	-2.75	0.0034	RP11-165D6.1	novel transcript sense intronic to LRCH1; N/A; havana:known chromosome:GRCh38:13:46717423:46717688:1 gene:ENSG00000278462 gene_biotype:sense_intronic transcript_biotype:sense_intronic; long non-coding RNA OTTHUMT00000474841.1
TC0500010503.hg.1	1.55	0.004	CTD-2282P23.2	novel transcript, antisense SLC1A3; N/A; havana:known chromosome:GRCh38:5:36636019:36649347:-1 gene:ENSG00000274441 gene_biotype:antisense transcript_biotype:antisense; long non-coding RNA OTTHUMT00000476247.1
TC0400009507.hg.1	-2.16	0.002	RP11-701P16.2	novel transcript, antisense to ACSL1; N/A; havana:known chromosome:GRCh38:4:184813619:184821300:1 gene:ENSG00000251139 gene_biotype:antisense transcript_biotype:antisense; long non-coding RNA OTTHUMT00000361116.3 (RP11-701P16.2 gene)
TC1500010312.hg.1	-2.52	0.0064	RP11-815J21.2	N/A; novel transcript, antisense to AKAP13; havana:known chromosome:GRCh38:15:85579046:85580178:-1 gene:ENSG00000259375 gene_biotype:antisense transcript_biotype:antisense; long non-coding RNA OTTHUMT00000417346.1 (RP11-815J21.2 gene; Non-coding transcript identified by NONCODE; Non-coding transcript identified by NONCODE: Antisense
TC1800007426.hg.1	-3.49	0.0032	RP11-1151B14.4	N/A; novel transcript, antisense to ALPK2; havana:known chromosome:GRCh38:18:58535415:58538552:1 gene:ENSG00000267257 gene_biotype:antisense transcript_biotype:antisense; long non-coding RNA OTTHUMT00000449126.1 (RP11-1151B14.4 gene; Non-coding transcript identified by NONCODE; Non-coding transcript identified by NONCODE: Antisense
TC1500009770.hg.1	-2.45	0.0006	CTD-2017F17.2	novel transcript, antisense to ANKDD1A; N/A; havana:known chromosome:GRCh38:15:64950916:64951435:-1 gene:ENSG00000274383 gene_biotype:antisense transcript_biotype:antisense; long non-coding RNA OTTHUMT00000477197.1
TC1900011833.hg.1	1.81	0.0031	CTB-25B13.12	N/A; novel transcript, antisense to APC2; havana:known chromosome:GRCh38:19:1457670:1458580:-1 gene:ENSG00000267317 gene_biotype:antisense transcript_biotype:antisense; long non-coding RNA OTTHUMT00000450701.6; Non-coding transcript identified by NONCODE: Antisense
TC1900007159.hg.1	-1.77	0.0084	CTB-55O6.10	N/A; novel transcript, antisense to ASF1B; havana:known chromosome:GRCh38:19:14119106:14119537:1 gene:ENSG00000267783 gene_biotype:antisense transcript_biotype:antisense; long non-coding RNA OTTHUMT00000459692.1 (CTB-55O6.10 gene; Non-coding transcript identified by NONCODE: Antisense
TC1200008393.hg.1	-1.74	0.0028	RP11-981P6.1	N/A; novel transcript, antisense to ATP2B1; havana:known chromosome:GRCh38:12:89561129:89594878:1 gene:ENSG00000258302 gene_biotype:antisense transcript_biotype:antisense; long non-coding RNA OTTHUMT00000406651.2 (RP11-981P6.1 gene; Non-coding transcript identified by NONCODE: Antisense
TC1000008907.hg.1	-2.6	0.0027	RP11-348N5.7	N/A; novel transcript, antisense to BBIP1; havana:known chromosome:GRCh38:10:110910596:110912244:1 gene:ENSG00000270589 gene_biotype:antisense transcript_biotype:antisense; long non-coding RNA OTTHUMT00000468417.1 (RP11-348N5.7 gene; Non-coding transcript identified by NONCODE; Non-coding transcript identified by NONCODE: Antisense
TC1200008425.hg.1	-2.1	0.0024	RP11-796E2.4	N/A; novel transcript, antisense to BTG1; havana:known chromosome:GRCh38:12:92146181:92189660:1 gene:ENSG00000245904 gene_biotype:antisense transcript_biotype:antisense; havana:known chromosome:GRCh38:12:92145573:92167560:1 gene:ENSG00000245904 gene_biotype:antisense transcript_biotype:antisense; havana:known chromosome:GRCh38:12:92146447:92146918:1 gene:ENSG00000245904 gene_biotype:antisense tra…
TC1600009332.hg.1	-2.04	0.0091	RP11-473I1.5; smoysmer	N/A; novel transcript, antisense to C16orf72; Transcript Identified by AceView; havana:known chromosome:GRCh38:16:9105834:9107174:-1 gene:ENSG00000260349 gene_biotype:antisense transcript_biotype:antisense; long non-coding RNA OTTHUMT00000435110.1 (RP11-473I1.5 gene; Non-coding transcript identified by NONCODE: Antisense
TC1400009962.hg.1	-2.61	0.0006	RP11-471B22.2	N/A; novel transcript, antisense to CALM1; havana:known chromosome:GRCh38:14:90402523:90405235:-1 gene:ENSG00000258424 gene_biotype:antisense transcript_biotype:antisense; long non-coding RNA OTTHUMT00000411361.1 (RP11-471B22.2 gene; Non-coding transcript identified by NONCODE: Antisense
TC1600006833.hg.1	2.16	0.0024	RP11-77H9.5	N/A; novel transcript, antisense to CARHSP1; havana:known chromosome:GRCh38:16:8853312:8854347:1 gene:ENSG00000259939 gene_biotype:antisense transcript_biotype:antisense; long non-coding RNA OTTHUMT00000434264.1 (RP11-77H9.5 gene; Non-coding transcript identified by NONCODE: Antisense
TC1700010799.hg.1	1.99	0.0023	RP5-905N1.2	N/A; novel transcript, antisense to chromosome 17 open reading frame 105; havana:known chromosome:GRCh38:17:43782804:43784682:-1 gene:ENSG00000267604 gene_biotype:antisense transcript_biotype:antisense; long non-coding RNA OTTHUMT00000453510.1 (RP5-905N1.2 gene; Non-coding transcript identified by NONCODE: Antisense
TC1700009486.hg.1	-1.67	0.0068	RP11-235E17.6	N/A; novel transcript, antisense to CTNS; havana:known chromosome:GRCh38:17:3655621:3658092:-1 gene:ENSG00000262903 gene_biotype:antisense transcript_biotype:antisense; long non-coding RNA OTTHUMT00000438627.1 (RP11-235E17.6 gene; Non-coding transcript identified by NONCODE; Non-coding transcript identified by NONCODE: Antisense
TC1600010278.hg.1	2.29	0.004	RP11-327F22.2	N/A; novel transcript, antisense to CYLD and NOD2; havana:known chromosome:GRCh38:16:50735713:50740716:-1 gene:ENSG00000261644 gene_biotype:antisense transcript_biotype:antisense; long non-coding RNA OTTHUMT00000422987.1 (RP11-327F22.2 gene; Non-coding transcript identified by NONCODE: Linc; Non-coding transcript identified by NONCODE
TC0900009653.hg.1	-3.4	0.0012	RP11-513M16.7	N/A; novel transcript, antisense to DENND4C; havana:known chromosome:GRCh38:9:19371386:19371945:-1 gene:ENSG00000272842 gene_biotype:antisense transcript_biotype:antisense; long non-coding RNA OTTHUMT00000471713.1 (RP11-513M16.7 gene
TC1400009667.hg.1	1.88	0.0092	RP4-693M11.3	N/A; novel transcript, antisense to DNAL1; havana:known chromosome:GRCh38:14:73698103:73700351:-1 gene:ENSG00000258660 gene_biotype:antisense transcript_biotype:antisense; long non-coding RNA OTTHUMT00000414681.1 (RP4-693M11.3 gene; Non-coding transcript identified by NONCODE: Antisense
TC1200010334.hg.1	-1.68	0.0029	RP11-278C7.4	novel transcript, antisense to DNM1L; N/A; havana:known chromosome:GRCh38:12:32725248:32725660:-1 gene:ENSG00000276148 gene_biotype:antisense transcript_biotype:antisense; long non-coding RNA OTTHUMT00000474658.1
TC1400009172.hg.1	-1.8	0.0051	RP11-463J10.3	N/A; novel transcript, antisense to GNG2; havana:known chromosome:GRCh38:14:51967003:51969800:-1 gene:ENSG00000259007 gene_biotype:antisense transcript_biotype:antisense; long non-coding RNA OTTHUMT00000411596.1 (RP11-463J10.3 gene; Non-coding transcript identified by NONCODE: Antisense
TC0400007400.hg.1	-3.23	9.95e-05	RP11-700J17.2	N/A; novel transcript, antisense to GNPDA2; havana:known chromosome:GRCh38:4:44704405:44704965:1 gene:ENSG00000272936 gene_biotype:antisense transcript_biotype:antisense; long non-coding RNA OTTHUMT00000472558.1 (RP11-700J17.2 gene
TC0400010581.hg.1	-1.85	0.0043	RP11-700J17.1	N/A; novel transcript, antisense to GUF1; havana:known chromosome:GRCh38:4:44693946:44694386:-1 gene:ENSG00000273369 gene_biotype:antisense transcript_biotype:antisense; long non-coding RNA OTTHUMT00000472557.1 (RP11-700J17.1 gene
TC1000009009.hg.1	-1.6	0.0098	RP11-498B4.5	N/A; novel transcript, antisense to HSPA12A; havana:known chromosome:GRCh38:10:116670103:116672739:1 gene:ENSG00000232767 gene_biotype:antisense transcript_biotype:antisense; long non-coding RNA OTTHUMT00000050529.1 (RP11-498B4.5 gene; Non-coding transcript identified by NONCODE; Non-coding transcript identified by NONCODE: Antisense
TC1400010386.hg.1	1.71	0.0064	CTD-3051D23.4	N/A; novel transcript, antisense to KIAA0284; havana:known chromosome:GRCh38:14:104857792:104858836:-1 gene:ENSG00000258593 gene_biotype:lincRNA transcript_biotype:lincRNA; long non-coding RNA OTTHUMT00000410287.2 (CTD-3051D23.4 gene; Transcript Originally Identified by LNCipedia, alternate transcript name: NONHSAT040290; Non-coding transcript identified by NONCODE: Linc; Non-coding transcript id…
TC1800007045.hg.1	1.7	0.0046	AC012123.1	novel transcript, antisense to KLHL14; N/A; havana:known chromosome:GRCh38:18:32769795:32774413:1 gene:ENSG00000228835 gene_biotype:antisense transcript_biotype:antisense; long non-coding RNA OTTHUMT00000336609.2 (AC012123.1 gene)
TC1200008527.hg.1	-2.91	0.0065	RP11-256L6.3	N/A; novel transcript, antisense to LTA4H; havana:known chromosome:GRCh38:12:95996521:96011489:1 gene:ENSG00000257878 gene_biotype:antisense transcript_biotype:antisense; long non-coding RNA OTTHUMT00000408679.1 (RP11-256L6.3 gene; Non-coding transcript identified by NONCODE: Antisense; Non-coding transcript identified by NONCODE
TC0200007485.hg.1	1.61	0.0048	AC016722.4	N/A; novel transcript, antisense to MCFD2; havana:known chromosome:GRCh38:2:46899275:46908678:1 gene:ENSG00000228925 gene_biotype:antisense transcript_biotype:antisense; long non-coding RNA OTTHUMT00000329487.2 (AC016722.4 gene; Non-coding transcript identified by NONCODE: Antisense
TC1900009780.hg.1	-1.72	0.0034	CTB-5E10.3	N/A; novel transcript, antisense to MRI1; havana:known chromosome:GRCh38:19:13772406:13773631:-1 gene:ENSG00000267633 gene_biotype:antisense transcript_biotype:antisense; havana:known chromosome:GRCh38:19:13772118:13773633:-1 gene:ENSG00000267633 gene_biotype:antisense transcript_biotype:antisense; long non-coding RNA OTTHUMT00000453618.1 (CTB-5E10.3 gene; long non-coding RNA OTTHUMT00000453619.1…
TC0700009792.hg.1	-2.1	0.001	RP11-5C23.1	N/A; novel transcript, antisense to PAXIP1; havana:known chromosome:GRCh38:7:154951226:154952188:1 gene:ENSG00000272760 gene_biotype:antisense transcript_biotype:antisense; long non-coding RNA OTTHUMT00000473047.1 (RP11-5C23.1 gene
TC0300009463.hg.1	-2.38	0.0016	RP11-379K17.12	N/A; novel transcript, antisense to PHC3; havana:known chromosome:GRCh38:3:170087810:170089590:1 gene:ENSG00000268220 gene_biotype:antisense transcript_biotype:antisense; long non-coding RNA OTTHUMT00000470047.1 (RP11-379K17.12 gene; Non-coding transcript identified by NONCODE: Antisense
TC1600007093.hg.1	-1.78	0.0063	RP11-1035H13.2; worsmee	N/A; novel transcript, antisense to SMG1; Transcript Identified by AceView; havana:known chromosome:GRCh38:16:18803083:18812181:1 gene:ENSG00000260017 gene_biotype:antisense transcript_biotype:antisense; long non-coding RNA OTTHUMT00000435789.1 (RP11-1035H13.2 gene; Non-coding transcript identified by NONCODE: Antisense
TC1500009191.hg.1	-4.27	2.4e-05	RP11-265N6.1	N/A; novel transcript, antisense to SNAP23; havana:known chromosome:GRCh38:15:42531867:42532840:-1 gene:ENSG00000261684 gene_biotype:antisense transcript_biotype:antisense; long non-coding RNA OTTHUMT00000423119.1 (RP11-265N6.1 gene; Non-coding transcript identified by NONCODE: Antisense
TC2100007934.hg.1	-1.86	0.0073	AP000254.8	N/A; novel transcript, antisense to SOD1; havana:known chromosome:GRCh38:21:31666728:31667247:-1 gene:ENSG00000273271 gene_biotype:antisense transcript_biotype:antisense; long non-coding RNA OTTHUMT00000473202.1 (AP000254.8 gene
TC1700010212.hg.1	2.33	0.0043	AC010761.9	N/A; novel transcript, antisense to TRAF4; havana:known chromosome:GRCh38:17:28745569:28747652:-1 gene:ENSG00000265474 gene_biotype:antisense transcript_biotype:antisense; long non-coding RNA OTTHUMT00000446498.1 (AC010761.9 gene; Non-coding transcript identified by NONCODE: Antisense
TC1100013136.hg.1	-1.66	0.0046	AC015691.13	N/A; novel transcript, antisense to TRIM6; havana:known chromosome:GRCh38:11:5572322:5624896:-1 gene:ENSG00000239920 gene_biotype:antisense transcript_biotype:antisense; long non-coding RNA OTTHUMT00000257946.1 (AC015691.13 gene; Non-coding transcript identified by NONCODE: Antisense
TC0900008857.hg.1	1.72	0.0048	RP11-339B21.13	N/A; novel transcript, antisense to TRUB2; havana:known chromosome:GRCh38:9:128316337:128316909:1 gene:ENSG00000272696 gene_biotype:antisense transcript_biotype:antisense; long non-coding RNA OTTHUMT00000471658.1 (RP11-339B21.13 gene
TC1900011304.hg.1	-1.81	0.0053	CTD-3099C6.7	N/A; novel transcript, antisense to ZNF701; havana:known chromosome:GRCh38:19:52575883:52585561:-1 gene:ENSG00000268886 gene_biotype:antisense transcript_biotype:antisense; long non-coding RNA OTTHUMT00000463488.1 (CTD-3099C6.7 gene; Non-coding transcript identified by NONCODE: Antisense
TC1900009444.hg.1	1.56	0.009	CTD-3128G10.7	novel transcript, sense intronic C3; N/A; havana:known chromosome:GRCh38:19:6716386:6717742:-1 gene:ENSG00000276980 gene_biotype:sense_intronic transcript_biotype:sense_intronic; long non-coding RNA OTTHUMT00000473352.1
TC1700007475.hg.1	2	0.0097	RP11-848P1.2	N/A; novel transcript, sense intronic RNF135; havana:known chromosome:GRCh38:17:30971652:30973312:1 gene:ENSG00000264456 gene_biotype:sense_intronic transcript_biotype:sense_intronic; long non-coding RNA OTTHUMT00000444570.1 (RP11-848P1.2 gene; Non-coding transcript identified by NONCODE: Sense No Exonic
TC1200007427.hg.1	-1.83	0.007	RP11-19E18.2	novel transcript, sense intronic to ARID2; N/A; havana:known chromosome:GRCh38:12:45789189:45789657:1 gene:ENSG00000278475 gene_biotype:sense_intronic transcript_biotype:sense_intronic; long non-coding RNA OTTHUMT00000474798.1
TC2000009039.hg.1	-3.89	0.0001	RP11-425M5.7	novel transcript, sense intronic to BLCAP; N/A; havana:known chromosome:GRCh38:20:37526642:37527060:-1 gene:ENSG00000276603 gene_biotype:sense_intronic transcript_biotype:sense_intronic; long non-coding RNA OTTHUMT00000473862.1
TC1500009227.hg.1	-1.96	0.0008	AC011330.13	novel transcript, sense intronic to CATSPER2; N/A; havana:known chromosome:GRCh38:15:43642389:43643023:-1 gene:ENSG00000275601 gene_biotype:sense_intronic transcript_biotype:sense_intronic; long non-coding RNA OTTHUMT00000315914.1
TC1300007758.hg.1	-1.77	0.01	RP11-10E18.7	novel transcript, sense intronic to DNAJC3; N/A; havana:known chromosome:GRCh38:13:95744726:95745765:1 gene:ENSG00000276809 gene_biotype:sense_intronic transcript_biotype:sense_intronic; long non-coding RNA OTTHUMT00000477761.1
TC1900011250.hg.1	-1.57	0.0069	CTD-2616J11.10	N/A; novel transcript, sense intronic to ETFB; havana:known chromosome:GRCh38:19:51361712:51365544:-1 gene:ENSG00000268520 gene_biotype:sense_intronic transcript_biotype:sense_intronic; long non-coding RNA OTTHUMT00000464276.1 (CTD-2616J11.10 gene; Non-coding transcript identified by NONCODE: Sense No Exonic
TC1500007368.hg.1	1.77	0.0083	RP11-355N15.2	novel transcript, sense intronic to LIPC; N/A; havana:known chromosome:GRCh38:15:58456188:58456348:1 gene:ENSG00000277790 gene_biotype:sense_intronic transcript_biotype:sense_intronic; long non-coding RNA OTTHUMT00000473996.1
TC1800007157.hg.1	-2.31	0.0086	RP11-687E1.2	novel transcript, sense intronic to PIK3C3; N/A; havana:known chromosome:GRCh38:18:42052705:42053030:1 gene:ENSG00000276174 gene_biotype:sense_intronic transcript_biotype:sense_intronic; long non-coding RNA OTTHUMT00000473314.1
TC1200007384.hg.1	-1.98	0.0038	RP11-351C21.2	novel transcript, sense intronic to PPHLN1; N/A; havana:known chromosome:GRCh38:12:42361267:42361703:1 gene:ENSG00000274943 gene_biotype:sense_intronic transcript_biotype:sense_intronic; long non-coding RNA OTTHUMT00000474749.2
TC1800008267.hg.1	1.72	0.0016	RP11-370A5.2	N/A; novel transcript, sense intronic to RBBP8; havana:known chromosome:GRCh38:18:22882825:22883357:-1 gene:ENSG00000273232 gene_biotype:sense_intronic transcript_biotype:sense_intronic; long non-coding RNA OTTHUMT00000472467.1 (RP11-370A5.2 gene
TC1200010870.hg.1	-1.59	0.0079	RP11-762I7.4	N/A; novel transcript, sense intronic to SARNP; havana:known chromosome:GRCh38:12:55761550:55762628:-1 gene:ENSG00000257509 gene_biotype:sense_intronic transcript_biotype:sense_intronic; long non-coding RNA OTTHUMT00000409164.1 (RP11-762I7.4 gene; Non-coding transcript identified by NONCODE: Sense No Exonic
TC1400009138.hg.1	-4.12	0.0076	RP11-248J18.2	N/A; novel transcript, sense intronic to SAV1; havana:known chromosome:GRCh38:14:50662511:50663178:-1 gene:ENSG00000269906 gene_biotype:sense_intronic transcript_biotype:sense_intronic; long non-coding RNA OTTHUMT00000467537.1 (RP11-248J18.2 gene; Non-coding transcript identified by NONCODE: Sense No Exonic
TC0300012408.hg.1	-2.12	0.0028	RP11-332M2.1	novel transcript, sense intronic to TMCC1; N/A; havana:known chromosome:GRCh38:3:129847048:129847957:-1 gene:ENSG00000203644 gene_biotype:sense_intronic transcript_biotype:sense_intronic; long non-coding RNA OTTHUMT00000473409.1; Non-coding transcript identified by NONCODE; Non-coding transcript identified by NONCODE: Sense No Exonic
TC0800006440.hg.1	-1.76	0.0061	RP5-855D21.3	N/A; novel transcript, sense intronic to ZNF596; havana:known chromosome:GRCh38:8:233119:233692:1 gene:ENSG00000272812 gene_biotype:sense_intronic transcript_biotype:sense_intronic; long non-coding RNA OTTHUMT00000471619.1 (RP5-855D21.3 gene
TC1400007302.hg.1	1.95	0.0041	CTD-2002H8.2	N/A; novel transcript, sense overlapping PSMA3; havana:known chromosome:GRCh38:14:58264662:58269681:1 gene:ENSG00000258682 gene_biotype:sense_overlapping transcript_biotype:sense_overlapping; long non-coding RNA OTTHUMT00000411646.1 (CTD-2002H8.2 gene; Non-coding transcript identified by NONCODE: Sense No Exonic
TC0300011042.hg.1	-1.85	0.0094	RP13-131K19.2; RP13-131K19.7	N/A; novel transcript; novel transcript, antisense to ARIH2; havana:known chromosome:GRCh38:3:48985049:48989988:-1 gene:ENSG00000223343 gene_biotype:antisense transcript_biotype:antisense; havana:known chromosome:GRCh38:3:48985485:48985963:-1 gene:ENSG00000273211 gene_biotype:lincRNA transcript_biotype:lincRNA; long non-coding RNA OTTHUMT00000345431.1 (RP13-131K19.2 gene; long non-coding RNA OTTH…
TC0200006842.hg.1	-2.01	0.0037	AC106053.1; sherder	N/A; novel transcript; Transcript Identified by AceView; havana:known chromosome:GRCh38:2:18784807:18787752:1 gene:ENSG00000224626 gene_biotype:lincRNA transcript_biotype:lincRNA; long non-coding RNA OTTHUMT00000323820.1 (AC106053.1 gene; Non-coding transcript identified by NONCODE: Linc; gene_id XLOC_001375; transcript_id TCONS_00002841; oId ENST00000431697; linc_name linc-RHOB-8; tss_id TSS2131…
TC1100007412.hg.1	1.62	0.006	CTD-2560E9.5; stamee	N/A; novel transcript; Transcript Identified by AceView; havana:known chromosome:GRCh38:11:45253884:45254583:1 gene:ENSG00000254497 gene_biotype:antisense transcript_biotype:antisense; havana:known chromosome:GRCh38:11:45253982:45254649:1 gene:ENSG00000254497 gene_biotype:antisense transcript_biotype:antisense; long non-coding RNA OTTHUMT00000390113.1 (CTD-2560E9.5 gene; long non-coding RNA OTTHU…
TC1400010087.hg.1	-1.62	0.0068	RP11-185P18.2; sworchobu	N/A; novel transcript; Transcript Identified by AceView; havana:known chromosome:GRCh38:14:95855748:95866464:-1 gene:ENSG00000258516 gene_biotype:lincRNA transcript_biotype:lincRNA; havana:known chromosome:GRCh38:14:95855548:95866405:-1 gene:ENSG00000258516 gene_biotype:lincRNA transcript_biotype:lincRNA; long non-coding RNA OTTHUMT00000413263.1 (RP11-185P18.2 gene; long non-coding RNA OTTHUMT000…
TC1800006566.hg.1	1.64	0.003	CTD-2124B20.3; sersho	N/A; novel transcript; Transcript Identified by AceView; havana:known chromosome:GRCh38:18:6557822:6558654:1 gene:ENSG00000265174 gene_biotype:sense_intronic transcript_biotype:sense_intronic; long non-coding RNA OTTHUMT00000442105.1 (CTD-2124B20.3 gene; Non-coding transcript identified by NONCODE: Sense No Exonic
TC1800006734.hg.1	1.6	0.0068	RP11-861E21.1; sparraw	N/A; novel transcript; Transcript Identified by AceView; havana:known chromosome:GRCh38:18:12432897:12437635:1 gene:ENSG00000267108 gene_biotype:lincRNA transcript_biotype:lincRNA; long non-coding RNA OTTHUMT00000452978.1 (RP11-861E21.1 gene; Non-coding transcript identified by NONCODE
TC1800007452.hg.1	-1.76	0.0018	RP11-27G24.1; skobor	N/A; novel transcript; Transcript Identified by AceView; havana:known chromosome:GRCh38:18:59360700:59386749:1 gene:ENSG00000267677 gene_biotype:lincRNA transcript_biotype:lincRNA; long non-coding RNA OTTHUMT00000449684.1 (RP11-27G24.1 gene; Non-coding transcript identified by NONCODE: Linc
TC1000011183.hg.1	2.2	0.0005	NUTM2B-AS1	Homo sapiens NUTM2B antisense RNA 1 (NUTM2B-AS1), transcript variant 1, long non-coding RNA.; Homo sapiens NUTM2B antisense RNA 1 (NUTM2B-AS1), transcript variant 2, long non-coding RNA.; Homo sapiens NUTM2B antisense RNA 1 (NUTM2B-AS1), transcript variant 3, long non-coding RNA.; NUTM2B antisense RNA 1 [gene_biotype:antisense transcript_biotype:antisense]; NUTM2B antisense RNA 1 [Source:HGNC Sym…
TC0500012203.hg.1	-3.47	3.47e-05	PAIP2; CTB-43P18.1	poly(A) binding protein interacting protein 2 [Source:EntrezGene;Acc:51247]; novel transcript, antisense to PAIP2; N/A; havana:known chromosome:GRCh38:5:139364677:139369717:-1 gene:ENSG00000272742 gene_biotype:antisense transcript_biotype:antisense; long non-coding RNA OTTHUMT00000472469.1 (CTB-43P18.1 gene; Non-coding transcript identified by NONCODE: Antisense,Sense No Exonic
TC0100010935.hg.1	-1.75	0.0027	PACERR	Homo sapiens PTGS2 antisense NFKB1 complex-mediated expression regulator RNA (PACERR), long non-coding RNA.; PTGS2 antisense NFKB1 complex-mediated expression regulator RNA [gene_biotype:lincRNA transcript_biotype:lincRNA]; PTGS2 antisense NFKB1 complex-mediated expression regulator RNA [Source:HGNC Symbol;Acc:HGNC:50552]; novel transcript; long non-coding RNA OTTHUMT00000473226.1 (RP5-973M2.2 ge…
TC0200008677.hg.1	-3.9	0.0012	AC007278.2	N/A; putative novel transcript; havana:known chromosome:GRCh38:2:102433957:102435340:1 gene:ENSG00000236525 gene_biotype:sense_intronic transcript_biotype:sense_intronic; long non-coding RNA OTTHUMT00000329515.1 (AC007278.2 gene; Non-coding transcript identified by NONCODE: Sense No Exonic
TC0200009490.hg.1	-1.56	0.0064	AC092620.3	N/A; putative novel transcript; havana:known chromosome:GRCh38:2:138604510:138613167:1 gene:ENSG00000237772 gene_biotype:lincRNA transcript_biotype:lincRNA; long non-coding RNA OTTHUMT00000331892.1 (AC092620.3 gene; Non-coding transcript identified by NONCODE: Linc; gene_id XLOC_001688; transcript_id TCONS_00003011; oId ENST00000453636; linc_name linc-KYNU-5; tss_id TSS2653; class_code u; gene_na…
TC0200010917.hg.1	1.71	0.0006	AC013448.1	N/A; putative novel transcript; havana:known chromosome:GRCh38:2:223498773:223504611:1 gene:ENSG00000231189 gene_biotype:lincRNA transcript_biotype:lincRNA; long non-coding RNA OTTHUMT00000330941.1 (AC013448.1 gene; Non-coding transcript identified by NONCODE: Linc; Hg19:chr2:+:224363490-224369329
TC0200012230.hg.1	1.5	0.0058	AC073218.3	N/A; putative novel transcript; havana:known chromosome:GRCh38:2:34734975:34737118:-1 gene:ENSG00000232153 gene_biotype:lincRNA transcript_biotype:lincRNA; long non-coding RNA OTTHUMT00000325414.2 (AC073218.3 gene; Non-coding transcript identified by NONCODE
TC0400007654.hg.1	1.79	0.0089	RP11-16N2.1	N/A; putative novel transcript; havana:known chromosome:GRCh38:4:61143657:61153962:1 gene:ENSG00000240152 gene_biotype:lincRNA transcript_biotype:lincRNA; havana:known chromosome:GRCh38:4:61143656:61153729:1 gene:ENSG00000240152 gene_biotype:lincRNA transcript_biotype:lincRNA; long non-coding RNA OTTHUMT00000361594.1 (RP11-16N2.1 gene; long non-coding RNA OTTHUMT00000361595.1 (RP11-16N2.1 gene; T…
TC0500008150.hg.1	-2.4	0.0066	CTD-2260A17.1	N/A; putative novel transcript; havana:known chromosome:GRCh38:5:96784777:96785999:1 gene:ENSG00000248734 gene_biotype:antisense transcript_biotype:antisense; havana:known chromosome:GRCh38:5:96784960:96785999:1 gene:ENSG00000248734 gene_biotype:antisense transcript_biotype:antisense; long non-coding RNA OTTHUMT00000370707.1 (CTD-2260A17.1 gene; long non-coding RNA OTTHUMT00000467644.1 (CTD-2260A…
TC0600010636.hg.1	-1.89	0.0005	RP3-406P24.3	N/A; putative novel transcript; havana:known chromosome:GRCh38:6:4018843:4021215:-1 gene:ENSG00000230648 gene_biotype:antisense transcript_biotype:antisense; long non-coding RNA OTTHUMT00000039703.1 (RP3-406P24.3 gene; Transcript Originally Identified by LNCipedia, alternate transcript name: NONHSAT107266; Non-coding transcript identified by NONCODE; Non-coding transcript identified by NONCODE: L…
TC0900007554.hg.1	1.61	0.0064	RP11-63P12.7	N/A; putative novel transcript; havana:known chromosome:GRCh38:9:72257336:72257783:1 gene:ENSG00000235523 gene_biotype:lincRNA transcript_biotype:lincRNA; long non-coding RNA OTTHUMT00000052650.1 (RP11-63P12.7 gene; Non-coding transcript identified by NONCODE; Non-coding transcript identified by NONCODE: Linc; gene_id XLOC_007398; transcript_id TCONS_00015691; oId ENST00000427901; linc_name linc-…
TC1000007834.hg.1	1.78	0.0062	RP11-344A5.1	N/A; putative novel transcript; havana:known chromosome:GRCh38:10:67052609:67055028:1 gene:ENSG00000225299 gene_biotype:antisense transcript_biotype:antisense; long non-coding RNA OTTHUMT00000048276.1 (RP11-344A5.1 gene; Non-coding transcript identified by NONCODE: Antisense,Sense No Exonic
TC1400008167.hg.1	-1.72	0.0074	AL109767.1	N/A; putative novel transcript; havana:known chromosome:GRCh38:14:99262948:99264735:1 gene:ENSG00000235785 gene_biotype:antisense transcript_biotype:antisense; long non-coding RNA OTTHUMT00000316407.1 (AL109767.1 gene; Non-coding transcript identified by NONCODE: Antisense
TC2000009345.hg.1	1.63	0.0037	RP1-66N13.1	N/A; putative novel transcript; havana:known chromosome:GRCh38:20:48383323:48384895:-1 gene:ENSG00000236874 gene_biotype:lincRNA transcript_biotype:lincRNA; long non-coding RNA OTTHUMT00000079615.1 (RP1-66N13.1 gene; Non-coding transcript identified by NONCODE: Linc; gene_id XLOC_013776; transcript_id TCONS_00028059; oId ENST00000446280; linc_name linc-SULF2-1; tss_id TSS21518; class_code u; gene…
TC2200008282.hg.1	1.56	0.0029	CTA-125H2.1	N/A; putative novel transcript; havana:known chromosome:GRCh38:22:25959074:25983526:-1 gene:ENSG00000232464 gene_biotype:antisense transcript_biotype:antisense; long non-coding RNA OTTHUMT00000320491.1 (CTA-125H2.1 gene; Non-coding transcript identified by NONCODE: Antisense
TC0100009953.hg.1	-1.56	0.0051	RP11-126K1.8; skorporbo	N/A; putative novel transcript; Transcript Identified by AceView; havana:known chromosome:GRCh38:1:151340648:151341966:1 gene:ENSG00000224645 gene_biotype:antisense transcript_biotype:antisense; long non-coding RNA OTTHUMT00000156137.1 (RP11-126K1.8 gene; Non-coding transcript identified by NONCODE: Antisense
TC0200010030.hg.1	3.09	0.0018	AC096649.2; plerly	N/A; putative novel transcript; Transcript Identified by AceView; havana:known chromosome:GRCh38:2:175167904:175168522:1 gene:ENSG00000229750 gene_biotype:antisense transcript_biotype:antisense; long non-coding RNA OTTHUMT00000334492.1 (AC096649.2 gene; Non-coding transcript identified by NONCODE: Antisense
TC0500010439.hg.1	1.58	0.0046	CTD-2004A9.1; roygoy	N/A; putative novel transcript; Transcript Identified by AceView; havana:known chromosome:GRCh38:5:32646564:32651976:-1 gene:ENSG00000250885 gene_biotype:lincRNA transcript_biotype:lincRNA; long non-coding RNA OTTHUMT00000366709.1 (CTD-2004A9.1 gene; Non-coding transcript identified by NONCODE: Linc
TC0700007068.hg.1	1.59	0.0096	AC007036.4; skoky	N/A; putative novel transcript; Transcript Identified by AceView; havana:known chromosome:GRCh38:7:30140870:30141417:1 gene:ENSG00000230751 gene_biotype:sense_intronic transcript_biotype:sense_intronic; long non-coding RNA OTTHUMT00000327709.1 (AC007036.4 gene; Non-coding transcript identified by NONCODE: Sense No Exonic
TC0800009200.hg.1	1.96	0.0017	RN7SKP175; 7SK; RP11-661A12.4	RNA, 7SK small nuclear pseudogene 175 [Source:HGNC Symbol;Acc:HGNC:45899]; 7SK RNA [Source:RFAM;Acc:RF00100]; N/A; 7SK RNA; havana:known chromosome:GRCh38:8:143542110:143542400:1 gene:ENSG00000254144 gene_biotype:antisense transcript_biotype:antisense; long non-coding RNA OTTHUMT00000381458.1 (RP11-661A12.4 gene; Non-coding transcript identified by NONCODE: Linc
TC1500007429.hg.1	-1.93	0.0037	RORA-AS1	Homo sapiens RORA antisense RNA 1 (RORA-AS1), transcript variant 1, long non-coding RNA.; Homo sapiens RORA antisense RNA 1 (RORA-AS1), transcript variant 2, long non-coding RNA.; Homo sapiens RORA antisense RNA 1 (RORA-AS1), transcript variant 3, long non-coding RNA.; Homo sapiens RORA antisense RNA 1 (RORA-AS1), transcript variant 4, long non-coding RNA.; RORA antisense RNA 1 [gene_biotype:anti…
TC0300010867.hg.1	-1.78	0.0023	SNRK-AS1	Homo sapiens SNRK antisense RNA 1 (SNRK-AS1), long non-coding RNA.; SNRK antisense RNA 1 [Source:HGNC Symbol;Acc:HGNC:41269]; N/A; novel transcript; novel transcript, antisense to SNRK; SNRK antisense RNA 1 [gene_biotype:antisense transcript_biotype:antisense]; havana:known chromosome:GRCh38:3:43346923:43347643:-1 gene:ENSG00000271941 gene_biotype:antisense transcript_biotype:antisense; long non-…
TC0300011813.hg.1	1.91	0.0021	ST3GAL6-AS1	Homo sapiens ST3GAL6 antisense RNA 1 (ST3GAL6-AS1), long non-coding RNA.; ST3GAL6 antisense RNA 1 [gene_biotype:antisense transcript_biotype:antisense]; ST3GAL6 antisense RNA 1 [Source:HGNC Symbol;Acc:HGNC:40828]; novel transcript; Transcript Identified by AceView; long non-coding RNA OTTHUMT00000353004.1 (RP11-319J24.1 gene; long non-coding RNA OTTHUMT00000353003.1 (RP11-319J24.1 gene; long non-…
TC0800009203.hg.1	-1.88	0.0014	RP11-661A12.8; RP11-661A12.7; torvyby	N/A; TEC; novel transcript; Transcript Identified by AceView; havana:known chromosome:GRCh38:8:143579636:143580670:1 gene:ENSG00000254741 gene_biotype:antisense transcript_biotype:antisense; long non-coding RNA OTTHUMT00000382171.1 (RP11-661A12.7 gene; Non-coding transcript identified by NONCODE; Non-coding transcript identified by NONCODE: Antisense
TC0400012941.hg.1	-2.21	0.0029	THAP9-AS1	Homo sapiens THAP9 antisense RNA 1 (THAP9-AS1), transcript variant 1, long non-coding RNA.; Homo sapiens THAP9 antisense RNA 1 (THAP9-AS1), transcript variant 2, long non-coding RNA.; Homo sapiens THAP9 antisense RNA 1 (THAP9-AS1), transcript variant 3, long non-coding RNA.; THAP9 antisense RNA 1 [Source:HGNC Symbol;Acc:HGNC:44172]; novel transcript, antisense to THAP9; Transcript Identified by A…
TC1200011071.hg.1	1.57	0.0059	TMEM5-AS1	Homo sapiens TMEM5 antisense RNA 1 (TMEM5-AS1), long non-coding RNA.; TMEM5 antisense RNA 1 [gene_biotype:antisense transcript_biotype:antisense]; TMEM5 antisense RNA 1 [Source:HGNC Symbol;Acc:HGNC:48910]; novel transcript; long non-coding RNA OTTHUMT00000400829.1 (RP11-415I12.5 gene; Non-coding transcript identified by NONCODE; Non-coding transcript identified by NONCODE: Antisense
TC0500008026.hg.1	-1.56	0.0092	TMEM161B-AS1	Homo sapiens TMEM161B antisense RNA 1 (TMEM161B-AS1), transcript variant 1, long non-coding RNA.; Homo sapiens TMEM161B antisense RNA 1 (TMEM161B-AS1), transcript variant 2, long non-coding RNA.; Homo sapiens TMEM161B antisense RNA 1 (TMEM161B-AS1), transcript variant 3, long non-coding RNA.; Homo sapiens TMEM161B antisense RNA 1 (TMEM161B-AS1), transcript variant 4, long non-coding RNA.; Homo sa…
TC1300008401.hg.1	-2.39	0.0021	chornor; LINC00415; RP11-398O19.3	Transcript Identified by AceView; long intergenic non-protein coding RNA 415 [Source:HGNC Symbol;Acc:HGNC:42748]; putative novel transcript; long intergenic non-protein coding RNA 415 [gene_biotype:lincRNA transcript_biotype:lincRNA]; long non-coding RNA OTTHUMT00000044235.1 (RP11-398O19.3 gene; Non-coding transcript identified by NONCODE; Non-coding transcript identified by NONCODE: Linc; gene_i…
TC0100016854.hg.1	-3.02	0.0017	RP11-553K8.5; feybor	N/A; Transcript Identified by AceView; novel transcript; havana:known chromosome:GRCh38:1:198657553:198667061:-1 gene:ENSG00000261573 gene_biotype:antisense transcript_biotype:antisense; long non-coding RNA OTTHUMT00000086823.1 (RP11-553K8.5 gene; Non-coding transcript identified by NONCODE: Antisense
TC1200011824.hg.1	2.38	0.0061	RP11-554D14.7; fornar	N/A; Transcript Identified by AceView; novel transcript; havana:known chromosome:GRCh38:12:107832858:107835030:-1 gene:ENSG00000257141 gene_biotype:lincRNA transcript_biotype:lincRNA; long non-coding RNA OTTHUMT00000405592.1 (RP11-554D14.7 gene; Non-coding transcript identified by NONCODE: Linc
TC1200011264.hg.1	2.3	0.002	cheyshy; RP11-89M22.3	Transcript Identified by AceView; N/A; novel transcript antisense to TPH2; havana:known chromosome:GRCh38:12:72046149:72057377:-1 gene:ENSG00000258115 gene_biotype:antisense transcript_biotype:antisense; long non-coding RNA OTTHUMT00000405378.1 (RP11-89M22.3 gene; Non-coding transcript identified by NONCODE: Linc
TC0200008678.hg.1	-3.32	0.0022	AC007278.3; noklar	N/A; Transcript Identified by AceView; putative novel transcript; havana:known chromosome:GRCh38:2:102438713:102440475:1 gene:ENSG00000234389 gene_biotype:sense_intronic transcript_biotype:sense_intronic; long non-coding RNA OTTHUMT00000329494.1 (AC007278.3 gene; Non-coding transcript identified by NONCODE: Sense No Exonic
TC0X00006465.hg.1	-2.27	0.0006	RP13-297E16.4; foyfy	N/A; Transcript Identified by AceView; putative novel transcript; havana:known chromosome:GRCh38:X:1732584:1741988:1 gene:ENSG00000223511 gene_biotype:lincRNA transcript_biotype:lincRNA; havana:known chromosome:GRCh38:X:1734117:1755985:1 gene:ENSG00000223511 gene_biotype:lincRNA transcript_biotype:lincRNA; long non-coding RNA OTTHUMT00000055605.1 (RP13-297E16.4 gene; long non-coding RNA OTTHUMT00…
TC1000010460.hg.1	-1.66	0.0083	RP11-168P8.5; gomar	N/A; Transcript Identified by AceView; putative novel transcript; havana:known chromosome:GRCh38:10:43901365:43912326:-1 gene:ENSG00000236769 gene_biotype:lincRNA transcript_biotype:lincRNA; long non-coding RNA OTTHUMT00000047735.1 (RP11-168P8.5 gene; Transcript Originally Identified by LNCipedia; Transcript Originally Identified by LNCipedia, alternate transcript name: NONHSAT013005; Transcript …
TC1500007848.hg.1	-1.6	0.0044	UBL7-AS1	Homo sapiens UBL7 antisense RNA 1 (head to head) (UBL7-AS1), transcript variant 1, long non-coding RNA.; Homo sapiens UBL7 antisense RNA 1 (head to head) (UBL7-AS1), transcript variant 2, long non-coding RNA.; Homo sapiens UBL7 antisense RNA 1 (head to head) (UBL7-AS1), transcript variant 3, long non-coding RNA.; UBL7 antisense RNA 1 (head to head) [gene_biotype:antisense transcript_biotype:antis…
TC1200009355.hg.1	1.77	0.0022	FLJ37505; RP11-749H20.4	Homo sapiens uncharacterized LOC400087 (FLJ37505), long non-coding RNA.; uncharacterized LOC400087 [gene_biotype:lincRNA transcript_biotype:lincRNA]; uncharacterized LOC400087 [Source:EntrezGene;Acc:400087]; novel transcript; long non-coding RNA OTTHUMT00000399700.1 (RP11-749H20.4 gene; long non-coding RNA OTTHUMT00000474768.1; Transcript Originally Identified by LNCipedia, alternate transcript n…
TC1100010068.hg.1	-1.71	0.0043	LOC644656; CTD-2371O3.3	Homo sapiens uncharacterized LOC644656 (LOC644656), long non-coding RNA.; havana:known chromosome:GRCh38:11:9459556:9460702:-1 gene:ENSG00000268403 gene_biotype:antisense transcript_biotype:antisense; novel transcript, antisense to ZNF143; N/A; long non-coding RNA OTTHUMT00000474986.1; Non-coding transcript identified by NONCODE; Non-coding transcript identified by NONCODE: Linc
TC0500008053.hg.1	-2.39	0.0011	LOC731157; CTD-2373J6.2	Homo sapiens uncharacterized LOC731157 (LOC731157), long non-coding RNA.; havana:known chromosome:GRCh38:5:90410033:90410669:1 gene:ENSG00000255647 gene_biotype:processed_transcript transcript_biotype:lincRNA; havana:known chromosome:GRCh38:5:90410000:90410666:1 gene:ENSG00000255647 gene_biotype:processed_transcript transcript_biotype:TEC; novel transcript; N/A; Transcript Originally Identified b…
TC0900008726.hg.1	2.51	0.0018	LOC100129034	Homo sapiens uncharacterized LOC100129034 (LOC100129034), long non-coding RNA.; Non-coding transcript identified by NONCODE; Non-coding transcript identified by NONCODE: Antisense; uncharacterized LOC100129034 (LOC100129034), long non-coding RNA.
TC0900008883.hg.1	-2.1	0.0043	LOC100506100; RP11-545E17.3	Homo sapiens uncharacterized LOC100506100 (LOC100506100), long non-coding RNA.; havana:known chromosome:GRCh38:9:128724445:128733194:1 gene:ENSG00000223478 gene_biotype:antisense transcript_biotype:antisense; N/A; putative novel transcript; long non-coding RNA OTTHUMT00000054490.1 (RP11-545E17.3 gene; Non-coding transcript identified by NONCODE; Non-coding transcript identified by NONCODE: Antise…
TC0400012974.hg.1	-2.65	0.0025	LOC100507639; RP11-362F19.1	Homo sapiens uncharacterized LOC100507639 (LOC100507639), long non-coding RNA.; N/A; novel transcript; havana:known chromosome:GRCh38:4:141319450:141323562:-1 gene:ENSG00000248810 gene_biotype:lincRNA transcript_biotype:lincRNA; havana:known chromosome:GRCh38:4:141321129:141326007:-1 gene:ENSG00000248810 gene_biotype:lincRNA transcript_biotype:lincRNA; havana:known chromosome:GRCh38:4:141323471:1…
TC0400009012.hg.1	2.83	0.0068	LOC100996286; RP11-18H21.1	Homo sapiens uncharacterized LOC100996286 (LOC100996286), transcript variant 1, long non-coding RNA.; Homo sapiens uncharacterized LOC100996286 (LOC100996286), transcript variant 2, long non-coding RNA.; havana:known chromosome:GRCh38:4:152100818:152104720:1 gene:ENSG00000245954 gene_biotype:lincRNA transcript_biotype:lincRNA; havana:known chromosome:GRCh38:4:152100760:152101935:1 gene:ENSG000002…
TC0200009809.hg.1	-2.61	0.0011	LOC100996579; AC009299.3; neni	Homo sapiens uncharacterized LOC100996579 (LOC100996579), transcript variant 1, long non-coding RNA.; Homo sapiens uncharacterized LOC100996579 (LOC100996579), transcript variant 2, long non-coding RNA.; havana:known chromosome:GRCh38:2:161244755:161247454:1 gene:ENSG00000227403 gene_biotype:lincRNA transcript_biotype:lincRNA; havana:known chromosome:GRCh38:2:161244739:161249050:1 gene:ENSG000002…
TC0200010115.hg.1	-2.03	0.008	LOC101927027; AC009948.5; MIR548N	Homo sapiens uncharacterized LOC101927027 (LOC101927027), transcript variant 1, long non-coding RNA.; Homo sapiens uncharacterized LOC101927027 (LOC101927027), transcript variant 2, long non-coding RNA.; Homo sapiens uncharacterized LOC101927027 (LOC101927027), transcript variant 3, long non-coding RNA.; N/A; Salzman2013 ALT_ACCEPTOR, ALT_DONOR, INTERNAL, intronic, ncRNA best transcript NR_031666…
TC0800011185.hg.1	-1.6	0.0085	LOC101927066	Homo sapiens uncharacterized LOC101927066 (LOC101927066), long non-coding RNA.
TC1600007787.hg.1	1.85	0.0031	LOC101927228; RP11-189E14.4	havana:known chromosome:GRCh38:16:49466106:49469875:1 gene:ENSG00000261623 gene_biotype:lincRNA transcript_biotype:lincRNA; N/A; novel transcript; long non-coding RNA OTTHUMT00000423257.2 (RP11-189E14.4 gene; Non-coding transcript identified by NONCODE; Non-coding transcript identified by NONCODE: Linc
TC0700010246.hg.1	4.46	1.33e-05	LOC101927391; RP5-1159O4.2; RP5-1159O4.1	Homo sapiens uncharacterized LOC101927391 (LOC101927391), long non-coding RNA.; N/A; novel transcript; havana:known chromosome:GRCh38:7:7550104:7552440:-1 gene:ENSG00000272732 gene_biotype:lincRNA transcript_biotype:lincRNA; havana:known chromosome:GRCh38:7:7552853:7564326:-1 gene:ENSG00000272894 gene_biotype:lincRNA transcript_biotype:lincRNA; havana:known chromosome:GRCh38:7:7552737:7554749:-1 …
TC0200010337.hg.1	-3.1	0.0025	LOC101927482; AC020571.3	Homo sapiens uncharacterized LOC101927482 (LOC101927482), transcript variant 1, long non-coding RNA.; Homo sapiens uncharacterized LOC101927482 (LOC101927482), transcript variant 2, long non-coding RNA.; havana:known chromosome:GRCh38:2:196260024:196263559:1 gene:ENSG00000229056 gene_biotype:antisense transcript_biotype:antisense; havana:known chromosome:GRCh38:2:196260114:196264204:1 gene:ENSG00…
TC0600006484.hg.1	1.65	0.004	LOC101927691	Homo sapiens uncharacterized LOC101927691 (LOC101927691), long non-coding RNA.
TC0300006848.hg.1	-7.29	0.0003	LOC101927854	Homo sapiens uncharacterized LOC101927854 (LOC101927854), long non-coding RNA.
TC1100011697.hg.1	1.78	0.0029	LOC101928837; RP11-21L23.3; momerby	Homo sapiens uncharacterized LOC101928837 (LOC101928837), transcript variant 1, long non-coding RNA.; Homo sapiens uncharacterized LOC101928837 (LOC101928837), transcript variant 2, long non-coding RNA.; havana:known chromosome:GRCh38:11:76782630:76783059:-1 gene:ENSG00000255100 gene_biotype:antisense transcript_biotype:antisense; havana:known chromosome:GRCh38:11:76782640:76783060:-1 gene:ENSG00…
TC0400011328.hg.1	2.22	0.0029	LOC101929194; RP11-562F9.2; TCONS_00007429	Homo sapiens uncharacterized LOC101929194 (LOC101929194), long non-coding RNA.; N/A; Salzman2013 ANNOTATED, ncRNA, OVEXON best transcript TCONS_00007429; novel transcript; havana:known chromosome:GRCh38:4:92268767:92277075:-1 gene:ENSG00000249152 gene_biotype:lincRNA transcript_biotype:lincRNA; long non-coding RNA OTTHUMT00000362937.1 (RP11-562F9.2 gene; Transcript Originally Identified by LNCipe…
TC0600008340.hg.1	1.55	0.0062	LOC101930010; RP11-472M19.2	Homo sapiens uncharacterized LOC101930010 (LOC101930010), long non-coding RNA.; N/A; novel transcript; havana:known chromosome:GRCh38:6:56844002:56864078:1 gene:ENSG00000231441 gene_biotype:antisense transcript_biotype:antisense; long non-coding RNA OTTHUMT00000041014.1 (RP11-472M19.2 gene; Non-coding transcript identified by NONCODE: Antisense; Non-coding transcript identified by NONCODE
TC0100007986.hg.1	-1.54	0.009	LOC102723924; RP11-399E6.1; gorpla	havana:known chromosome:GRCh38:1:41260781:41264553:1 gene:ENSG00000235358 gene_biotype:lincRNA transcript_biotype:lincRNA; havana:known chromosome:GRCh38:1:41242373:41264558:1 gene:ENSG00000235358 gene_biotype:lincRNA transcript_biotype:lincRNA; havana:known chromosome:GRCh38:1:41242575:41284861:1 gene:ENSG00000235358 gene_biotype:lincRNA transcript_biotype:lincRNA; N/A; Transcript Identified by …
TC1000009920.hg.1	-2.18	0.0045	VIM-AS1	Homo sapiens VIM antisense RNA 1 (VIM-AS1), transcript variant 2, long non-coding RNA.; Homo sapiens VIM antisense RNA 1 (VIM-AS1), transcript variant 1, long non-coding RNA.; VIM antisense RNA 1 [gene_biotype:antisense transcript_biotype:antisense]; VIM antisense RNA 1 [Source:HGNC Symbol;Acc:HGNC:44879]; Memczak2013 ANTISENSE, CDS, coding, INTERNAL best transcript NM_003380; novel transcript, a…
TC1000012038.hg.1	-3.63	8.08e-05	WDR11-AS1	Homo sapiens WDR11 antisense RNA 1 (WDR11-AS1), long non-coding RNA.; WDR11 antisense RNA 1 [gene_biotype:antisense transcript_biotype:antisense]; Homo sapiens WDR11 antisense RNA 1 (WDR11-AS1), non-coding RNA.; WDR11 antisense RNA 1 [Source:HGNC Symbol;Acc:HGNC:27437]; novel transcript, antisense to WDR11; long non-coding RNA OTTHUMT00000050704.1 (RP11-323P17.1 gene; long non-coding RNA OTTHUMT0…
TC0100007214.hg.1	-1.61	0.003	RP5-930J4.4	N/A; long non-coding RNA OTTHUMT00000092372.1 (RP5-930J4.4 gene; long non-coding RNA OTTHUMT00000475957.1; long non-coding RNA OTTHUMT00000475958.1; long non-coding RNA OTTHUMT00000475959.1; Non-coding transcript identified by NONCODE: Antisense
TC0300013810.hg.1	-1.92	0.0065	RP11-391M1.4	N/A; long non-coding RNA OTTHUMT00000470602.1 (RP11-391M1.4 gene; Non-coding transcript identified by NONCODE; Non-coding transcript identified by NONCODE: Linc
TC1900011735.hg.1	2.31	0.0077		MIA-RAB4B readthrough (NMD candidate) (MIA-RAB4B), long non-coding RNA.
