# Supplementary material for: Long Non-Coding RNAs Play a Role in the Pathogenesis of Psoriatic Arthritis by Regulating MicroRNAs and Genes Involved in Inflammation and Metabolic Syndrome
Source: Front Immunol. 2018 Jul 16;9:1533. doi: 10.3389/fimmu.2018.01533 (PMC6054935; doi:10.3389/fimmu.2018.01533)
Supplement: Table S2 — Genes modulated in psoriatic arthritis patients versus healthy subjects. [file table_2.xlsx]

## Sheet: Foglio1
Supplementary table 2. Genes modulated in PsA patients versus healthy subjects
ID	Fold Change	P-value	Gene Symbol	Description	Public Gene IDs
TC0200009789.hg.1	-1.77	0.003	MARCH7	membrane associated ring finger 7	NM_001282805; NM_001282806; NM_001282807; NM_022826; ENST00000259050; ENST00000409175; ENST00000409591; ENST00000420397; ENST00000421037; ENST00000461582; ENST00000473749; ENST00000478396; ENST00000539065; BC065014; OTTHUMT00000255040; OTTHUMT00000333701; OTTHUMT00000333702; OTTHUMT00000333703; OTTHUMT00000333704; OTTHUMT00000333705; OTTHUMT00000333762; OTTHUMT00000333763
TC0700007178.hg.1	-3.13	2.76e-05	SEPT7	septin 7	NM_001011553; NM_001242956; NM_001788; ENST00000350320; ENST00000399034; ENST00000399035; ENST00000425198; ENST00000432293; ENST00000435235; ENST00000473201; ENST00000475109; ENST00000485569; ENST00000492940; ENST00000493626; BC025987; BC067264; BC093640; BC093642; OTTHUMT00000338285; OTTHUMT00000338286; OTTHUMT00000338287; OTTHUMT00000338290; OTTHUMT00000338291; OTTHUMT00000338293; OTTHUMT000003…
TC0400007913.hg.1	-2.17	0.0012	SEPT11	septin 11	NM_001306147; NM_018243; ENST00000264893; ENST00000502401; ENST00000502584; ENST00000504460; ENST00000504637; ENST00000505788; ENST00000506047; ENST00000506731; ENST00000510515; ENST00000510641; ENST00000512333; ENST00000512575; ENST00000512778; ENST00000513373; ENST00000513697; ENST00000515671; BC008083; BC063615; OTTHUMT00000362676; OTTHUMT00000362677; OTTHUMT00000362678; OTTHUMT00000362679; OT…
TC1200010798.hg.1	2.48	0.0006	AAAS	achalasia, adrenocortical insufficiency, alacrimia	NM_001173466; NM_015665; ENST00000209873; ENST00000394384; ENST00000546393; ENST00000546562; ENST00000546572; ENST00000547238; ENST00000547520; ENST00000547757; ENST00000547761; ENST00000548258; ENST00000548880; ENST00000548931; ENST00000549450; ENST00000549821; ENST00000549983; ENST00000550033; ENST00000550286; ENST00000551724; ENST00000552161; ENST00000552876; BC000659; OTTHUMT00000405632; OTTH…
TC0200012961.hg.1	1.73	0.0099	AAK1	AP2 associated kinase 1	NM_014911; ENST00000406297; ENST00000409068; ENST00000409085; ENST00000461002; ENST00000470281; ENST00000471775; ENST00000489327; ENST00000492192; ENST00000495239; ENST00000495836; ENST00000606389; ENST00000623317; ENST00000624900; BC104842; BC111965; BC143710; OTTHUMT00000251847; OTTHUMT00000327273; OTTHUMT00000327344; OTTHUMT00000327346; OTTHUMT00000327347; OTTHUMT00000327348; OTTHUMT0000032734…
TC1700012015.hg.1	1.67	0.005	AATK	apoptosis-associated tyrosine kinase	NM_001080395; NM_004920; ENST00000326724; ENST00000374792; ENST00000417379; ENST00000570932; ENST00000572339; ENST00000572798; ENST00000573441; ENST00000573469; ENST00000575363; ENST00000576053; OTTHUMT00000256055; OTTHUMT00000256056; OTTHUMT00000439037; OTTHUMT00000439038; OTTHUMT00000439039; OTTHUMT00000439040; OTTHUMT00000439041; OTTHUMT00000439042; OTTHUMT00000439043; OTTHUMT00000439044
TC1700012460.hg.1	-2.02	0.0025	ABCA5	ATP binding cassette subfamily A member 5	NM_018672; NM_172232; ENST00000392676; ENST00000586601; ENST00000586811; ENST00000586995; ENST00000587607; ENST00000588106; ENST00000588665; ENST00000588877; ENST00000589609; ENST00000589975; ENST00000591234; ENST00000592568; ENST00000593153; ENST00000593253; OTTHUMT00000450654; OTTHUMT00000450655; OTTHUMT00000450656; OTTHUMT00000450657; OTTHUMT00000450658; OTTHUMT00000450659; OTTHUMT00000450660;…
TC0200016774.hg.1	1.56	0.004	ABCB6	ATP binding cassette subfamily B member 6 (Langereis blood group)	NM_005689; ENST00000265316; ENST00000295750; ENST00000417678; ENST00000443805; ENST00000448398; ENST00000452545; ENST00000485773; ENST00000487380; ENST00000492543; ENST00000492953; ENST00000494639; ENST00000496984; ENST00000497882; BC000559; OTTHUMT00000256820; OTTHUMT00000336019; OTTHUMT00000336021; OTTHUMT00000336022; OTTHUMT00000336023; OTTHUMT00000336024; OTTHUMT00000336025; OTTHUMT0000033602…
TC0300007606.hg.1	1.7	0.0048	ABHD6	abhydrolase domain containing 6	NM_020676; ENST00000295962; ENST00000463756; ENST00000470440; ENST00000475982; ENST00000478253; ENST00000480457; ENST00000485900; ENST00000613521; BC001698; OTTHUMT00000353511; OTTHUMT00000353512; OTTHUMT00000353514; OTTHUMT00000353515; OTTHUMT00000353516; OTTHUMT00000353517; OTTHUMT00000353518; uc003djs.4
TC1000010117.hg.1	-1.71	0.0088	ACBD5	acyl-CoA binding domain containing 5	NM_001042473; NM_001271512; NM_001301251; NM_001301252; NM_001301253; NM_001301254; NM_145698; ENST00000375888; ENST00000375897; ENST00000375901; ENST00000375905; ENST00000396271; ENST00000412279; ENST00000426079; ENST00000476758; BC030555; OTTHUMT00000047310; OTTHUMT00000047311; OTTHUMT00000047312; OTTHUMT00000047313; OTTHUMT00000047314; OTTHUMT00000047315; OTTHUMT00000047316
TC0200009424.hg.1	1.83	0.005	ACMSD	aminocarboxymuconate semialdehyde decarboxylase	NM_001307983; NM_138326; ENST00000356140; ENST00000392928; ENST00000485893; ENST00000498093; BC016018; BC107420; OTTHUMT00000254627; OTTHUMT00000254628; OTTHUMT00000312868; OTTHUMT00000337380
TC1600008865.hg.1	1.64	0.0069	ACSF3	acyl-CoA synthetase family member 3	NM_001127214; NM_001243279; NM_001284316; NM_174917; NR_045667; NR_104293; ENST00000317447; ENST00000378345; ENST00000393145; ENST00000406948; ENST00000535176; ENST00000537116; ENST00000537155; ENST00000537290; ENST00000537895; ENST00000538340; ENST00000540697; ENST00000541755; ENST00000542688; ENST00000543676; ENST00000544543; ENST00000562204; ENST00000562750; ENST00000614302; BC028399; BC072391…
TC2000008722.hg.1	1.71	0.0037	ACSS1	acyl-CoA synthetase short-chain family member 1	NM_001252675; NM_001252676; NM_001252677; NM_032501; ENST00000323482; ENST00000376726; ENST00000432802; ENST00000484396; ENST00000537502; BC039261; BC044588; BC055008; OTTHUMT00000078386; OTTHUMT00000078387; OTTHUMT00000078388; uc021wbl.1
TC1900008020.hg.1	3.06	0.0004	ACTN4	actinin, alpha 4	NM_004924; ENST00000252699; ENST00000390009; ENST00000424234; ENST00000440400; ENST00000477174; ENST00000489451; ENST00000495553; ENST00000497637; ENST00000586538; ENST00000588618; ENST00000589528; BC005033; OTTHUMT00000268091; OTTHUMT00000268092; OTTHUMT00000268093; OTTHUMT00000268094; OTTHUMT00000268095; OTTHUMT00000268096; OTTHUMT00000459232; OTTHUMT00000459235; OTTHUMT00000459236; OTTHUMT0000…
TC0200013573.hg.1	1.7	0.0012	ACTR1B	ARP1 actin-related protein 1 homolog B, centractin beta (yeast)	NM_005735; ENST00000289228; ENST00000451664; ENST00000460427; BC004374; BC006372; BC010090; OTTHUMT00000252973; OTTHUMT00000329288; OTTHUMT00000329289
TC1200008591.hg.1	-1.52	0.0057	ACTR6	ARP6 actin-related protein 6 homolog (yeast)	NM_022496; NR_048568; NR_048569; ENST00000188312; ENST00000546902; ENST00000547458; ENST00000548180; ENST00000549977; ENST00000550813; ENST00000551440; ENST00000551517; ENST00000551617; ENST00000551652; ENST00000552064; ENST00000552376; ENST00000553038; BC015107; OTTHUMT00000408157; OTTHUMT00000408158; OTTHUMT00000408159; OTTHUMT00000408160; OTTHUMT00000408161; OTTHUMT00000408162; OTTHUMT00000408…
TC0500012599.hg.1	2.39	0.0005	ADAM19	ADAM metallopeptidase domain 19	NM_033274; ENST00000257527; ENST00000517374; ENST00000517905; ENST00000517951; ENST00000519752; OTTHUMT00000252566; OTTHUMT00000373916; OTTHUMT00000373917; OTTHUMT00000373918; OTTHUMT00000373919
TC1000012389.hg.1	2.13	0.005	ADAM8	ADAM metallopeptidase domain 8	NM_001109; NM_001164489; NM_001164490; ENST00000415217; ENST00000445355; ENST00000463298; ENST00000468964; ENST00000485491; ENST00000486609; ENST00000537099; ENST00000559018; ENST00000559180; ENST00000560135; ENST00000561175; BC115404; OTTHUMT00000051118; OTTHUMT00000051119; OTTHUMT00000051120; OTTHUMT00000051121; OTTHUMT00000418565; OTTHUMT00000418566; OTTHUMT00000418567; OTTHUMT00000418568; OTT…
TC2100007821.hg.1	2.17	0.0082	ADAMTS1	ADAM metallopeptidase with thrombospondin type 1 motif 1	NM_006988; ENST00000284984; ENST00000451462; ENST00000464589; ENST00000492656; ENST00000517452; ENST00000517777; BC036515; OTTHUMT00000171650; OTTHUMT00000171651; OTTHUMT00000171652; OTTHUMT00000171653; OTTHUMT00000381380; OTTHUMT00000381381
TC0200011991.hg.1	1.91	0.0031	ADCY3	adenylate cyclase 3	NM_004036; ENST00000260600; ENST00000405392; ENST00000427849; ENST00000433852; ENST00000435135; ENST00000438445; ENST00000450524; ENST00000454027; ENST00000455323; ENST00000479517; ENST00000485887; ENST00000498288; ENST00000606682; BC126235; BC144119; OTTHUMT00000211574; OTTHUMT00000324645; OTTHUMT00000324646; OTTHUMT00000324647; OTTHUMT00000324648; OTTHUMT00000324649; OTTHUMT00000324650; OTTHUMT…
TC1600007814.hg.1	2.37	0.0002	ADCY7	adenylate cyclase 7	NM_001114; NM_001286057; ENST00000254235; ENST00000394697; ENST00000537579; ENST00000562623; ENST00000563677; ENST00000564044; ENST00000564965; ENST00000566433; ENST00000566761; ENST00000567277; ENST00000568731; ENST00000568930; ENST00000568933; ENST00000569265; ENST00000570187; BC126271; OTTHUMT00000256877; OTTHUMT00000423153; OTTHUMT00000423154; OTTHUMT00000423155; OTTHUMT00000423156; OTTHUMT00…
TC1000008875.hg.1	-1.57	0.007	ADD3	adducin 3 (gamma)	NM_001121; NM_016824; NM_019903; ENST00000277900; ENST00000356080; ENST00000360162; ENST00000459738; ENST00000468251; ENST00000468345; ENST00000472568; ENST00000473669; ENST00000475954; ENST00000479805; ENST00000484622; ENST00000486014; ENST00000487085; ENST00000488104; ENST00000488799; ENST00000488837; ENST00000492162; ENST00000495661; ENST00000496517; ENST00000497125; ENST00000611329; BC062559;…
TC0600011957.hg.1	1.63	0.0021	ADGRF1	adhesion G protein-coupled receptor F1	NM_025048; NM_153840; ENST00000283297; ENST00000371243; ENST00000371253; ENST00000419892; ENST00000449332; ENST00000471487; ENST00000474800; ENST00000475745; ENST00000477771; ENST00000477858; ENST00000487323; ENST00000491283; ENST00000493249
TC0400011402.hg.1	-2.19	0.0006	ADH5	alcohol dehydrogenase 5 (class III), chi polypeptide	NM_000671; ENST00000296412; ENST00000502386; ENST00000502590; ENST00000503130; ENST00000505652; ENST00000507102; ENST00000508146; ENST00000508511; ENST00000512604; ENST00000512621; ENST00000512659; ENST00000512991; ENST00000626055; BC014665; BC070491; OTTHUMT00000364224; OTTHUMT00000364225; OTTHUMT00000364226; OTTHUMT00000364227; OTTHUMT00000364228; OTTHUMT00000364229; OTTHUMT00000364230; OTTHUMT…
TC0100016971.hg.1	4.5	8.05e-05	ADIPOR1	adiponectin receptor 1	NM_001290553; NM_001290557; NM_001290629; NM_015999; ENST00000340990; ENST00000367254; ENST00000417068; ENST00000426229; ENST00000495562; BC001594; BC010743; OTTHUMT00000099160; OTTHUMT00000099161; OTTHUMT00000099162; OTTHUMT00000100122
TC1000006987.hg.1	2.51	0.003	ADIPOR1P1	adiponectin receptor 1 pseudogene 1 [Source:HGNC Symbol;Acc:HGNC:44910]	ENST00000435632
TC2000008001.hg.1	3.1	5.16e-05	ADRM1	adhesion regulating molecule 1	NM_001281437; NM_001281438; NM_007002; NM_175573; ENST00000253003; ENST00000462554; ENST00000465805; ENST00000491935; ENST00000620230; BC017245; OTTHUMT00000080007; OTTHUMT00000080009; OTTHUMT00000080010
TC1900009272.hg.1	1.92	0.0003	AES	amino-terminal enhancer of split	NM_001130; NM_198969; NM_198970; ENST00000221561; ENST00000327141; ENST00000585557; ENST00000585782; ENST00000586003; ENST00000586742; ENST00000586839; ENST00000587083; ENST00000587393; ENST00000590067; ENST00000592330; ENST00000592414; BC113735; BC113737; OTTHUMT00000451926; OTTHUMT00000452152; OTTHUMT00000452153; OTTHUMT00000452154; OTTHUMT00000452155; OTTHUMT00000452156; OTTHUMT00000452157; OT…
TC0400008053.hg.1	3.11	5.79e-06	AFF1	AF4/FMR2 family, member 1	NM_001166693; NM_005935; ENST00000307808; ENST00000395146; ENST00000503369; ENST00000503477; ENST00000504956; ENST00000507468; ENST00000511442; ENST00000511722; ENST00000511996; ENST00000514970; ENST00000544085; BC114930; OTTHUMT00000253053; OTTHUMT00000363457; OTTHUMT00000363458; OTTHUMT00000363459; OTTHUMT00000363460; OTTHUMT00000363461; OTTHUMT00000363462; OTTHUMT00000363463; OTTHUMT0000036346…
TC0X00008674.hg.1	2.37	0.0008	AFF2	AF4/FMR2 family, member 2	NM_001169122; NM_001169123; NM_001169124; NM_001169125; NM_001170628; NM_002025; ENST00000286437; ENST00000342251; ENST00000370457; ENST00000370458; ENST00000370460; BC132683; BC143740; BC143744; OTTHUMT00000058673; OTTHUMT00000058674; OTTHUMT00000058675; OTTHUMT00000487796; uc004fcp.3; uc011mxc.2
TC0200007805.hg.1	-1.63	0.0069	AFTPH	aftiphilin	NM_001002243; NM_017657; NM_203437; ENST00000238855; ENST00000238856; ENST00000409183; ENST00000409933; ENST00000422803; ENST00000487769; ENST00000498706; BC047529; OTTHUMT00000251729; OTTHUMT00000327301; OTTHUMT00000327302; OTTHUMT00000327303; OTTHUMT00000327304
TC0700009693.hg.1	2.13	0.0013	AGAP3	ArfGAP with GTPase domain, ankyrin repeat and PH domain 3	NM_001042535; NM_001281300; NM_001308304; NM_001308305; NM_031946; ENST00000335367; ENST00000397238; ENST00000461065; ENST00000463179; ENST00000463381; ENST00000467250; ENST00000467724; ENST00000468796; ENST00000469901; ENST00000473140; ENST00000473312; ENST00000473633; ENST00000475145; ENST00000476375; ENST00000478320; ENST00000479901; ENST00000480106; ENST00000483971; ENST00000485904; ENST00000…
TC1000010555.hg.1	-1.77	0.0094	AGAP9; BMS1P6	ArfGAP with GTPase domain, ankyrin repeat and PH domain 9; BMS1 ribosome biogenesis factor pseudogene 6	NM_001190810; NR_024495; ENST00000413193; ENST00000452145
TC0100007786.hg.1	1.71	0.0044	AGO1	argonaute RISC catalytic component 1	NM_012199; ENST00000373204; ENST00000373206; BC063275; OTTHUMT00000019336; OTTHUMT00000019337
TC0900011992.hg.1	1.83	0.0018	AGPAT2	1-acylglycerol-3-phosphate O-acyltransferase 2	NM_001012727; NM_006412; ENST00000371694; ENST00000371696; ENST00000470861; ENST00000472820; ENST00000538402; BC000026; BC004529; BC019292; OTTHUMT00000055090; OTTHUMT00000055091; OTTHUMT00000055092; OTTHUMT00000319124
TC1100011083.hg.1	2.09	0.0019	AHNAK	AHNAK nucleoprotein	NM_001620; NM_024060; ENST00000257247; ENST00000378024; ENST00000525875; ENST00000528508; ENST00000530124; ENST00000530285; ENST00000531324; ENST00000533365; OTTHUMT00000395014; OTTHUMT00000395570; OTTHUMT00000395571; OTTHUMT00000395572; OTTHUMT00000395574; OTTHUMT00000395575; OTTHUMT00000395576; OTTHUMT00000395686
TC1400010390.hg.1	2.61	0.0051	AHNAK2	AHNAK nucleoprotein 2	NM_138420; ENST00000333244; ENST00000555122; ENST00000555544; ENST00000557457; OTTHUMT00000410298; OTTHUMT00000410299; OTTHUMT00000410300; OTTHUMT00000410301; uc021seo.1
TC0700006634.hg.1	2.18	0.0033	AIMP2	aminoacyl tRNA synthetase complex-interacting multifunctional protein 2	NM_006303; ENST00000223029; ENST00000395236; ENST00000400479; ENST00000415999; BC002853; BC010156; BC013630; OTTHUMT00000242834; OTTHUMT00000325472; OTTHUMT00000325473; OTTHUMT00000325474
TC2100007354.hg.1	1.58	0.0034	AIRE	autoimmune regulator	NM_000383; ENST00000291582; ENST00000337909; ENST00000397994; ENST00000527919; ENST00000530812; BC137268; BC137270; OTTHUMT00000195842; OTTHUMT00000390494; OTTHUMT00000390495; OTTHUMT00000467237; OTTHUMT00000467238
TC1900012006.hg.1	2.2	0.0003	AKT1S1	AKT1 substrate 1 (proline rich)	NM_001098632; NM_001098633; NM_001278159; NM_001278160; NM_032375; ENST00000344175; ENST00000391830; ENST00000391831; ENST00000391832; ENST00000391833; ENST00000391834; ENST00000391835; ENST00000482622; ENST00000599525; BC007416; BC016043; BC051844; OTTHUMT00000317069; OTTHUMT00000317070; OTTHUMT00000317071; OTTHUMT00000317072; OTTHUMT00000317073; OTTHUMT00000317074; OTTHUMT00000317075; OTTHUMT00…
TC2200009128.hg.1	2.4	0.0038	ALG12	ALG12, alpha-1,6-mannosyltransferase	NM_024105; ENST00000330817; ENST00000486602; ENST00000492791; BC001729; BC098562; OTTHUMT00000317405; OTTHUMT00000352774; OTTHUMT00000352775
TC0300013380.hg.1	2.47	0.0006	ALG3	ALG3, alpha-1,3- mannosyltransferase	NM_001006941; NM_005787; NR_024533; NR_024534; ENST00000397676; ENST00000411922; ENST00000414845; ENST00000423996; ENST00000445626; ENST00000446569; ENST00000455059; ENST00000461415; ENST00000462735; ENST00000463495; ENST00000477959; ENST00000482048; ENST00000485912; ENST00000488976; BC002839; OTTHUMT00000346033; OTTHUMT00000346034; OTTHUMT00000346035; OTTHUMT00000346036; OTTHUMT00000346037; OTTH…
TC1700009669.hg.1	1.69	0.0026	ALOX12B	arachidonate 12-lipoxygenase, 12R type	NM_001139; ENST00000319144; ENST00000577351; ENST00000583276; ENST00000584116; BC041058; OTTHUMT00000226984; OTTHUMT00000441471; OTTHUMT00000441472; OTTHUMT00000441473; uc002gjy.1
TC0200015429.hg.1	2.25	0.0045	ALS2CR11	amyotrophic lateral sclerosis 2 chromosome region candidate 11	NM_001168216; NM_001168217; NM_001168221; NM_152525; ENST00000286195; ENST00000439140; ENST00000439802; ENST00000450242; ENST00000482942; BC030659; OTTHUMT00000256296; OTTHUMT00000336945; OTTHUMT00000336946; OTTHUMT00000336948; OTTHUMT00000336949
TC1100010705.hg.1	2.19	0.0003	AMBRA1	autophagy/beclin-1 regulator 1	NM_001267782; NM_001267783; NM_001300731; NM_017749; ENST00000314845; ENST00000458649; ENST00000524783; ENST00000526545; ENST00000526606; ENST00000528950; ENST00000529553; ENST00000529558; ENST00000529963; ENST00000531542; ENST00000533727; ENST00000534300; BC045609; OTTHUMT00000390099; OTTHUMT00000390100; OTTHUMT00000390102; OTTHUMT00000390103; OTTHUMT00000390154; OTTHUMT00000390155; OTTHUMT00000…
TC0600009127.hg.1	-1.74	0.0079	AMD1	adenosylmethionine decarboxylase 1	NM_001287214; NM_001287215; NM_001287216; NM_001634; NR_109768; ENST00000368876; ENST00000368877; ENST00000368882; ENST00000368885; ENST00000451850; ENST00000465404; ENST00000610605; ENST00000612642; ENST00000619590; BC000171; OTTHUMT00000041816; OTTHUMT00000041817; OTTHUMT00000041818; OTTHUMT00000041819; OTTHUMT00000476405; OTTHUMT00000476406; OTTHUMT00000476407
TC0300012495.hg.1	1.85	0.001	AMOTL2; MIR6827; RPL39P5	angiomotin like 2; microRNA 6827; ribosomal protein L39 pseudogene 5	NM_001278683; NM_001278685; NM_016201; NR_106885; ENST00000249883; ENST00000422605; ENST00000502491; ENST00000504234; ENST00000505596; ENST00000506107; ENST00000506326; ENST00000510560; ENST00000511759; ENST00000512955; ENST00000513145; ENST00000514516; ENST00000515172; ENST00000614799; BC011454; OTTHUMT00000348632; OTTHUMT00000348649; OTTHUMT00000357273; OTTHUMT00000357274; OTTHUMT00000357275; O…
TC1000007986.hg.1	-2.79	0.0001	ANAPC16	anaphase promoting complex subunit 16	NM_001242546; NM_001242547; NM_001242548; NM_173473; NR_038391; NR_038392; ENST00000299381; ENST00000470481; ENST00000478193; ENST00000615507; ENST00000621663; BC009530; OTTHUMT00000048565; OTTHUMT00000048566; OTTHUMT00000048567
TC0700008321.hg.1	-2.01	0.0011	ANKIB1	ankyrin repeat and IBR domain containing 1	NM_019004; ENST00000265742; ENST00000413588; ENST00000422095; ENST00000439883; ENST00000442183; ENST00000465883; ENST00000486698; OTTHUMT00000342018; OTTHUMT00000342019; OTTHUMT00000342020; OTTHUMT00000342021; OTTHUMT00000342022; OTTHUMT00000342023; OTTHUMT00000342024; uc003ulw.2
TC1300009810.hg.1	-2.33	0.002	ANKRD10	ankyrin repeat domain 10	NM_001286721; NM_017664; NR_104586; NR_104587; ENST00000267339; ENST00000310847; ENST00000460846; ENST00000463156; ENST00000464579; ENST00000465753; ENST00000475809; ENST00000485844; ENST00000489973; ENST00000494859; ENST00000603993; BC001727; OTTHUMT00000045781; OTTHUMT00000045782; OTTHUMT00000045783; OTTHUMT00000045784; OTTHUMT00000045785; OTTHUMT00000045786; OTTHUMT00000045787; OTTHUMT00000045…
TC1000008580.hg.1	1.75	0.0022	ANKRD2	ankyrin repeat domain 2 (stretch responsive muscle)	NM_001129981; NM_001291218; NM_001291219; NM_020349; ENST00000298808; ENST00000307518; ENST00000370655; ENST00000455090; BC107759; OTTHUMT00000049728; OTTHUMT00000049729
TC0800011259.hg.1	-1.85	0.0035	ANKRD46	ankyrin repeat domain 46	NM_001270377; NM_001270378; NM_001270379; NM_198401; ENST00000335659; ENST00000358990; ENST00000519316; ENST00000519597; ENST00000520311; ENST00000520552; ENST00000520713; ENST00000521345; ENST00000523000; ENST00000524072; ENST00000524319; BC050396; BC060843; OTTHUMT00000379899; OTTHUMT00000379900; OTTHUMT00000379901; OTTHUMT00000379902; OTTHUMT00000379903; OTTHUMT00000379904; OTTHUMT00000379905;…
TC0700007198.hg.1	4.18	0.0047	ANLN	anillin actin binding protein	NM_001284301; NM_001284302; NM_018685; ENST00000265748; ENST00000396068; ENST00000418118; ENST00000424865; ENST00000428612; ENST00000429082; ENST00000441696; ENST00000446635; ENST00000452877; ENST00000457743; ENST00000460598; ENST00000491782; ENST00000495714; BC070066; OTTHUMT00000218582; OTTHUMT00000337742; OTTHUMT00000337744; OTTHUMT00000337745; OTTHUMT00000337746; OTTHUMT00000337747; OTTHUMT00…
TC1900007267.hg.1	1.86	0.0027	AP1M1	adaptor-related protein complex 1, mu 1 subunit	NM_001130524; NM_032493; ENST00000291439; ENST00000429941; ENST00000444449; ENST00000586461; ENST00000586543; ENST00000586957; ENST00000589782; ENST00000589822; ENST00000589991; ENST00000590263; ENST00000590756; ENST00000590945; ENST00000591775; ENST00000591966; ENST00000592703; BC017469; OTTHUMT00000460492; OTTHUMT00000460493; OTTHUMT00000460494; OTTHUMT00000460495; OTTHUMT00000460496; OTTHUMT00…
TC0700008583.hg.1	1.83	0.0056	AP1S1	adaptor-related protein complex 1 sigma 1 subunit	NM_001283; ENST00000337619; ENST00000429457; ENST00000443943; BC003561; OTTHUMT00000347439; OTTHUMT00000347441; OTTHUMT00000347442
TC1100006500.hg.1	2.88	0.0001	AP2A2	adaptor-related protein complex 2, alpha 2 subunit	NM_012305; ENST00000332231; ENST00000448903; ENST00000524559; ENST00000524952; ENST00000525796; ENST00000525891; ENST00000526376; ENST00000526401; ENST00000526753; ENST00000527024; ENST00000527917; ENST00000528195; ENST00000528815; ENST00000528816; ENST00000529427; ENST00000529438; ENST00000529818; ENST00000529858; ENST00000530801; ENST00000531497; ENST00000531548; ENST00000534328; ENST0000053448…
TC0500013374.hg.1	2.57	0.003	APBB3; MIR6831	amyloid beta (A4) precursor protein-binding, family B, member 3; microRNA 6831	NM_006051; NM_133172; NM_133173; NM_133174; NR_106889; ENST00000354402; ENST00000356738; ENST00000357560; ENST00000358580; ENST00000412920; ENST00000467078; ENST00000503850; ENST00000503979; ENST00000504872; ENST00000505617; ENST00000506165; ENST00000506289; ENST00000506958; ENST00000509914; ENST00000510241; ENST00000511201; ENST00000511459; ENST00000511463; ENST00000511896; ENST00000513507; ENST…
TC0100015728.hg.1	1.69	0.0011	APH1A	APH1A gamma secretase subunit	NM_001077628; NM_001243771; NM_001243772; NM_016022; NR_045033; NR_045034; NR_045035; ENST00000236017; ENST00000360244; ENST00000369109; ENST00000414276; ENST00000461320; ENST00000476538; ENST00000486308; ENST00000486720; ENST00000493092; BC001230; BC008732; BC009501; BC015568; BC017699; BC020590; OTTHUMT00000035047; OTTHUMT00000035048; OTTHUMT00000035049; OTTHUMT00000035050; OTTHUMT00000035051; …
TC2200009271.hg.1	2.04	0.0016	APOBEC3C	apolipoprotein B mRNA editing enzyme, catalytic polypeptide-like 3C	NM_014508; ENST00000361441; ENST00000428892; BC011739; OTTHUMT00000321241; OTTHUMT00000321242
TC2200009274.hg.1	-2.85	0.0001	APOBEC3G	apolipoprotein B mRNA editing enzyme, catalytic polypeptide-like 3G	NM_021822; ENST00000407997; ENST00000461827; ENST00000463934; ENST00000480000; ENST00000481958; ENST00000486357; ENST00000494150; BC024268; OTTHUMT00000321219; OTTHUMT00000321220; OTTHUMT00000321221; OTTHUMT00000321222; OTTHUMT00000321223; OTTHUMT00000321224; OTTHUMT00000335140; uc003awx.3
TC1600011234.hg.1	1.81	0.0038	APRT	adenine phosphoribosyltransferase	NM_000485; NM_001030018; ENST00000378364; ENST00000426324; ENST00000562464; ENST00000563655; ENST00000564858; ENST00000567057; ENST00000567391; ENST00000567713; ENST00000568319; ENST00000568575; ENST00000569616; BC107151; OTTHUMT00000430000; OTTHUMT00000430001; OTTHUMT00000430002; OTTHUMT00000430003; OTTHUMT00000430004; OTTHUMT00000430005; OTTHUMT00000430006; OTTHUMT00000430319; OTTHUMT0000043032…
TC0X00007148.hg.1	2.02	0.0003	ARAF	A-Raf proto-oncogene, serine/threonine kinase	NM_001256196; NM_001256197; NM_001654; ENST00000290277; ENST00000377039; ENST00000377045; ENST00000469505; ENST00000470206; ENST00000489496; BC002466; BC007514; OTTHUMT00000056418; OTTHUMT00000056419; OTTHUMT00000056420; OTTHUMT00000056421; OTTHUMT00000056422
TC2000008055.hg.1	2.98	0.0003	ARFGAP1; MIR4326	ADP-ribosylation factor GTPase activating protein 1; microRNA 4326	NM_001281482; NM_001281483; NM_001281484; NM_018209; NM_175609; NR_036220; NR_104022; NR_104023; ENST00000353546; ENST00000370275; ENST00000370283; ENST00000395285; ENST00000468975; ENST00000518601; ENST00000518618; ENST00000518691; ENST00000518794; ENST00000519273; ENST00000519531; ENST00000519604; ENST00000520022; ENST00000520485; ENST00000522403; ENST00000522959; ENST00000523114; ENST000005234…
TC1600009777.hg.1	2.23	0.0003	ARHGAP17	Rho GTPase activating protein 17	NM_001006634; NM_018054; ENST00000289968; ENST00000303665; ENST00000455311; ENST00000570320; ENST00000570841; ENST00000571406; ENST00000571480; ENST00000571575; ENST00000571843; ENST00000572314; ENST00000573449; ENST00000573625; ENST00000573703; ENST00000573765; ENST00000575283; ENST00000575412; ENST00000575447; ENST00000575656; ENST00000575975; ENST00000576387; BC080195; OTTHUMT00000436548; OTTH…
TC1000012580.hg.1	-1.89	0.0058	ARHGAP19	Rho GTPase activating protein 19	NM_001204300; NM_001256423; NM_032900; ENST00000358308; ENST00000358531; ENST00000371027; ENST00000466484; ENST00000487035; ENST00000492211; ENST00000493068; BC113888; BC114490; OTTHUMT00000049646; OTTHUMT00000049647; OTTHUMT00000049648; OTTHUMT00000049649; OTTHUMT00000049650; OTTHUMT00000467775
TC0300008467.hg.1	2.55	0.0009	ARHGAP31	Rho GTPase activating protein 31	NM_020754; ENST00000264245; ENST00000482743; BC112163; BC112165; OTTHUMT00000354942; OTTHUMT00000354943
TC0X00011414.hg.1	2.04	0.0007	ARHGAP4	Rho GTPase activating protein 4	NM_001164741; NM_001666; ENST00000350060; ENST00000370016; ENST00000370028; ENST00000393721; ENST00000404127; ENST00000418750; ENST00000420383; ENST00000422091; ENST00000422918; ENST00000442172; ENST00000442262; ENST00000454164; ENST00000460782; ENST00000461052; ENST00000461739; ENST00000463905; ENST00000466928; ENST00000467421; ENST00000470209; ENST00000470979; ENST00000488269; ENST00000494302; …
TC2200009284.hg.1	1.77	0.0025	ARHGAP8	Rho GTPase activating protein 8	NM_001017526; NM_001198726; NM_181335; ENST00000336963; ENST00000356099; ENST00000389772; ENST00000389774; ENST00000396119; ENST00000412433; ENST00000447333; ENST00000460809; ENST00000469342; ENST00000469872; ENST00000495219; ENST00000498310; BC048280; OTTHUMT00000075088; OTTHUMT00000157073; OTTHUMT00000157074; OTTHUMT00000157075; OTTHUMT00000157076; OTTHUMT00000321698; OTTHUMT00000321699; OTTHUM…
TC1200010967.hg.1	3.42	0.0011	ARHGAP9	Rho GTPase activating protein 9	NM_001080156; NM_001080157; NM_032496; ENST00000393791; ENST00000393797; ENST00000424809; ENST00000430041; ENST00000546200; ENST00000546704; ENST00000547200; ENST00000547216; ENST00000548139; ENST00000548148; ENST00000549602; ENST00000550130; ENST00000550288; ENST00000550399; ENST00000550440; ENST00000550454; ENST00000551000; ENST00000551452; ENST00000551574; ENST00000552066; ENST00000552249; ENS…
TC1700012076.hg.1	2.56	3.76e-05	ARHGDIA	Rho GDP dissociation inhibitor (GDI) alpha	NM_001185077; NM_001185078; NM_001301240; NM_001301241; NM_001301242; NM_001301243; NM_004309; NR_125441; ENST00000269321; ENST00000400721; ENST00000541078; ENST00000578351; ENST00000579121; ENST00000580033; ENST00000580685; ENST00000581876; ENST00000582309; ENST00000582520; ENST00000582984; ENST00000583111; ENST00000583499; ENST00000583791; ENST00000583868; ENST00000584397; ENST00000584461; BC00…
TC1900011745.hg.1	3	3.23e-05	ARHGEF1	Rho guanine nucleotide exchange factor 1	NM_004706; NM_198977; NM_199002; BC011726; BC034013; BC067262; OTTHUMT00000463061; OTTHUMT00000463063; OTTHUMT00000463360; OTTHUMT00000463361; OTTHUMT00000463362; OTTHUMT00000463364; OTTHUMT00000463365; OTTHUMT00000463366; OTTHUMT00000463368; OTTHUMT00000463369; OTTHUMT00000463370; OTTHUMT00000463372; OTTHUMT00000463373; OTTHUMT00000463374; OTTHUMT00000463375; OTTHUMT00000463376; OTTHUMT000004633…
TC0700009536.hg.1	2.55	0.0022	ARHGEF5	Rho guanine nucleotide exchange factor 5	NM_005435; BC136661; OTTHUMT00000349981; OTTHUMT00000349982; OTTHUMT00000349984; OTTHUMT00000467755
TC0100007477.hg.1	1.64	0.0055	ARID1A	AT rich interactive domain 1A (SWI-like)	NM_006015; NM_139135; ENST00000324856; ENST00000374152; ENST00000430291; ENST00000430799; ENST00000457599; ENST00000466382; ENST00000524572; ENST00000532781; ENST00000615191; OTTHUMT00000011437; OTTHUMT00000011438; OTTHUMT00000011439; OTTHUMT00000096880; OTTHUMT00000096881; OTTHUMT00000393245; OTTHUMT00000393246; OTTHUMT00000393247
TC1100013037.hg.1	1.99	0.0036	ARL2	ADP-ribosylation factor like GTPase 2	NM_001199745; NM_001667; ENST00000246747; ENST00000524585; ENST00000529254; ENST00000529384; ENST00000531533; ENST00000533729; BC002530; OTTHUMT00000385963; OTTHUMT00000385964; OTTHUMT00000385965; OTTHUMT00000385967; OTTHUMT00000385968; OTTHUMT00000385969
TC0700006737.hg.1	2.84	0.0028	ARL4A	ADP-ribosylation factor like GTPase 4A	NM_001037164; NM_001195396; NM_005738; NM_212460; ENST00000356797; ENST00000396662; ENST00000396663; ENST00000396664; ENST00000404894; ENST00000439721; BC001111; BC003027; OTTHUMT00000246873; OTTHUMT00000246874; OTTHUMT00000246875; OTTHUMT00000326035; OTTHUMT00000326036
TC1600011494.hg.1	-1.83	0.0014	ARL6IP1	ADP-ribosylation factor like GTPase 6 interacting protein 1	NM_015161; ENST00000304414; ENST00000546206; ENST00000562234; ENST00000562819; ENST00000563861; ENST00000566391; ENST00000567969; ENST00000569976; BC010281; OTTHUMT00000254156; OTTHUMT00000435782; OTTHUMT00000435783; OTTHUMT00000435784; OTTHUMT00000435785; OTTHUMT00000435786; OTTHUMT00000435787; OTTHUMT00000435788
TC0100016944.hg.1	2.23	0.0003	ARL8A	ADP-ribosylation factor like GTPase 8A	NM_001256129; NM_138795; ENST00000272217; ENST00000486225; ENST00000491358; ENST00000614750; BC015408; OTTHUMT00000087493; OTTHUMT00000087494; OTTHUMT00000087495
TC0600007817.hg.1	1.77	0.0015	ARMC12	armadillo repeat containing 12	NM_001286574; NM_001286576; NM_145028; ENST00000288065; ENST00000373866; ENST00000373869; ENST00000471400; BC033033; OTTHUMT00000040310; OTTHUMT00000040311; OTTHUMT00000355818; OTTHUMT00000355876
TC0300008940.hg.1	-2	0.0003	ARMC8	armadillo repeat containing 8	NM_001267041; NM_001267042; NM_001282342; NM_014154; NM_015396; NM_213654; ENST00000358441; ENST00000460495; ENST00000461600; ENST00000461822; ENST00000463485; ENST00000464181; ENST00000466749; ENST00000466762; ENST00000468560; ENST00000469044; ENST00000469860; ENST00000470549; ENST00000470821; ENST00000470842; ENST00000471453; ENST00000471709; ENST00000481646; ENST00000485396; ENST00000486832; E…
TC0100016658.hg.1	-1.83	0.0065	ARPC5	actin related protein 2/3 complex subunit 5	NM_001270439; NM_005717; ENST00000294742; ENST00000359856; ENST00000367534; ENST00000462965; ENST00000602490; BC057237; BC071857; OTTHUMT00000085477; OTTHUMT00000085478; OTTHUMT00000085479; OTTHUMT00000098686; OTTHUMT00000467671
TC2200009170.hg.1	2.1	0.0006	ARSA	arylsulfatase A	NM_000487; NM_001085425; NM_001085426; NM_001085427; NM_001085428; ENST00000216124; ENST00000356098; ENST00000395619; ENST00000395621; ENST00000453344; ENST00000551731; ENST00000608497; ENST00000610191; BC014210; OTTHUMT00000316725; OTTHUMT00000316726; OTTHUMT00000316727; OTTHUMT00000316728; OTTHUMT00000316729; OTTHUMT00000407082; OTTHUMT00000472282; OTTHUMT00000472283
TC0X00009878.hg.1	1.95	0.0011	ASB12	ankyrin repeat and SOCS box containing 12	NM_130388; ENST00000362002; BC069436; BC069555; BC093883; BC104946; OTTHUMT00000056947
TC0900011705.hg.1	2.15	0.0005	ASB6	ankyrin repeat and SOCS box containing 6	NM_001202403; NM_017873; NM_177999; ENST00000277458; ENST00000277459; ENST00000450050; BC065913; OTTHUMT00000054594; OTTHUMT00000054595; uc010myx.2
TC0600012671.hg.1	-1.64	0.0076	ASCC3	activating signal cointegrator 1 complex subunit 3	NM_001284271; NM_006828; NM_022091; ENST00000324696; ENST00000324723; ENST00000369143; ENST00000369162; ENST00000468245; ENST00000518006; ENST00000522650; OTTHUMT00000041632; OTTHUMT00000041633; OTTHUMT00000376738; OTTHUMT00000376739; OTTHUMT00000376740; OTTHUMT00000376741; OTTHUMT00000376742
TC0600009279.hg.1	-2.31	0.0027	ASF1A	anti-silencing function 1A histone chaperone	NM_014034; ENST00000229595; ENST00000511766; BC010878; OTTHUMT00000361910; OTTHUMT00000361911
TC0800010607.hg.1	1.95	0.0015	ASPH	aspartate beta-hydroxylase	NM_001164750; NM_001164751; NM_001164752; NM_001164753; NM_001164754; NM_001164755; NM_001164756; NM_004318; NM_020164; NM_032466; NM_032467; NM_032468; ENST00000356457; ENST00000379449; ENST00000379454; ENST00000389204; ENST00000445642; ENST00000517661; ENST00000517847; ENST00000517856; ENST00000517903; ENST00000517928; ENST00000518068; ENST00000518306; ENST00000518441; ENST00000519234; ENST0000…
TC0600014098.hg.1	2.14	0.0018	ATAT1	alpha tubulin acetyltransferase 1	NM_001031722; NM_001254952; ENST00000318999; ENST00000319027; ENST00000329992; ENST00000330083; ENST00000376483; ENST00000376485; ENST00000462304; ENST00000468713; ENST00000471782; ENST00000479562; ENST00000493388; BC006105; BC047303; OTTHUMT00000076446; OTTHUMT00000076447; OTTHUMT00000076448; OTTHUMT00000076449; OTTHUMT00000076450; OTTHUMT00000256227; OTTHUMT00000256228; OTTHUMT00000256229; OTTH…
TC1000012056.hg.1	-1.63	0.0036	ATE1	arginyltransferase 1	NM_001001976; NM_001288734; NM_001288735; NM_001288736; NM_007041; NR_110006; ENST00000224652; ENST00000369040; ENST00000369043; ENST00000423243; ENST00000455628; ENST00000481784; ENST00000485281; ENST00000540606; ENST00000543447; BC022026; OTTHUMT00000050738; OTTHUMT00000050739; OTTHUMT00000050740; OTTHUMT00000050742; OTTHUMT00000050743
TC0600014267.hg.1	2.08	0.0009	ATF6B	activating transcription factor 6 beta	NM_001136153; NM_004381; ENST00000375201; ENST00000375203; ENST00000453203; ENST00000468502; ENST00000475705; ENST00000485314; ENST00000492342; ENST00000495579; BC077075; OTTHUMT00000076636; OTTHUMT00000076637; OTTHUMT00000076638; OTTHUMT00000268910; OTTHUMT00000268911; OTTHUMT00000268912; OTTHUMT00000268913; OTTHUMT00000268914
TC1900006989.hg.1	1.99	0.0034	ATG4D	autophagy related 4D, cysteine peptidase	NM_001281504; NM_032885; NR_104024; NR_104025; ENST00000309469; ENST00000585437; ENST00000585752; ENST00000586417; ENST00000586477; ENST00000586863; ENST00000587256; ENST00000588667; ENST00000588857; ENST00000588972; ENST00000589753; ENST00000590096; BC068992; OTTHUMT00000452018; OTTHUMT00000452019; OTTHUMT00000452020; OTTHUMT00000452021; OTTHUMT00000452022; OTTHUMT00000452023; OTTHUMT00000452024…
TC0200016775.hg.1	2.19	0.0034	ATG9A	autophagy related 9A	NM_001077198; NM_024085; NR_104255; ENST00000361242; ENST00000396761; ENST00000409033; ENST00000409422; ENST00000409618; ENST00000412355; ENST00000428226; ENST00000429920; ENST00000431715; ENST00000432520; ENST00000434939; ENST00000436856; ENST00000439812; ENST00000443140; ENST00000455079; ENST00000456708; ENST00000457841; ENST00000466217; ENST00000475339; ENST00000486766; ENST00000488833; BC0655…
TC1200006654.hg.1	2.06	0.0002	ATN1	atrophin 1	NM_001007026; NM_001940; ENST00000356654; ENST00000396684; ENST00000537488; ENST00000541029; BC051795; OTTHUMT00000401948; OTTHUMT00000401949; OTTHUMT00000401951; OTTHUMT00000401952
TC1900010076.hg.1	2.08	0.003	ATP13A1	ATPase type 13A1	NM_020410; ENST00000291503; ENST00000357324; ENST00000455627; ENST00000467160; ENST00000469641; ENST00000471063; ENST00000473243; ENST00000474955; ENST00000487364; ENST00000491221; ENST00000492774; ENST00000496082; ENST00000497156; ENST00000497556; ENST00000497762; OTTHUMT00000329005; OTTHUMT00000329007; OTTHUMT00000329008; OTTHUMT00000329009; OTTHUMT00000329010; OTTHUMT00000329011; OTTHUMT000003…
TC0100013072.hg.1	2.23	0.0007	ATP13A2	ATPase type 13A2	NM_001141973; NM_001141974; NM_022089; ENST00000326735; ENST00000341676; ENST00000452699; ENST00000463860; ENST00000466561; ENST00000502418; ENST00000502860; ENST00000503552; ENST00000506174; ENST00000508222; ENST00000509392; ENST00000509619; ENST00000510069; ENST00000511957; ENST00000617114; BC030267; OTTHUMT00000006617; OTTHUMT00000006618; OTTHUMT00000006619; OTTHUMT00000006620; OTTHUMT00000368…
TC0100018273.hg.1	1.75	0.0043	ATP1A1	ATPase, Na+/K+ transporting, alpha 1 polypeptide	NM_000701; NM_001160233; NM_001160234; ENST00000295598; ENST00000369494; ENST00000369496; ENST00000418797; ENST00000463382; ENST00000479960; ENST00000488733; ENST00000491156; ENST00000537345; BC003077; BC050359; OTTHUMT00000033481; OTTHUMT00000033482; OTTHUMT00000033483; OTTHUMT00000033484; OTTHUMT00000033485; OTTHUMT00000097633; OTTHUMT00000258110
TC1200008835.hg.1	1.65	0.0022	ATP2A2	ATPase, Ca++ transporting, cardiac muscle, slow twitch 2	NM_001681; NM_170665; ENST00000308664; ENST00000313432; ENST00000377685; ENST00000539276; ENST00000547050; ENST00000547792; ENST00000548169; ENST00000549840; ENST00000550248; ENST00000550262; ENST00000552636; ENST00000553144; BC035588; OTTHUMT00000403536; OTTHUMT00000403537; OTTHUMT00000403538; OTTHUMT00000403539; OTTHUMT00000403541; OTTHUMT00000403542; OTTHUMT00000403543; OTTHUMT00000403544; OTT…
TC1700009498.hg.1	1.51	0.0035	ATP2A3	ATPase, Ca++ transporting, ubiquitous	NM_005173; NM_174953; NM_174954; NM_174955; NM_174956; NM_174957; NM_174958; ENST00000309890; ENST00000352011; ENST00000359983; ENST00000397035; ENST00000397041; ENST00000397043; ENST00000570773; ENST00000570845; ENST00000571245; ENST00000572116; ENST00000572176; ENST00000572694; ENST00000574202; ENST00000574999; ENST00000576957; BC035729; OTTHUMT00000438394; OTTHUMT00000438395; OTTHUMT0000043839…
TC1900006520.hg.1	9.06	4.47e-06	ATP5D	ATP synthase, H+ transporting, mitochondrial F1 complex, delta subunit	NM_001001975; NM_001687; ENST00000215375; ENST00000395633; ENST00000588538; ENST00000589478; ENST00000590265; ENST00000591249; ENST00000591660; ENST00000592624; ENST00000614837; BC002389; BC004426; BC018079; OTTHUMT00000449958; OTTHUMT00000449959; OTTHUMT00000449960; OTTHUMT00000449961; OTTHUMT00000449962; OTTHUMT00000449963; OTTHUMT00000473909; OTTHUMT00000473910; OTTHUMT00000473911
TC0100009414.hg.1	-1.55	0.0048	ATP5F1	ATP synthase, H+ transporting, mitochondrial Fo complex subunit B1	NM_001688; ENST00000369721; ENST00000369722; ENST00000464154; ENST00000468818; ENST00000483994; ENST00000493119; BC005366; BC005960; BC016350; OTTHUMT00000032455; OTTHUMT00000032456; OTTHUMT00000032457; OTTHUMT00000032458; OTTHUMT00000032459; OTTHUMT00000032460
TC1200012798.hg.1	2.19	0.003	ATP5G2	ATP synthase, H+ transporting, mitochondrial Fo complex subunit C2 (subunit 9)	NM_001002031; NM_005176; ENST00000338662; ENST00000394349; ENST00000495596; ENST00000549164; ENST00000549748; ENST00000552120; ENST00000552242; ENST00000602871; BC020826; OTTHUMT00000257310; OTTHUMT00000257311; OTTHUMT00000257312; OTTHUMT00000407402; OTTHUMT00000407403; OTTHUMT00000407404; OTTHUMT00000407405; OTTHUMT00000467761
TC0400009694.hg.1	-1.68	0.0071	ATP5I	ATP synthase, H+ transporting, mitochondrial Fo complex subunit E	NM_007100; NR_033743; ENST00000304312; ENST00000505852; ENST00000506525; ENST00000515116; ENST00000515202; BC003679; BC105610; OTTHUMT00000195856; OTTHUMT00000358579; OTTHUMT00000358580; OTTHUMT00000358581; OTTHUMT00000358582; uc003gas.3
TC0700013591.hg.1	3.06	9.59e-06	ATP5J2	ATP synthase, H+ transporting, mitochondrial Fo complex subunit F2	NM_001003713; NM_001003714; NM_001039178; NM_004889; ENST00000292475; ENST00000359832; ENST00000394186; ENST00000414062; ENST00000449683; ENST00000466753; ENST00000481899; ENST00000485011; ENST00000488775; ENST00000491560; ENST00000523680; ENST00000524321; BC003678; OTTHUMT00000336263; OTTHUMT00000336305; OTTHUMT00000336306; OTTHUMT00000336307; OTTHUMT00000336308; OTTHUMT00000336390; OTTHUMT00000…
TC1100013100.hg.1	-2.48	2.55e-05	ATP5L	ATP synthase, H+ transporting, mitochondrial Fo complex subunit G	NM_006476; NR_033759; ENST00000300688; ENST00000527186; ENST00000529460; ENST00000529770; ENST00000529790; ENST00000533172; ENST00000534385; BC015128; BC070165; OTTHUMT00000389220; OTTHUMT00000389221; OTTHUMT00000389222; OTTHUMT00000389223; OTTHUMT00000389225; OTTHUMT00000389226; OTTHUMT00000389227
TC0600013060.hg.1	-2.79	2.89e-05	ATP5LP2	ATP synthase, H+ transporting, mitochondrial Fo complex subunit G pseudogene 2	OTTHUMT00000042041
TC1900010748.hg.1	2.79	0.0002	ATP5SL	ATP5S-like	NM_001167867; NM_001167868; NM_001167869; NM_001167870; NM_001167871; NM_018035; NR_030765; ENST00000221943; ENST00000301183; ENST00000417807; ENST00000438807; ENST00000586786; ENST00000589102; ENST00000589503; ENST00000589970; ENST00000590641; ENST00000592922; ENST00000594339; ENST00000594660; ENST00000595407; ENST00000595425; ENST00000597457; ENST00000597608; BC013323; OTTHUMT00000460600; OTTHU…
TC1600011330.hg.1	3.22	6.36e-05	ATP6V0C	ATPase, H+ transporting, lysosomal 16kDa, V0 subunit c	NM_001198569; NM_001694; ENST00000330398; ENST00000564973; ENST00000565223; ENST00000568562; ENST00000618152; BC004537; BC007389; BC007759; BC009290; OTTHUMT00000250810; OTTHUMT00000435645; OTTHUMT00000435647; OTTHUMT00000435648
TC1200011936.hg.1	2.07	0.0026	ATXN2	ataxin 2	NM_001310121; NM_001310123; NM_002973; NR_132311; ENST00000377617; ENST00000389153; ENST00000389154; ENST00000392645; ENST00000468920; ENST00000471866; ENST00000475132; ENST00000481331; ENST00000482777; ENST00000483311; ENST00000484991; ENST00000492467; ENST00000495342; ENST00000535949; ENST00000542287; ENST00000546483; ENST00000548492; ENST00000549455; ENST00000550104; ENST00000550236; ENST00000…
TC1600007362.hg.1	3.4	1.36e-05	ATXN2L	ataxin 2-like	NM_001308230; NM_007245; NM_017492; NM_145714; NM_148414; NM_148415; NM_148416; ENST00000325215; ENST00000336783; ENST00000340394; ENST00000382686; ENST00000395547; ENST00000561539; ENST00000561732; ENST00000562583; ENST00000562686; ENST00000562867; ENST00000563314; ENST00000564035; ENST00000564162; ENST00000564284; ENST00000564304; ENST00000564656; ENST00000565845; ENST00000565971; ENST000005660…
TC0300007679.hg.1	2.05	0.0011	ATXN7	ataxin 7	NM_000333; NM_001128149; NM_001177387; ENST00000295900; ENST00000466529; ENST00000472569; ENST00000474112; ENST00000474513; ENST00000475897; ENST00000477516; ENST00000484332; ENST00000484668; ENST00000487717; ENST00000488239; ENST00000522345; ENST00000538065; OTTHUMT00000352070; OTTHUMT00000352071; OTTHUMT00000352072; OTTHUMT00000352073; OTTHUMT00000352074; OTTHUMT00000352075; OTTHUMT00000352076;…
TC1600008938.hg.1	1.56	0.0025	AXIN1	axin 1	NM_003502; NM_181050; ENST00000262320; ENST00000354866; ENST00000457798; ENST00000461023; ENST00000481769; BC044648; OTTHUMT00000139441; OTTHUMT00000139442; OTTHUMT00000139444; OTTHUMT00000139445; OTTHUMT00000313678
TC1700012457.hg.1	2.07	0.002	AXIN2	axin 2	NM_004655; ENST00000307078; ENST00000375702; ENST00000544103; ENST00000577278; ENST00000578251; ENST00000580513; ENST00000585045; ENST00000611991; ENST00000618960; BC101533; BC143244; OTTHUMT00000445900; OTTHUMT00000445901; OTTHUMT00000445902; OTTHUMT00000445903; OTTHUMT00000445904; OTTHUMT00000445905; OTTHUMT00000445906
TC1100011091.hg.1	1.84	0.0026	B3GAT3	beta-1,3-glucuronyltransferase 3	NM_001288721; NM_001288722; NM_001288723; NM_012200; NR_109991; ENST00000265471; ENST00000531383; ENST00000532585; ENST00000533303; ENST00000534026; ENST00000534715; BC007906; BC071961; OTTHUMT00000395588; OTTHUMT00000395589; OTTHUMT00000395590; OTTHUMT00000395591; OTTHUMT00000395592; OTTHUMT00000395593; uc001ntw.3
TC0200007746.hg.1	-1.91	0.0046	B3GNT2	UDP-GlcNAc:betaGal beta-1,3-N-acetylglucosaminyltransferase 2	NM_006577; ENST00000301998; ENST00000405767; BC030579; BC047933; OTTHUMT00000251606; OTTHUMT00000326543
TC1000009090.hg.1	1.52	0.0053	BAG3	BCL2-associated athanogene 3	NM_004281; ENST00000369085; ENST00000450186; BC006418; BC014656; BC107786; OTTHUMT00000050662; OTTHUMT00000050663
TC0800007328.hg.1	1.91	0.0088	BAG4	BCL2-associated athanogene 4	NM_001204878; NM_004874; ENST00000287322; ENST00000432471; ENST00000521282; ENST00000521311; BC038505; OTTHUMT00000377036; OTTHUMT00000377037; OTTHUMT00000377038; OTTHUMT00000377039
TC0600011441.hg.1	3.85	0.0002	BAG6	BCL2 associated athanogene 6	NM_001199697; NM_001199698; NM_004639; ENST00000211379; ENST00000362049; ENST00000375964; ENST00000375976; ENST00000422948; ENST00000424176; ENST00000424480; ENST00000428326; ENST00000433828; ENST00000434444; ENST00000435080; ENST00000437771; ENST00000438149; ENST00000439687; ENST00000441054; ENST00000441793; ENST00000451898; ENST00000452994; ENST00000453833; ENST00000454165; ENST00000456286; ENS…
TC1700009150.hg.1	2.22	0.0054	BAIAP2	BAI1-associated protein 2	NM_001144888; NM_006340; NM_017450; NM_017451; ENST00000321280; ENST00000321300; ENST00000416299; ENST00000428708; ENST00000435091; ENST00000570913; ENST00000571530; ENST00000572073; ENST00000572329; ENST00000572498; ENST00000572918; ENST00000573017; ENST00000573659; ENST00000573677; ENST00000573894; ENST00000574027; ENST00000574688; ENST00000574804; ENST00000575245; ENST00000575712; ENST00000575…
TC0700011905.hg.1	3.94	7.07e-06	BAIAP2L1	BAI1-associated protein 2-like 1	NM_018842; ENST00000005260; ENST00000462558; ENST00000473569; ENST00000479789; ENST00000480580; BC013888; OTTHUMT00000334681; OTTHUMT00000334682; OTTHUMT00000334683; OTTHUMT00000334684; OTTHUMT00000334685
TC1100008049.hg.1	2.3	0.0005	BANF1	barrier to autointegration factor 1	NM_001143985; NM_003860; ENST00000312175; ENST00000445560; ENST00000524628; ENST00000524663; ENST00000527348; ENST00000528648; ENST00000530204; ENST00000533166; BC005942; BC107702; OTTHUMT00000391340; OTTHUMT00000391341; OTTHUMT00000391342; OTTHUMT00000391343; OTTHUMT00000391344; OTTHUMT00000391345; OTTHUMT00000391346; OTTHUMT00000391347
TC1900008505.hg.1	1.84	0.0084	BAX	BCL2-associated X protein	NM_001291428; NM_001291429; NM_001291430; NM_001291431; NM_004324; NM_138761; NM_138763; NM_138764; NR_027882; ENST00000293288; ENST00000345358; ENST00000354470; ENST00000356483; ENST00000391871; ENST00000415969; ENST00000502487; ENST00000503726; ENST00000506183; ENST00000513217; ENST00000513545; ENST00000515540; ENST00000539787; BC014175; OTTHUMT00000360762; OTTHUMT00000360763; OTTHUMT0000036076…
TC0700007137.hg.1	-2.68	0.0012	BBS9	Bardet-Biedl syndrome 9	NM_001033604; NM_001033605; NM_014451; NM_198428; ENST00000242067; ENST00000350941; ENST00000355070; ENST00000396127; ENST00000425508; ENST00000432983; ENST00000433714; ENST00000434373; ENST00000442858; ENST00000465037; ENST00000482941; ENST00000489708; ENST00000495426; ENST00000496029; ENST00000498189; ENST00000627264; BC103831; OTTHUMT00000250541; OTTHUMT00000250542; OTTHUMT00000329063; OTTHUMT…
TC0700013439.hg.1	-1.81	0.0035	BCAP29	B-cell receptor-associated protein 29	NM_001008405; NM_018844; NR_027830; ENST00000005259; ENST00000379117; ENST00000379119; ENST00000421217; ENST00000436699; ENST00000442065; ENST00000445771; ENST00000457837; ENST00000465919; ENST00000466094; ENST00000473124; ENST00000479917; ENST00000486326; ENST00000490060; ENST00000491150; ENST00000494086; BC008478; OTTHUMT00000337011; OTTHUMT00000337012; OTTHUMT00000337014; OTTHUMT00000337015; O…
TC1500010184.hg.1	-3.76	0.0097	BCL2A1	BCL2-related protein A1	NM_001114735; NM_004049; ENST00000267953; ENST00000335661; BC016281; OTTHUMT00000291372; OTTHUMT00000291373
TC0200008870.hg.1	1.83	0.0083	BCL2L11	BCL2-like 11 (apoptosis facilitator)	NM_001204106; NM_001204107; NM_001204108; NM_001204109; NM_001204110; NM_001204111; NM_001204112; NM_001204113; NM_006538; NM_138621; NM_138622; NM_138623; NM_138624; NM_138625; NM_138626; NM_138627; NM_207002; NM_207003; ENST00000308659; ENST00000337565; ENST00000357757; ENST00000361493; ENST00000393252; ENST00000393256; ENST00000405953; ENST00000415458; ENST00000431217; ENST00000432179; ENST000…
TC0100009788.hg.1	2.11	0.003	BCL9	B-cell CLL/lymphoma 9	NM_004326; ENST00000234739; ENST00000473292; ENST00000497938; ENST00000622552; BC116451; OTTHUMT00000039468; OTTHUMT00000039469; OTTHUMT00000039470
TC1100013230.hg.1	2.35	0.0002	BCL9L	B-cell CLL/lymphoma 9-like	NM_182557; ENST00000334801; ENST00000527266; ENST00000530293; OTTHUMT00000389653; OTTHUMT00000389658; OTTHUMT00000389659
TC1600008122.hg.1	1.84	0.0085	BEAN1	brain expressed, associated with NEDD4, 1	NM_001136106; NM_001178020; NM_001197224; NM_001197225; ENST00000299694; ENST00000536005; ENST00000561796; ENST00000562146; ENST00000562849; ENST00000563075; ENST00000564819; ENST00000566654; ENST00000569272; ENST00000618932; ENST00000622872; OTTHUMT00000422908; OTTHUMT00000422909; OTTHUMT00000422910; OTTHUMT00000422912; OTTHUMT00000422913; OTTHUMT00000422914; OTTHUMT00000422915; OTTHUMT000004229…
TC1700010748.hg.1	-2.16	0.001	BECN1	beclin 1, autophagy related	NM_003766; ENST00000361523; ENST00000438274; ENST00000543382; ENST00000585515; ENST00000586589; ENST00000586754; ENST00000587880; ENST00000588276; ENST00000589492; ENST00000589493; ENST00000589636; ENST00000589663; ENST00000590099; ENST00000590185; ENST00000590764; ENST00000590852; ENST00000591085; ENST00000591307; ENST00000593112; ENST00000593205; ENST00000612631; ENST00000617806; BC010276; OTTH…
TC0X00009184.hg.1	-4.16	0.0053	BEND2	BEN domain containing 2	NM_001184767; NM_153346; ENST00000380030; ENST00000380033; BC037301; BC096745; OTTHUMT00000055940
TC1100013121.hg.1	5.4	4.27e-05	BET1L	Bet1 golgi vesicular membrane trafficking protein-like	NM_001098787; NM_016526; ENST00000325147; ENST00000332865; ENST00000382762; ENST00000479463; ENST00000486280; ENST00000529614; BC008971; BC032779; OTTHUMT00000239284; OTTHUMT00000239285; OTTHUMT00000335357; OTTHUMT00000335358; OTTHUMT00000382003; OTTHUMT00000382004
TC0300008856.hg.1	1.64	0.0056	BFSP2	beaded filament structural protein 2, phakinin	NM_003571; ENST00000302334; ENST00000503047; ENST00000510039; ENST00000511140; ENST00000511434; ENST00000513441; BC113518; BC113520; OTTHUMT00000357031; OTTHUMT00000357032; OTTHUMT00000357033; OTTHUMT00000357201; OTTHUMT00000357301; OTTHUMT00000357302
TC1000007703.hg.1	2.58	0.0031	BICC1	BicC family RNA binding protein 1	NM_001080512; ENST00000263103; ENST00000373886; ENST00000476684; OTTHUMT00000048149; OTTHUMT00000048150; OTTHUMT00000048151
TC1900011767.hg.1	2.96	3.37e-05	BLOC1S3	biogenesis of lysosomal organelles complex-1, subunit 3	NM_212550; ENST00000433642; ENST00000587722; ENST00000588362; ENST00000592910; BC151151; BC151152; OTTHUMT00000457559; OTTHUMT00000457560; OTTHUMT00000457561; OTTHUMT00000457562
TC0600014238.hg.1	-1.81	0.0054	BLOC1S5	biogenesis of lysosomal organelles complex-1, subunit 5, muted	NM_001199322; NM_001199323; NM_201280; ENST00000244777; ENST00000397457; ENST00000475998; ENST00000486432; ENST00000543936; ENST00000627748; BC119644; BC119645; OTTHUMT00000039797; OTTHUMT00000348954; OTTHUMT00000348955; OTTHUMT00000348956; OTTHUMT00000483255; uc003mxy.3
TC1500010736.hg.1	-1.92	0.0039	BLOC1S6	biogenesis of lysosomal organelles complex-1, subunit 6, pallidin	NM_001311255; NM_001311256; NM_012388; NR_132350; NR_132351; NR_132352; NR_132353; NR_132354; NR_132355; NR_132356; NR_132357; NR_132358; NR_132359; ENST00000220531; ENST00000562384; ENST00000563000; ENST00000563160; ENST00000564310; ENST00000564765; ENST00000565216; ENST00000565323; ENST00000565409; ENST00000565727; ENST00000566184; ENST00000566753; ENST00000566801; ENST00000567461; ENST00000567…
TC1500009082.hg.1	1.89	0.0086	BMF	Bcl2 modifying factor	NM_001003940; NM_001003942; NM_001003943; NM_033503; ENST00000354670; ENST00000397573; ENST00000431415; ENST00000557870; ENST00000558057; ENST00000558774; ENST00000559701; ENST00000560430; ENST00000561282; ENST00000561360; BC069328; BC069505; BC070043; BC104983; BC104985; OTTHUMT00000252119; OTTHUMT00000418273; OTTHUMT00000418274; OTTHUMT00000418275; OTTHUMT00000418276; OTTHUMT00000418277; OTTHUM…
TC1000007396.hg.1	-2.12	0.0011	BMS1	BMS1 ribosome biogenesis factor	NM_014753; ENST00000374518; BC043345; BC150252; OTTHUMT00000047690
TC0900010224.hg.1	-1.76	0.002	BMS1P10	BMS1, ribosome biogenesis factor pseudogene 10 [Source:HGNC Symbol;Acc:HGNC:49154]	ENST00000443754
TC0200008821.hg.1	-1.83	0.0027	BMS1P19	BMS1, ribosome biogenesis factor pseudogene 19 [Source:HGNC Symbol;Acc:HGNC:49163]	ENST00000433925
TC1000012557.hg.1	-1.87	0.0023	BMS1P7	BMS1 ribosome biogenesis factor pseudogene 7	OTTHUMT00000047911
TC1800007954.hg.1	-2.04	0.0021	BOD1P2	biorientation of chromosomes in cell division 1 pseudogene 2 [Source:HGNC Symbol;Acc:HGNC:51436]	ENST00000578494
TC0200015352.hg.1	1.77	0.0028	BOLL	boule homolog, RNA binding protein	NM_001284358; NM_001284361; NM_001284362; NM_033030; NM_197970; ENST00000282278; ENST00000321801; ENST00000392296; ENST00000430004; ENST00000433157; ENST00000434976; ENST00000468827; ENST00000486206; BC033674; OTTHUMT00000256107; OTTHUMT00000256108; OTTHUMT00000256109; OTTHUMT00000335473; OTTHUMT00000335474; OTTHUMT00000335475; OTTHUMT00000335476; uc002uus.2
TC0800012202.hg.1	2.25	0.0018	BOP1; MIR7112	block of proliferation 1; microRNA 7112	NM_015201; NR_107057; ENST00000563210; ENST00000568812; ENST00000569160; ENST00000569403; ENST00000569669; ENST00000569712; ENST00000616126; BC013787; BC013980; BC017674; OTTHUMT00000426981; OTTHUMT00000426982; OTTHUMT00000426984; OTTHUMT00000430544; OTTHUMT00000430545; OTTHUMT00000430546
TC1000012495.hg.1	-1.8	0.0018	BORCS7	BLOC-1 related complex subunit 7	NM_001136200; NM_144591; ENST00000339834; ENST00000369883; ENST00000478833; BC015994; OTTHUMT00000050110; OTTHUMT00000050111; OTTHUMT00000050112
TC1700008709.hg.1	3.08	0.0001	BPTF	bromodomain PHD finger transcription factor	NM_004459; NM_182641; ENST00000306378; ENST00000321892; ENST00000335221; ENST00000342579; ENST00000424123; ENST00000467104; ENST00000544491; ENST00000544778; ENST00000577770; ENST00000577837; ENST00000578307; ENST00000579173; ENST00000580465; ENST00000581258; ENST00000582406; ENST00000582467; ENST00000583990; ENST00000584931; OTTHUMT00000255333; OTTHUMT00000255334; OTTHUMT00000448086; OTTHUMT0000…
TC1200009300.hg.1	1.89	0.0042	BRI3BP	BRI3 binding protein	NM_080626; ENST00000341446; BC034525; OTTHUMT00000400200
TC0600007832.hg.1	1.84	0.007	BRPF3	bromodomain and PHD finger containing 3	NM_015695; ENST00000339717; ENST00000357641; ENST00000441123; ENST00000441730; ENST00000446974; ENST00000449261; ENST00000454960; ENST00000527657; ENST00000532330; ENST00000532538; ENST00000534400; ENST00000534694; BC117387; BC143917; BC143918; OTTHUMT00000040335; OTTHUMT00000318492; OTTHUMT00000318493; OTTHUMT00000318494; OTTHUMT00000318495; OTTHUMT00000318496; OTTHUMT00000389824; OTTHUMT0000038…
TC1100013174.hg.1	2.12	0.0005	BSCL2	Berardinelli-Seip congenital lipodystrophy 2 (seipin)	NM_001122955; NM_001130702; NM_032667; NR_037948; NR_037949; ENST00000278893; ENST00000301781; ENST00000360796; ENST00000403098; ENST00000403550; ENST00000405837; ENST00000407022; ENST00000412351; ENST00000413908; ENST00000421906; ENST00000448568; ENST00000449636; ENST00000463679; ENST00000464544; ENST00000468505; ENST00000470529; ENST00000524862; ENST00000525000; ENST00000526426; ENST00000528874…
TC1900006470.hg.1	2.28	0.0072	BSG	basigin (Ok blood group)	NM_001728; NM_198589; NM_198590; NM_198591; ENST00000333511; ENST00000346916; ENST00000353555; ENST00000545507; ENST00000571735; ENST00000572899; ENST00000573216; ENST00000573784; ENST00000574970; ENST00000576925; ENST00000576984; ENST00000590218; ENST00000613627; ENST00000614867; ENST00000618006; ENST00000618112; BC009040; OTTHUMT00000438628; OTTHUMT00000438629; OTTHUMT00000438630; OTTHUMT000004…
TC0600007303.hg.1	-1.64	0.0042	BTN3A1	butyrophilin, subfamily 3, member A1	NM_001145008; NM_001145009; NM_007048; NM_194441; ENST00000082468; ENST00000289361; ENST00000414912; ENST00000425234; ENST00000427334; ENST00000450085; ENST00000465690; ENST00000476549; ENST00000502361; ENST00000506698; ENST00000513047; BC118586; BC121800; uc003nhv.3
TC0600007301.hg.1	-1.89	0.0011	BTN3A2	butyrophilin, subfamily 3, member A2	NM_001197246; NM_001197247; NM_001197248; NM_001197249; NM_007047; ENST00000356386; ENST00000377708; ENST00000396934; ENST00000396948; ENST00000508906; ENST00000524459; ENST00000524682; ENST00000527417; ENST00000527422; ENST00000527639; ENST00000528222; ENST00000528541; ENST00000530653; ENST00000531055; ENST00000532294; ENST00000532627; ENST00000532865; ENST00000532994; ENST00000604202; BC002832;…
TC1000009172.hg.1	-2	0.0002	BUB3	BUB3 mitotic checkpoint protein	NM_001007793; NM_004725; ENST00000368858; ENST00000368859; ENST00000368865; ENST00000407911; ENST00000481952; BC005138; BC022438; OTTHUMT00000050835; OTTHUMT00000050836; OTTHUMT00000050838; OTTHUMT00000050839; OTTHUMT00000050840
TC0200016591.hg.1	-2.69	0.001	BZW1	basic leucine zipper and W2 domains 1	NM_001207067; NM_001207068; NM_001207069; NM_014670; ENST00000359893; ENST00000409226; ENST00000410110; ENST00000419090; ENST00000447069; ENST00000450637; ENST00000452206; ENST00000452790; ENST00000460660; ENST00000463310; ENST00000464483; ENST00000491576; BC001804; BC026303; OTTHUMT00000335976; OTTHUMT00000335979; OTTHUMT00000335980; OTTHUMT00000335981; OTTHUMT00000335982; OTTHUMT00000335984; OT…
TC0300013142.hg.1	-2.88	0.0001	BZW1P1	basic leucine zipper and W2 domains 1 pseudogene 1 [Source:HGNC Symbol;Acc:HGNC:31378]	ENST00000454901
TC1000010956.hg.1	2.87	0.0068	C10orf54	chromosome 10 open reading frame 54	NM_022153; ENST00000394957; ENST00000470317; ENST00000481568; BC020568; OTTHUMT00000048548; OTTHUMT00000048549; OTTHUMT00000048550
TC1100011375.hg.1	3.91	0.0003	C11orf24	chromosome 11 open reading frame 24	NM_001300913; NM_022338; ENST00000304271; ENST00000527280; ENST00000529339; ENST00000529590; ENST00000530166; ENST00000531745; ENST00000532534; ENST00000532969; ENST00000533310; BC011765; OTTHUMT00000394750; OTTHUMT00000394751; OTTHUMT00000394752; OTTHUMT00000394753; OTTHUMT00000394754; OTTHUMT00000394755; OTTHUMT00000394756; OTTHUMT00000394757; OTTHUMT00000394758
TC1100009049.hg.1	-2.41	0.0028	C11orf57	chromosome 11 open reading frame 57	NM_001082969; NM_001082970; NM_001301017; NM_001301019; NM_001301021; NM_018195; NR_103469; ENST00000280352; ENST00000393047; ENST00000420986; ENST00000524989; ENST00000525785; ENST00000526879; ENST00000530104; ENST00000531378; ENST00000532163; BC048133; BC072455; OTTHUMT00000316852; OTTHUMT00000316853; OTTHUMT00000392344; OTTHUMT00000392345; OTTHUMT00000392346; OTTHUMT00000392347; OTTHUMT0000039…
TC1100012974.hg.1	-1.59	0.0035	C11orf58	chromosome 11 open reading frame 58	NM_014267; ENST00000228136; ENST00000524439; ENST00000524461; ENST00000524508; ENST00000525106; ENST00000525256; ENST00000525684; ENST00000528634; ENST00000531658; BC007103; BC016352; BC020937; BC103747; OTTHUMT00000387023; OTTHUMT00000387024; OTTHUMT00000387025; OTTHUMT00000387026; OTTHUMT00000387027; OTTHUMT00000387028; OTTHUMT00000387029; OTTHUMT00000387030; OTTHUMT00000387031
TC1100011260.hg.1	2.11	0.0041	C11orf68	chromosome 11 open reading frame 68	NM_001135635; NM_031450; ENST00000438576; ENST00000449692; ENST00000530188; BC010512; BC013185; OTTHUMT00000347644; OTTHUMT00000391172; OTTHUMT00000391173
TC1400007155.hg.1	-1.74	0.0016	C14orf166	chromosome 14 open reading frame 166	NM_016039; ENST00000261700; ENST00000553362; ENST00000553479; ENST00000553707; ENST00000555319; ENST00000556760; ENST00000557553; BC001722; OTTHUMT00000276887; OTTHUMT00000411598; OTTHUMT00000411599; OTTHUMT00000411600; OTTHUMT00000411601; OTTHUMT00000411602; OTTHUMT00000411603
TC1500007874.hg.1	2.56	0.0006	C15orf39	chromosome 15 open reading frame 39	NM_015492; ENST00000360639; ENST00000394987; ENST00000562637; ENST00000563905; ENST00000564848; ENST00000565074; ENST00000567617; BC011379; BC110367; OTTHUMT00000286410; OTTHUMT00000286411; OTTHUMT00000419787; OTTHUMT00000419788; OTTHUMT00000419789; OTTHUMT00000419790; OTTHUMT00000419792; uc002azp.4
TC1600008963.hg.1	2.14	0.0061	C16orf13	chromosome 16 open reading frame 13	NM_001040160; NM_001040161; NM_001040162; NM_001040165; NM_001288710; NM_032366; NR_109976; NR_109977; NR_109978; NR_109979; ENST00000301686; ENST00000338401; ENST00000397664; ENST00000397665; ENST00000397666; ENST00000448973; ENST00000456420; ENST00000564039; ENST00000565163; ENST00000565799; ENST00000568077; ENST00000568773; ENST00000568830; ENST00000614890; BC007207; BC047118; OTTHUMT000001090…
TC1600010028.hg.1	2.14	0.0041	C16orf58	chromosome 16 open reading frame 58	NM_022744; ENST00000327237; ENST00000430477; ENST00000541442; ENST00000564807; ENST00000565128; ENST00000566148; ENST00000567578; ENST00000567673; ENST00000567994; ENST00000568491; ENST00000570164; BC009308; OTTHUMT00000255629; OTTHUMT00000432883; OTTHUMT00000432884; OTTHUMT00000432885; OTTHUMT00000432886; OTTHUMT00000432887; OTTHUMT00000432888; OTTHUMT00000432889; OTTHUMT00000432890; OTTHUMT0000…
TC1900011726.hg.1	1.88	0.0023	C19orf33	chromosome 19 open reading frame 33	NM_033520; ENST00000301246; ENST00000588605; ENST00000589986; ENST00000591852; BC014264; BC060319; OTTHUMT00000458168; OTTHUMT00000458169; OTTHUMT00000458170; OTTHUMT00000458171; uc002ohv.1
TC1900010701.hg.1	2.34	0.0007	C19orf47	chromosome 19 open reading frame 47	NM_001256440; NM_001256441; NR_046202; ENST00000357884; ENST00000392035; ENST00000577617; ENST00000580606; ENST00000580977; ENST00000582006; ENST00000582734; ENST00000582783; ENST00000584868; BC023623; BC027935; OTTHUMT00000444488; OTTHUMT00000444489; OTTHUMT00000444490; OTTHUMT00000444491; OTTHUMT00000444492; OTTHUMT00000444493; OTTHUMT00000444494; OTTHUMT00000444495; OTTHUMT00000444496
TC1900010720.hg.1	2.19	0.0015	C19orf54	chromosome 19 open reading frame 54	NM_198476; ENST00000378313; ENST00000469741; ENST00000470681; ENST00000594163; ENST00000596809; ENST00000596940; ENST00000597507; ENST00000598352; ENST00000598485; ENST00000600139; BC090894; OTTHUMT00000316701; OTTHUMT00000316702; OTTHUMT00000316703; OTTHUMT00000463109; OTTHUMT00000463110; OTTHUMT00000463111; OTTHUMT00000463112; OTTHUMT00000463114; OTTHUMT00000463115; OTTHUMT00000463116; uc002oou…
TC0100017722.hg.1	-3.51	0.0018	C1orf131	chromosome 1 open reading frame 131	NM_001300830; NM_152379; ENST00000318906; ENST00000366649; ENST00000366651; ENST00000451322; ENST00000462669; ENST00000471936; ENST00000486384; ENST00000495795; BC036800; BC062353; OTTHUMT00000092864; OTTHUMT00000092865; OTTHUMT00000092866; OTTHUMT00000092867; OTTHUMT00000092868; OTTHUMT00000092869; OTTHUMT00000092870; OTTHUMT00000099226
TC0100007292.hg.1	2.47	0.0073	C1QB	complement component 1, q subcomponent, B chain	NM_000491; ENST00000314933; ENST00000432749; ENST00000509305; ENST00000510260; BC008983; OTTHUMT00000008092; OTTHUMT00000008093; OTTHUMT00000359669; uc001bgd.3
TC2000008218.hg.1	2.82	0.0032	C20orf194	chromosome 20 open reading frame 194	NM_001009984; ENST00000252032; ENST00000619760; BC122529; OTTHUMT00000077734; OTTHUMT00000077735
TC2000008230.hg.1	3.09	0.0096	C20orf27	chromosome 20 open reading frame 27	NM_001039140; NM_001258429; NM_001258430; NR_047675; ENST00000217195; ENST00000379772; ENST00000399672; ENST00000399683; BC012196; BC024036; OTTHUMT00000077750; OTTHUMT00000077751; OTTHUMT00000077753; OTTHUMT00000077754
TC2000008121.hg.1	1.62	0.0028	C20orf96	chromosome 20 open reading frame 96	NM_080571; NM_153269; ENST00000360321; ENST00000382369; ENST00000400269; BC134417; BC137450; BC144649; OTTHUMT00000077439; OTTHUMT00000077440; uc021vzl.1
TC0200016455.hg.1	-2.11	0.0024	C2orf74	chromosome 2 open reading frame 74	NM_001143959; NM_001143960; ENST00000398622; ENST00000426997; ENST00000432605; ENST00000464909; ENST00000488469; ENST00000489686; OTTHUMT00000325481; OTTHUMT00000325685; OTTHUMT00000474409; OTTHUMT00000474410; OTTHUMT00000474411; uc010ypm.1
TC1900009443.hg.1	4.84	0.0004	C3	complement component 3	NM_000064; ENST00000245907; ENST00000594005; ENST00000594270; ENST00000594936; ENST00000595577; ENST00000596179; ENST00000596238; ENST00000596548; ENST00000597442; ENST00000598805; ENST00000599668; ENST00000599899; ENST00000600744; ENST00000600763; ENST00000601008; ENST00000601475; ENST00000602053; ENST00000602229; BC150179; BC150200; OTTHUMT00000317636; OTTHUMT00000317637; OTTHUMT00000317638; OT…
TC0600011583.hg.1	1.91	0.0021	C6orf1	chromosome 6 open reading frame 1	NM_001008703; NM_001008704; NM_001287396; NM_001287397; NM_001287398; NM_178508; ENST00000335352; ENST00000394990; ENST00000413013; ENST00000463083; ENST00000468145; ENST00000476320; ENST00000481533; ENST00000495581; BC023627; BC047919; OTTHUMT00000357175; OTTHUMT00000357430; OTTHUMT00000357431; OTTHUMT00000357432; OTTHUMT00000357433; OTTHUMT00000357434; OTTHUMT00000357435; OTTHUMT00000357436
TC0600011817.hg.1	2.59	0.0038	C6orf132	chromosome 6 open reading frame 132	NM_001164446; ENST00000341865; ENST00000356542; OTTHUMT00000040548; OTTHUMT00000372315
TC0700006650.hg.1	2.05	0.0005	C7orf26	chromosome 7 open reading frame 26	NM_001303039; NM_024067; ENST00000344417; ENST00000359073; ENST00000440409; ENST00000445375; ENST00000472693; ENST00000477298; BC001076; BC005121; OTTHUMT00000246844; OTTHUMT00000324152; OTTHUMT00000324153; OTTHUMT00000324154; OTTHUMT00000324155; OTTHUMT00000324156
TC0700010510.hg.1	1.58	0.0064	C7orf31	chromosome 7 open reading frame 31	NM_138811; ENST00000283905; ENST00000409280; ENST00000415598; ENST00000443822; ENST00000444434; BC043269; BC060879; OTTHUMT00000250301; OTTHUMT00000326929; OTTHUMT00000326930; OTTHUMT00000326931; OTTHUMT00000326932
TC0900008849.hg.1	1.52	0.0093	C9orf16	chromosome 9 open reading frame 16	NM_024112; ENST00000372994; ENST00000486420; ENST00000489240; ENST00000492588; BC001857; BC008887; OTTHUMT00000054351; OTTHUMT00000054352; OTTHUMT00000054353; OTTHUMT00000054354; uc004btp.1
TC0800008126.hg.1	4.46	0.0041	CA2	carbonic anhydrase II	NM_000067; NM_001293675; ENST00000285379; ENST00000518231; ENST00000520127; ENST00000520996; ENST00000522742; BC011949; OTTHUMT00000381097; OTTHUMT00000381098; OTTHUMT00000381099; OTTHUMT00000381100; OTTHUMT00000381101
TC2200006881.hg.1	1.99	0.0008	CABIN1	calcineurin binding protein 1	NM_001199281; NM_001201429; NM_012295; ENST00000263119; ENST00000337989; ENST00000398319; ENST00000405822; ENST00000445422; ENST00000454754; ENST00000459824; ENST00000467937; ENST00000474981; ENST00000484593; ENST00000485008; ENST00000495121; ENST00000496016; ENST00000617531; ENST00000620406; BC054497; OTTHUMT00000320161; OTTHUMT00000320162; OTTHUMT00000320163; OTTHUMT00000320164; OTTHUMT00000320…
TC0100010686.hg.1	-2.16	0.0004	CACYBP	calcyclin binding protein	NM_001007214; NM_014412; ENST00000367679; ENST00000405362; ENST00000406752; ENST00000426793; ENST00000461977; ENST00000469173; ENST00000473925; ENST00000483307; ENST00000613570; BC005975; BC022352; BC067823; BC078151; OTTHUMT00000084583; OTTHUMT00000084584; OTTHUMT00000084585; OTTHUMT00000084586; OTTHUMT00000084587; OTTHUMT00000326554; OTTHUMT00000326555; OTTHUMT00000326556; OTTHUMT00000326557
TC0800011064.hg.1	-1.62	0.0068	CALB1	calbindin 1	NM_004929; ENST00000265431; ENST00000469032; ENST00000473670; ENST00000476853; ENST00000482702; ENST00000497376; ENST00000514406; ENST00000518457; ENST00000520613; ENST00000522070; ENST00000523716; BC006478; BC020864; OTTHUMT00000259338; OTTHUMT00000259339; OTTHUMT00000259340; OTTHUMT00000259341; OTTHUMT00000259342; OTTHUMT00000259343; OTTHUMT00000376489; OTTHUMT00000376490; OTTHUMT00000376491; O…
TC1700008175.hg.1	-1.56	0.0071	CALCOCO2	calcium binding and coiled-coil domain 2	NM_001261390; NM_001261391; NM_001261393; NM_001261395; NM_005831; ENST00000258947; ENST00000372317; ENST00000416445; ENST00000448105; ENST00000502761; ENST00000503463; ENST00000505071; ENST00000506971; ENST00000507076; ENST00000507306; ENST00000508679; ENST00000509014; ENST00000509112; ENST00000509415; ENST00000509507; ENST00000509784; ENST00000510356; ENST00000510997; ENST00000511697; ENST00000…
TC0300010208.hg.1	1.61	0.0027	CAMK1	calcium/calmodulin-dependent protein kinase I	NM_003656; ENST00000256460; ENST00000397277; ENST00000411972; ENST00000421120; ENST00000482803; ENST00000496534; BC106754; BC106755; OTTHUMT00000250206; OTTHUMT00000338863; OTTHUMT00000338864; OTTHUMT00000338865; OTTHUMT00000338866; OTTHUMT00000338867
TC1700009541.hg.1	4.61	4.95e-06	CAMTA2	calmodulin binding transcription activator 2	NM_001171166; NM_001171167; NM_001171168; NM_015099; ENST00000348066; ENST00000361571; ENST00000381311; ENST00000414043; ENST00000571831; ENST00000572192; ENST00000572326; ENST00000572543; ENST00000573004; ENST00000574442; ENST00000574606; ENST00000574951; ENST00000575192; ENST00000575365; ENST00000575580; ENST00000576872; BC136534; BC142695; BC144232; BC167148; BC167149; BC167151; BC167160; OTTH…
TC1100008005.hg.1	2.94	0.0001	CAPN1	calpain 1, (mu/I) large subunit	NM_001198868; NM_001198869; NM_005186; NR_040008; ENST00000279247; ENST00000524773; ENST00000525013; ENST00000526468; ENST00000526954; ENST00000526966; ENST00000527189; ENST00000527323; ENST00000527469; ENST00000527699; ENST00000527739; ENST00000527887; ENST00000527897; ENST00000528165; ENST00000528396; ENST00000528739; ENST00000529133; ENST00000530442; ENST00000530495; ENST00000530567; ENST00000…
TC0100011721.hg.1	-1.92	0.0009	CAPN2	calpain 2, (m/II) large subunit	NM_001146068; NM_001748; ENST00000295006; ENST00000433674; ENST00000434648; ENST00000463997; ENST00000472601; ENST00000474026; ENST00000480581; ENST00000483579; ENST00000487223; ENST00000492565; ENST00000492664; ENST00000498027; BC021303; OTTHUMT00000090973; OTTHUMT00000090974; OTTHUMT00000090975; OTTHUMT00000090976; OTTHUMT00000090977; OTTHUMT00000090978; OTTHUMT00000090979; OTTHUMT00000090980; …
TC1100008523.hg.1	1.81	0.0083	CAPN5	calpain 5	NM_004055; ENST00000278559; ENST00000456580; ENST00000527066; ENST00000527129; ENST00000529629; ENST00000531028; ENST00000533889; ENST00000615896; BC018123; OTTHUMT00000382563; OTTHUMT00000382564; OTTHUMT00000382565; OTTHUMT00000382567; OTTHUMT00000382568; OTTHUMT00000382569; OTTHUMT00000382743
TC0100009444.hg.1	-1.92	0.0024	CAPZA1	capping protein (actin filament) muscle Z-line, alpha 1	NM_006135; ENST00000263168; ENST00000466066; ENST00000476820; ENST00000476936; ENST00000485542; ENST00000498626; BC000144; OTTHUMT00000032567; OTTHUMT00000032875; OTTHUMT00000032876; OTTHUMT00000032877; OTTHUMT00000032878; OTTHUMT00000032879
TC2200008655.hg.1	1.58	0.0086	CARD10	caspase recruitment domain family, member 10	NM_014550; ENST00000251973; ENST00000403299; ENST00000406271; ENST00000433485; ENST00000437756; ENST00000467812; ENST00000476871; ENST00000486118; ENST00000488141; ENST00000494166; BC113659; BC117403; OTTHUMT00000318997; OTTHUMT00000318998; OTTHUMT00000318999; OTTHUMT00000319000; OTTHUMT00000319001; OTTHUMT00000319002; OTTHUMT00000319003; OTTHUMT00000319004; OTTHUMT00000319005; OTTHUMT00000319006
TC1100013222.hg.1	-2.33	0.0007	CARD16	caspase recruitment domain family, member 16	NM_001017534; NM_052889; ENST00000375704; ENST00000375706; ENST00000527065; ENST00000528513; OTTHUMT00000388147; OTTHUMT00000388148; OTTHUMT00000388151; OTTHUMT00000388152
TC1100013223.hg.1	-2.67	0.0014	CARD17	caspase recruitment domain family, member 17	NM_001007232; ENST00000375707; OTTHUMT00000388181; uc001pir.1
TC1900007003.hg.1	3.12	2.22e-05	CARM1	coactivator-associated arginine methyltransferase 1	NM_199141; ENST00000327064; ENST00000344150; ENST00000586221; ENST00000586298; ENST00000586508; ENST00000588947; ENST00000589693; ENST00000590039; ENST00000590699; ENST00000592516; OTTHUMT00000452625; OTTHUMT00000452626; OTTHUMT00000452627; OTTHUMT00000452628; OTTHUMT00000452629; OTTHUMT00000452630; OTTHUMT00000452631; OTTHUMT00000452632; OTTHUMT00000452633; OTTHUMT00000452634
TC1000009997.hg.1	1.6	0.0026	CASC10	cancer susceptibility candidate 10	NM_001010911; ENST00000377113; BC130594; BC132974; OTTHUMT00000047130
TC1100012165.hg.1	-1.51	0.0056	CASP4	caspase 4	NM_001225; NM_033306; ENST00000393150; ENST00000417440; ENST00000444739; ENST00000524843; ENST00000525116; ENST00000529183; ENST00000529565; ENST00000530309; ENST00000531333; ENST00000531546; ENST00000533252; ENST00000533730; ENST00000534356; ENST00000613196; BC017839; OTTHUMT00000387751; OTTHUMT00000387752; OTTHUMT00000387753; OTTHUMT00000387754; OTTHUMT00000387755; OTTHUMT00000387756; OTTHUMT00…
TC1000008954.hg.1	-2.39	0.0019	CASP7	caspase 7	NM_001227; NM_001267056; NM_001267057; NM_001267058; NM_033338; NM_033339; NM_033340; ENST00000345633; ENST00000369315; ENST00000369318; ENST00000369321; ENST00000369331; ENST00000429617; ENST00000452490; ENST00000468790; ENST00000487232; ENST00000614447; ENST00000621345; ENST00000621607; BC015799; OTTHUMT00000050435; OTTHUMT00000050436; OTTHUMT00000050437; OTTHUMT00000050438; OTTHUMT00000050439;…
TC0200010447.hg.1	-2.21	0.0012	CASP8	caspase 8, apoptosis-related cysteine peptidase	NM_001080124; NM_001080125; NM_001228; NM_033355; NM_033356; NM_033358; NR_111983; ENST00000264274; ENST00000264275; ENST00000323492; ENST00000339403; ENST00000358485; ENST00000392258; ENST00000392263; ENST00000392266; ENST00000413726; ENST00000424461; ENST00000429881; ENST00000432109; ENST00000437283; ENST00000440732; ENST00000444430; ENST00000447616; ENST00000450491; ENST00000471383; ENST000004…
TC0700008873.hg.1	1.85	0.0068	CAV1	caveolin 1	NM_001172895; NM_001172896; NM_001172897; NM_001753; ENST00000341049; ENST00000393467; ENST00000393468; ENST00000393470; ENST00000405348; ENST00000451122; ENST00000456473; ENST00000489856; ENST00000614113; BC082246; OTTHUMT00000059734; OTTHUMT00000141423; OTTHUMT00000141424; OTTHUMT00000141425; OTTHUMT00000315775; OTTHUMT00000316596; OTTHUMT00000316597; OTTHUMT00000319688
TC2000007157.hg.1	2.02	0.0011	CBFA2T2	core-binding factor, runt domain, alpha subunit 2; translocated to, 2	NM_001032999; NM_001039709; NM_005093; ENST00000342704; ENST00000344201; ENST00000346541; ENST00000359606; ENST00000375279; ENST00000397800; ENST00000471007; ENST00000491618; ENST00000492345; ENST00000543126; BC040344; OTTHUMT00000078707; OTTHUMT00000078708; OTTHUMT00000078709; OTTHUMT00000078710; OTTHUMT00000078711; OTTHUMT00000078712; OTTHUMT00000471953; uc002wzg.1; uc002wzh.1
TC0700008762.hg.1	3.03	0.0001	CBLL1	Cbl proto-oncogene-like 1, E3 ubiquitin protein ligase	NM_001284291; NM_024814; NR_024199; ENST00000222597; ENST00000415884; ENST00000420796; ENST00000432748; ENST00000440859; ENST00000479443; ENST00000487517; ENST00000493361; BC130529; BC130531; BC144176; OTTHUMT00000337156; OTTHUMT00000337158; OTTHUMT00000337160; OTTHUMT00000337161; OTTHUMT00000337162; OTTHUMT00000337163; OTTHUMT00000337164; OTTHUMT00000337165
TC0800006989.hg.1	1.78	0.0073	CCAR2	cell cycle and apoptosis regulator 2	NM_021174; NR_033902; ENST00000308511; ENST00000389279; ENST00000518989; ENST00000520536; ENST00000520738; ENST00000520861; ENST00000521020; ENST00000521301; ENST00000521436; ENST00000521837; ENST00000522599; ENST00000523349; ENST00000523801; ENST00000613179; BC065495
TC1900007355.hg.1	1.66	0.0017	CCDC124	coiled-coil domain containing 124	NM_001136203; NM_138442; ENST00000445755; ENST00000596123; ENST00000597436; ENST00000602080; BC013949; OTTHUMT00000466482; OTTHUMT00000466483; OTTHUMT00000466484; OTTHUMT00000466485
TC0300012216.hg.1	-1.83	0.0009	CCDC14	coiled-coil domain containing 14	NM_001308317; NM_022757; ENST00000310351; ENST00000409657; ENST00000409697; ENST00000417438; ENST00000419247; ENST00000426152; ENST00000433542; ENST00000434954; ENST00000435910; ENST00000438440; ENST00000463996; ENST00000471054; ENST00000477268; ENST00000478956; ENST00000479903; ENST00000483247; ENST00000485727; ENST00000485949; ENST00000487498; ENST00000488653; ENST00000489746; ENST00000495381; …
TC1100009407.hg.1	-1.69	0.0055	CCDC15	coiled-coil domain containing 15	NM_025004; ENST00000344762; ENST00000524471; ENST00000529051; ENST00000530061; OTTHUMT00000387130; OTTHUMT00000387131; OTTHUMT00000387133; OTTHUMT00000387134
TC0200014860.hg.1	1.92	0.0084	CCDC173	coiled-coil domain containing 173	NM_001085447; ENST00000419478; ENST00000421028; ENST00000447353; BC117445; OTTHUMT00000333954; OTTHUMT00000333955; OTTHUMT00000333956
TC1000011892.hg.1	-2.48	0.0099	CCDC186; MIR2110	coiled-coil domain containing 186; microRNA 2110	NM_018017; NR_031747; ENST00000369285; ENST00000369286; ENST00000369287; ENST00000428953; ENST00000459421; ENST00000490661; ENST00000497592; BC103499; BC105632; BC152306; OTTHUMT00000050450; OTTHUMT00000050451; OTTHUMT00000050452; OTTHUMT00000050453; OTTHUMT00000050454; OTTHUMT00000050455; uc021pyt.1
TC0600009622.hg.1	-1.76	0.0023	CCDC28A	coiled-coil domain containing 28A	NM_015439; ENST00000332797; ENST00000610978; ENST00000611852; ENST00000617445; BC004464; BC108717; OTTHUMT00000042444; OTTHUMT00000475924; uc003qie.3
TC1700012446.hg.1	-2.43	0.0004	CCDC47	coiled-coil domain containing 47	NM_020198; ENST00000225726; ENST00000403162; ENST00000580986; ENST00000582252; ENST00000582331; ENST00000584112; ENST00000612558; BC008905; OTTHUMT00000444016; OTTHUMT00000444018; OTTHUMT00000444019; OTTHUMT00000444364; OTTHUMT00000444365; OTTHUMT00000444366
TC1000010725.hg.1	2.69	1.82e-05	CCDC6	coiled-coil domain containing 6	NM_005436; ENST00000263102; ENST00000491922; ENST00000518638; BC036757; BC064391; OTTHUMT00000048176; OTTHUMT00000048177; OTTHUMT00000379561
TC1200009111.hg.1	2.06	0.0021	CCDC64	coiled-coil domain containing 64	NM_207311; ENST00000397558; ENST00000546420; ENST00000546460; ENST00000546502; ENST00000546790; ENST00000546857; ENST00000546861; ENST00000547841; ENST00000548673; ENST00000550197; ENST00000550245; OTTHUMT00000403390; OTTHUMT00000403601; OTTHUMT00000403602; OTTHUMT00000403603; OTTHUMT00000403604; OTTHUMT00000403605; OTTHUMT00000403606; OTTHUMT00000403607; OTTHUMT00000403620; OTTHUMT00000403621; O…
TC1100008042.hg.1	1.69	0.004	CCDC85B	coiled-coil domain containing 85B	NM_006848; ENST00000312579; BC008796; OTTHUMT00000391196
TC1200007170.hg.1	-2.01	0.0029	CCDC91	coiled-coil domain containing 91	NM_018318; ENST00000381259; ENST00000535212; ENST00000535520; ENST00000536154; ENST00000536442; ENST00000538586; ENST00000539107; ENST00000539270; ENST00000539904; ENST00000540401; ENST00000540794; ENST00000541792; ENST00000542801; ENST00000542814; ENST00000543019; ENST00000543534; ENST00000543809; ENST00000544649; ENST00000544780; ENST00000545336; ENST00000545737; ENST00000624946; BC028682; OTTH…
TC1200012864.hg.1	2.65	0.0012	CCDC92	coiled-coil domain containing 92	NM_001304958; NM_001304959; NM_001304960; NM_001304961; NM_025140; ENST00000238156; ENST00000535556; ENST00000539551; ENST00000539761; ENST00000545037; ENST00000545135; ENST00000545891; BC017186; OTTHUMT00000400358; OTTHUMT00000400779; OTTHUMT00000400780; OTTHUMT00000400791; OTTHUMT00000400792; OTTHUMT00000400793; OTTHUMT00000400794
TC1900008146.hg.1	1.86	0.0002	CCDC97	coiled-coil domain containing 97	NM_052848; ENST00000269967; ENST00000596882; ENST00000600918; BC011577; OTTHUMT00000463293; OTTHUMT00000463445; OTTHUMT00000463446; uc002oqg.3
TC0400011748.hg.1	2.94	0.0003	CCNA2	cyclin A2	NM_001237; ENST00000274026; ENST00000618014; BC104783; BC104787; OTTHUMT00000256712
TC1900007688.hg.1	2.55	0.0037	CCNE1	cyclin E1	NM_001238; ENST00000262643; ENST00000357943; ENST00000444983; ENST00000574121; ENST00000575243; ENST00000576532; ENST00000586912; BC035498; OTTHUMT00000438138; OTTHUMT00000438139; OTTHUMT00000438140; OTTHUMT00000438141; OTTHUMT00000438142; OTTHUMT00000459400
TC0400011087.hg.1	1.68	0.0011	CCNI	cyclin I	NM_006835; ENST00000237654; ENST00000504697; ENST00000505609; ENST00000506614; ENST00000507788; ENST00000511943; ENST00000513774; ENST00000515468; ENST00000515790; BC000420; BC004975; OTTHUMT00000252412; OTTHUMT00000362763; OTTHUMT00000362764; OTTHUMT00000362765; OTTHUMT00000362766; OTTHUMT00000362767; OTTHUMT00000362768; OTTHUMT00000362769; OTTHUMT00000362770
TC0300012918.hg.1	-2.34	0.0087	CCNL1	cyclin L1	NM_001308185; NM_020307; ENST00000295925; ENST00000295926; ENST00000461804; ENST00000464316; ENST00000464575; ENST00000464679; ENST00000465947; ENST00000466101; ENST00000467081; ENST00000467849; ENST00000468977; ENST00000470121; ENST00000471044; ENST00000471247; ENST00000474539; ENST00000475298; ENST00000476367; ENST00000476744; ENST00000477127; ENST00000478454; ENST00000479052; ENST00000479596; …
TC1700010630.hg.1	1.77	0.0036	CCR7	chemokine (C-C motif) receptor 7	NM_001301714; NM_001301716; NM_001301717; NM_001301718; NM_001838; ENST00000246657; ENST00000578085; ENST00000579344; BC035343; OTTHUMT00000257222; OTTHUMT00000447526; OTTHUMT00000447527
TC1100008091.hg.1	2	0.0013	CCS	copper chaperone for superoxide dismutase	NM_005125; ENST00000310190; ENST00000525435; ENST00000526058; ENST00000526066; ENST00000530384; ENST00000530961; ENST00000531990; ENST00000533244; ENST00000534763; BC105016; BC112055; OTTHUMT00000393826; OTTHUMT00000393827; OTTHUMT00000393828; OTTHUMT00000393829; OTTHUMT00000393830; OTTHUMT00000393831; OTTHUMT00000393832; OTTHUMT00000393833; OTTHUMT00000393834
TC0200012755.hg.1	-1.78	0.0053	CCT4	chaperonin containing TCP1, subunit 4 (delta)	NM_001256721; NM_006430; ENST00000394440; ENST00000461370; ENST00000461540; ENST00000544079; BC106933; BC106934; OTTHUMT00000325548; OTTHUMT00000325550; OTTHUMT00000325983
TC0700007630.hg.1	-1.77	0.0014	CCT6A	chaperonin containing TCP1, subunit 6A (zeta 1)	NM_001009186; NM_001762; ENST00000275603; ENST00000335503; ENST00000462133; ENST00000466479; ENST00000466572; ENST00000482776; ENST00000492618; ENST00000493855; ENST00000494736; BC106942; OTTHUMT00000251526; OTTHUMT00000343286; OTTHUMT00000343287; OTTHUMT00000343288; OTTHUMT00000343289; OTTHUMT00000343290; OTTHUMT00000343291; OTTHUMT00000343292; OTTHUMT00000343293; uc003trm.1
TC0200008041.hg.1	-1.78	0.0009	CCT7	chaperonin containing TCP1, subunit 7 (eta)	NM_001009570; NM_001166284; NM_001166285; NM_006429; NR_029402; NR_029403; ENST00000258091; ENST00000398422; ENST00000399032; ENST00000409924; ENST00000461290; ENST00000464397; ENST00000469844; ENST00000471927; ENST00000473197; ENST00000473786; ENST00000480489; ENST00000482064; ENST00000488856; ENST00000492253; ENST00000539919; ENST00000540468; ENST00000626868; BC019296; BC088351; OTTHUMT00000327…
TC1100006494.hg.1	3.57	0.0018	CD151	CD151 molecule (Raph blood group)	NM_001039490; NM_004357; NM_139029; NM_139030; ENST00000322008; ENST00000397420; ENST00000397421; ENST00000524748; ENST00000525181; ENST00000525333; ENST00000525718; ENST00000525868; ENST00000526439; ENST00000526661; ENST00000526693; ENST00000527341; ENST00000528011; ENST00000528867; ENST00000529810; ENST00000530155; ENST00000530320; ENST00000530726; ENST00000531999; ENST00000532045; ENST00000532…
TC1800008977.hg.1	-3.04	0.0034	CD226	CD226 molecule	NM_001303618; NM_001303619; NM_006566; ENST00000280200; ENST00000577287; ENST00000578928; ENST00000579496; ENST00000580335; ENST00000581982; ENST00000582621; ENST00000583955; BC074787; OTTHUMT00000256226; OTTHUMT00000442979; OTTHUMT00000442981; OTTHUMT00000442982; OTTHUMT00000442983; OTTHUMT00000442984; OTTHUMT00000442985; OTTHUMT00000442986
TC0600012747.hg.1	7.38	9.21e-05	CD24	CD24 molecule	NM_001291737; NM_001291738; NM_001291739; NM_013230; NR_117089; NR_117090; ENST00000606017; ENST00000610952; ENST00000615659; ENST00000619133; ENST00000619869; ENST00000620405; ENST00000621311; ENST00000622315; BC064619; OTTHUMT00000477241; OTTHUMT00000477242; OTTHUMT00000477243; OTTHUMT00000477244; OTTHUMT00000477245; OTTHUMT00000477247; OTTHUMT00000477249
TC0100016145.hg.1	-1.69	0.0089	CD244	CD244 molecule, natural killer cell receptor 2B4	NM_001166663; NM_001166664; NM_016382; ENST00000322302; ENST00000368033; ENST00000368034; ENST00000481677; ENST00000492063; BC028073; BC053985; OTTHUMT00000071468; OTTHUMT00000071469; OTTHUMT00000071470; OTTHUMT00000071471; OTTHUMT00000071472
TC0100016302.hg.1	-2.08	0.0009	CD247	CD247 molecule	NM_000734; NM_198053; ENST00000362089; ENST00000392122; ENST00000470379; ENST00000476733; ENST00000479979; ENST00000483825; ENST00000485089; BC025703; OTTHUMT00000083706; OTTHUMT00000083707; OTTHUMT00000083708; OTTHUMT00000083709; OTTHUMT00000083903; OTTHUMT00000083904; OTTHUMT00000083905; uc001gej.4
TC0Y00007145.hg.1	2.74	0.0064	CD24P4	CD24 molecule pseudogene 4 [Source:HGNC Symbol;Acc:HGNC:1649]	ENST00000382840
TC0200010523.hg.1	2.51	0.0049	CD28	CD28 molecule	NM_001243077; NM_001243078; NM_006139; ENST00000324106; ENST00000374481; ENST00000458610; BC093698; BC112085; OTTHUMT00000256366; OTTHUMT00000336359
TC1700008852.hg.1	-2.7	0.0023	CD300A	CD300a molecule	NM_001256841; NM_007261; ENST00000310828; ENST00000360141; ENST00000361933; ENST00000392625; ENST00000577511; ENST00000582319; BC032352; OTTHUMT00000145091; OTTHUMT00000145092; OTTHUMT00000145093; OTTHUMT00000443656; OTTHUMT00000443657; OTTHUMT00000443658
TC1900008533.hg.1	1.8	0.004	CD37	CD37 molecule	NM_001040031; NM_001774; ENST00000323906; ENST00000391859; ENST00000426897; ENST00000535669; ENST00000593512; ENST00000594743; ENST00000595660; ENST00000595725; ENST00000596426; ENST00000597033; ENST00000597602; ENST00000597852; ENST00000598095; ENST00000598134; ENST00000600121; BC106752; BC110379
TC1100007787.hg.1	3.87	0.0022	CD6	CD6 molecule	NM_001254750; NM_001254751; NM_006725; NR_045638; ENST00000313421; ENST00000344931; ENST00000352009; ENST00000419282; ENST00000433107; ENST00000452451; ENST00000505761; ENST00000538288; ENST00000538611; ENST00000541964; ENST00000542157; ENST00000542254; ENST00000545105; ENST00000545320; BC033755; BC078669; OTTHUMT00000396449; OTTHUMT00000396451; OTTHUMT00000396452; OTTHUMT00000396453; OTTHUMT0000…
TC1700012109.hg.1	1.72	0.0017	CD7	CD7 molecule	NM_006137; ENST00000312648; ENST00000578509; ENST00000581434; ENST00000581744; ENST00000582480; ENST00000583376; ENST00000584284; BC009293; BC013297; OTTHUMT00000442825; OTTHUMT00000442826; OTTHUMT00000442827; OTTHUMT00000442828; OTTHUMT00000442829; OTTHUMT00000442830; OTTHUMT00000442831
TC1900008166.hg.1	3.27	0.007	CD79A	CD79a molecule, immunoglobulin-associated alpha	NM_001783; NM_021601; ENST00000221972; ENST00000444740; ENST00000597454; BC113731; BC113733; uc002orv.3
TC1100007394.hg.1	1.91	0.0062	CD82	CD82 molecule	NM_001024844; NM_002231; ENST00000227155; ENST00000342935; ENST00000524704; ENST00000524750; ENST00000525210; ENST00000525813; ENST00000525898; ENST00000526958; ENST00000527737; ENST00000529277; ENST00000529853; ENST00000530601; ENST00000530931; ENST00000532544; BC000726; BC001821; OTTHUMT00000389885; OTTHUMT00000389886; OTTHUMT00000389887; OTTHUMT00000389888; OTTHUMT00000389889; OTTHUMT000003898…
TC1000006798.hg.1	-1.65	0.0039	CDC123	cell division cycle 123	NM_006023; ENST00000281141; ENST00000378900; ENST00000429258; ENST00000440613; ENST00000442050; ENST00000455773; ENST00000467016; ENST00000497963; ENST00000498747; BC001600; BC009598; OTTHUMT00000046801; OTTHUMT00000046802; OTTHUMT00000046803; OTTHUMT00000046804; OTTHUMT00000046805; OTTHUMT00000046806; OTTHUMT00000046807; OTTHUMT00000046808; OTTHUMT00000046809
TC1900009628.hg.1	2.09	0.0006	CDC37; MIR1181	cell division cycle 37; microRNA 1181	NM_007065; NR_031592; ENST00000222005; ENST00000408639; ENST00000588498; ENST00000588869; ENST00000589331; ENST00000589625; ENST00000589629; ENST00000589755; ENST00000590632; ENST00000591248; ENST00000593124; BC000083; BC008793; OTTHUMT00000451987; OTTHUMT00000451988; OTTHUMT00000451989; OTTHUMT00000451990; OTTHUMT00000451991; OTTHUMT00000451992; OTTHUMT00000451993; OTTHUMT00000451994; OTTHUMT000…
TC1400010289.hg.1	3.42	0.0013	CDC42BPB	CDC42 binding protein kinase beta (DMPK-like)	NM_006035; ENST00000361246; ENST00000558321; ENST00000558867; ENST00000559043; ENST00000559245; ENST00000559790; ENST00000560492; ENST00000561271; BC155541; OTTHUMT00000415711; OTTHUMT00000415712; OTTHUMT00000415713; OTTHUMT00000415714; OTTHUMT00000415715; OTTHUMT00000415716; OTTHUMT00000415717; OTTHUMT00000415718
TC2000008924.hg.1	-1.85	0.0089	CDC42P1	cell division cycle 42 pseudogene 1	OTTHUMT00000078771
TC0600008132.hg.1	-1.8	0.0036	CDC5L	cell division cycle 5-like	NM_001253; ENST00000371477; BC001568; OTTHUMT00000040743
TC1700007790.hg.1	1.85	0.0013	CDC6	cell division cycle 6	NM_001254; ENST00000209728; ENST00000473555; ENST00000577249; ENST00000580824; ENST00000582402; BC025232; OTTHUMT00000257129; OTTHUMT00000257130; OTTHUMT00000447439; OTTHUMT00000447440; OTTHUMT00000447441
TC1600011418.hg.1	1.88	0.0032	CDH3	cadherin 3, type 1, P-cadherin (placental)	NM_001793; ENST00000264012; ENST00000429102; ENST00000542274; ENST00000565453; ENST00000566808; ENST00000567674; ENST00000568292; ENST00000569036; BC014462; BC041846; OTTHUMT00000268896; OTTHUMT00000433748; OTTHUMT00000433749; OTTHUMT00000433750; OTTHUMT00000433751; OTTHUMT00000433752; OTTHUMT00000433753; OTTHUMT00000433754
TC0500007044.hg.1	26.4	0.0013	CDH6	cadherin 6, type 2, K-cadherin (fetal kidney)	NM_004932; ENST00000265071; ENST00000504835; ENST00000506396; ENST00000508132; ENST00000514738; BC000019; OTTHUMT00000207355; OTTHUMT00000366552; OTTHUMT00000366553; OTTHUMT00000366555; OTTHUMT00000366556
TC1000008271.hg.1	-1.72	0.0092	CDHR1	cadherin-related family member 1	NM_001171971; NM_033100; ENST00000332904; ENST00000372117; ENST00000459673; ENST00000622973; ENST00000623399; ENST00000623527; ENST00000624091; BC038799; OTTHUMT00000049111; OTTHUMT00000049112; OTTHUMT00000049113; OTTHUMT00000478954; OTTHUMT00000478955; OTTHUMT00000478956; OTTHUMT00000478957
TC1100009686.hg.1	1.74	0.0078	CDHR5	cadherin-related family member 5	NM_001171968; NM_031264; ENST00000349570; ENST00000358353; ENST00000397542; ENST00000526077; ENST00000529337; ENST00000531088; ENST00000531177; ENST00000531899; ENST00000532949; ENST00000534311; BC038405; OTTHUMT00000255023; OTTHUMT00000255024; OTTHUMT00000383575; OTTHUMT00000383576; OTTHUMT00000383577; OTTHUMT00000383578; OTTHUMT00000383579; OTTHUMT00000383580; OTTHUMT00000383631; uc001lqj.3
TC1600009942.hg.1	2.29	0.0007	CDIPT	CDP-diacylglycerol--inositol 3-phosphatidyltransferase	NM_001286585; NM_001286586; NM_006319; ENST00000219789; ENST00000561555; ENST00000562041; ENST00000563415; ENST00000563893; ENST00000564296; ENST00000566113; ENST00000567459; ENST00000569956; ENST00000570016; BC001444; OTTHUMT00000255147; OTTHUMT00000435588; OTTHUMT00000435589; OTTHUMT00000435590; OTTHUMT00000435591; OTTHUMT00000435592; OTTHUMT00000435593; OTTHUMT00000435594; OTTHUMT00000435595; …
TC0700007285.hg.1	2.24	0.0005	CDK13	cyclin-dependent kinase 13	NM_003718; NM_031267; ENST00000181839; ENST00000340829; ENST00000465643; ENST00000478563; ENST00000484589; ENST00000611390; ENST00000613626; OTTHUMT00000250726; OTTHUMT00000250727; OTTHUMT00000339436; OTTHUMT00000339437; OTTHUMT00000339440
TC0X00007132.hg.1	2.55	0.0021	CDK16	cyclin-dependent kinase 16	NM_001170460; NM_006201; NM_033018; ENST00000276052; ENST00000357227; ENST00000428400; ENST00000457458; ENST00000462483; ENST00000462827; ENST00000493213; ENST00000517426; ENST00000517479; ENST00000517997; ENST00000518022; ENST00000518391; ENST00000519758; ENST00000520141; ENST00000520295; ENST00000520893; ENST00000522234; ENST00000522883; ENST00000523034; ENST00000523344; ENST00000523543; ENST00…
TC1100011338.hg.1	2.21	0.0005	CDK2AP2	cyclin-dependent kinase 2 associated protein 2	NM_001271849; NM_005851; NR_073484; ENST00000301488; ENST00000525402; ENST00000526447; ENST00000531178; ENST00000531506; BC002850; BC016704; OTTHUMT00000395535; OTTHUMT00000395536; OTTHUMT00000395537; OTTHUMT00000395538; OTTHUMT00000395539
TC1700007520.hg.1	2.13	0.0002	CDK5R1	cyclin-dependent kinase 5, regulatory subunit 1 (p35)	NM_003885; ENST00000313401; ENST00000584716; ENST00000584792; BC020580; BC026347; BC030792; OTTHUMT00000256264; OTTHUMT00000447235; OTTHUMT00000447236
TC1100012722.hg.1	1.82	0.0045	CDON	cell adhesion associated, oncogene regulated	NM_001243597; NM_016952; ENST00000263577; ENST00000392693; ENST00000525625; ENST00000527967; ENST00000531586; ENST00000531738; ENST00000531830; ENST00000534661; ENST00000534818; BC098583; BC114435; OTTHUMT00000386747; OTTHUMT00000386749; OTTHUMT00000386750; OTTHUMT00000386751; OTTHUMT00000386752; OTTHUMT00000386753; OTTHUMT00000386754; OTTHUMT00000386755; OTTHUMT00000386756
TC1900010829.hg.1	1.54	0.0082	CEACAMP9	carcinoembryonic antigen-related cell adhesion molecule pseudogene 9	OTTHUMT00000323089
TC2200007892.hg.1	2.1	0.0051	CECR5	cat eye syndrome chromosome region, candidate 5	NM_017829; NM_033070; ENST00000155674; ENST00000336737; ENST00000399852; ENST00000463033; ENST00000477157; ENST00000480451; ENST00000486462; BC042540; OTTHUMT00000316099; OTTHUMT00000316100; OTTHUMT00000316101; OTTHUMT00000316102; OTTHUMT00000316103; OTTHUMT00000341069; OTTHUMT00000341070
TC2000008232.hg.1	1.73	0.0024	CENPB	centromere protein B	NM_001810; ENST00000379751; BC053847; OTTHUMT00000077772; uc002wjk.3
TC1400009829.hg.1	-1.66	0.0058	CEP128	centrosomal protein 128kDa	NM_152446; ENST00000216517; ENST00000281129; ENST00000553717; ENST00000554298; ENST00000554368; ENST00000554502; ENST00000554728; ENST00000554827; ENST00000555265; ENST00000555529; ENST00000556042; ENST00000556061; ENST00000556800; ENST00000556981; ENST00000557377; ENST00000557411; BC150610
TC1800006749.hg.1	-1.73	0.0037	CEP192	centrosomal protein 192kDa	NM_032142; ENST00000325971; ENST00000430049; ENST00000506447; ENST00000507064; ENST00000507254; ENST00000508150; ENST00000508539; ENST00000510237; ENST00000511820; ENST00000513183; ENST00000513432; ENST00000540847; ENST00000585938; ENST00000589596; ENST00000589993; BC144480; BC144481; OTTHUMT00000361790; OTTHUMT00000361791; OTTHUMT00000361793; OTTHUMT00000361794; OTTHUMT00000361795; OTTHUMT000003…
TC0300008888.hg.1	-2.35	0.0028	CEP63	centrosomal protein 63kDa	NM_001042383; NM_001042384; NM_001042400; NM_025180; ENST00000332047; ENST00000337090; ENST00000354446; ENST00000383229; ENST00000504013; ENST00000504929; ENST00000508778; ENST00000510625; ENST00000511574; ENST00000512894; ENST00000513295; ENST00000513612; ENST00000514412; ENST00000514678; ENST00000606977; ENST00000620544; BC014050; BC068997; OTTHUMT00000357044; OTTHUMT00000357045; OTTHUMT0000035…
TC1700008603.hg.1	-1.85	0.0057	CEP95	centrosomal protein 95kDa	NM_138363; ENST00000553412; ENST00000553956; ENST00000556440; ENST00000577476; ENST00000577960; ENST00000579117; ENST00000579478; ENST00000579637; ENST00000579860; ENST00000580188; ENST00000580285; ENST00000581056; ENST00000581885; ENST00000581980; ENST00000582698; ENST00000582724; ENST00000583457; ENST00000583676; ENST00000584857; BC009518; OTTHUMT00000445100; OTTHUMT00000445101; OTTHUMT00000445…
TC0300008182.hg.1	-2.22	0.0006	CEP97	centrosomal protein 97kDa	NM_001303401; NM_024548; ENST00000341893; ENST00000462076; ENST00000465011; ENST00000467655; ENST00000489172; ENST00000494050; BC041085; OTTHUMT00000353597; OTTHUMT00000353598; OTTHUMT00000353632; OTTHUMT00000353697; OTTHUMT00000353698; OTTHUMT00000353909
TC1300008181.hg.1	3.53	0.0005	CHAMP1	chromosome alignment maintaining phosphoprotein 1	NM_001164144; NM_001164145; NM_032436; ENST00000361283; ENST00000463003; ENST00000478022; BC065237; OTTHUMT00000045977; OTTHUMT00000045978; OTTHUMT00000045979
TC2200008367.hg.1	-1.57	0.0042	CHEK2	checkpoint kinase 2	NM_001005735; NM_001257387; NM_007194; NM_145862; ENST00000328354; ENST00000348295; ENST00000382565; ENST00000382580; ENST00000398017; ENST00000402731; ENST00000403642; ENST00000404276; ENST00000405598; ENST00000416671; ENST00000417588; ENST00000425190; ENST00000433028; ENST00000433728; ENST00000434810; ENST00000439200; ENST00000439346; ENST00000447421; ENST00000448511; ENST00000454252; ENST00000…
TC1500006447.hg.1	-1.72	0.0044	CHEK2P2	checkpoint kinase 2 pseudogene 2	NR_038836; ENST00000554701; ENST00000555186; ENST00000566448
TC0100009403.hg.1	-2.53	0.0039	CHI3L2	chitinase 3-like 2	NM_001025197; NM_001025199; NM_004000; ENST00000369744; ENST00000369748; ENST00000445067; ENST00000466741; ENST00000467038; ENST00000472825; ENST00000474304; ENST00000477185; ENST00000486561; ENST00000497220; ENST00000497587; ENST00000524472; ENST00000526684; ENST00000528451; ENST00000529459; ENST00000530597; ENST00000533831; BC011460; OTTHUMT00000033669; OTTHUMT00000033670; OTTHUMT00000033672; O…
TC2200009365.hg.1	1.67	0.0069	CHKB	choline kinase beta	NM_005198; ENST00000406938; ENST00000463053; ENST00000464225; ENST00000465842; ENST00000468532; ENST00000471515; ENST00000476289; ENST00000479003; ENST00000481673; ENST00000484266; ENST00000489453; ENST00000492582; BC082263; BC101488; BC113521; OTTHUMT00000317267; OTTHUMT00000317268; OTTHUMT00000317269; OTTHUMT00000317270; OTTHUMT00000317271; OTTHUMT00000317602; OTTHUMT00000317603; OTTHUMT0000031…
TC1800006710.hg.1	-1.54	0.0035	CHMP1B	charged multivesicular body protein 1B	NM_020412; ENST00000526991; ENST00000588284; BC012733; BC065933; OTTHUMT00000386375; OTTHUMT00000452238
TC1900011635.hg.1	-2.58	0.0017	CHMP2A	charged multivesicular body protein 2A	NM_014453; NM_198426; ENST00000312547; ENST00000596708; ENST00000597209; ENST00000597848; ENST00000600006; ENST00000600118; ENST00000600804; ENST00000601220; BC002502; OTTHUMT00000467087; OTTHUMT00000467088; OTTHUMT00000467089; OTTHUMT00000467090; OTTHUMT00000467091; OTTHUMT00000467092; OTTHUMT00000467094; OTTHUMT00000467095; uc002qti.3
TC1700009144.hg.1	2.14	0.0011	CHMP6	charged multivesicular body protein 6	NM_024591; ENST00000325167; ENST00000571457; ENST00000572525; ENST00000572778; BC010108; OTTHUMT00000438214; OTTHUMT00000438215; OTTHUMT00000438216; OTTHUMT00000438217; uc002jyw.4
TC1100011930.hg.1	-1.8	0.0055	CHORDC1	cysteine and histidine rich domain containing 1	NM_001144073; NM_012124; ENST00000320585; ENST00000457199; ENST00000525317; ENST00000529402; ENST00000529726; ENST00000529987; ENST00000530765; ENST00000533062; ENST00000533724; ENST00000533739; ENST00000533772; BC072461; OTTHUMT00000394111; OTTHUMT00000394112; OTTHUMT00000394113; OTTHUMT00000394114; OTTHUMT00000394115; OTTHUMT00000394116; OTTHUMT00000394118; OTTHUMT00000394119; OTTHUMT0000039412…
TC1400008752.hg.1	2.76	0.0026	CIDEB	cell death-inducing DFFA-like effector b	NM_014430; ENST00000258807; ENST00000336557; ENST00000554411; ENST00000555471; ENST00000555817; ENST00000556756; BC035970; OTTHUMT00000414119; OTTHUMT00000414120; OTTHUMT00000414121; OTTHUMT00000414122; OTTHUMT00000414123; OTTHUMT00000414124
TC0300010226.hg.1	-1.89	0.0096	CIDECP	cell death-inducing DFFA-like effector c pseudogene	NR_002786; OTTHUMT00000339463; OTTHUMT00000339465; OTTHUMT00000339622; OTTHUMT00000339868; OTTHUMT00000339869; OTTHUMT00000339870
TC1600006888.hg.1	3.02	0.0005	CIITA	class II, major histocompatibility complex, transactivator	NM_000246; NM_001286402; NM_001286403; NR_104444; ENST00000324288; ENST00000381835; ENST00000537380; ENST00000570546; ENST00000571186; ENST00000571190; ENST00000571545; ENST00000572665; ENST00000573309; ENST00000575513; ENST00000576601; ENST00000611587; ENST00000618207; ENST00000618327; OTTHUMT00000251966; OTTHUMT00000436686; OTTHUMT00000436687; OTTHUMT00000436689; OTTHUMT00000436690; OTTHUMT0000…
TC1400010317.hg.1	1.61	0.0039	CKB	creatine kinase, brain	NM_001823; ENST00000348956; ENST00000553528; ENST00000553610; ENST00000553652; ENST00000553878; ENST00000553994; ENST00000554282; ENST00000554426; ENST00000554705; ENST00000554989; ENST00000555039; ENST00000555366; ENST00000555659; ENST00000555770; ENST00000557287; ENST00000557530; ENST00000557569; BC001190; BC004914; BC008323; BC010002; BC019259; BC019281; OTTHUMT00000415111; OTTHUMT00000415113;…
TC0X00006593.hg.1	2.1	0.0052	CLCN4	chloride channel, voltage-sensitive 4	NM_001256944; NM_001830; ENST00000380829; ENST00000380833; ENST00000421085; ENST00000454850; BC036068; BC130278
TC0100018180.hg.1	1.64	0.0067	CLCNKA	chloride channel, voltage-sensitive Ka	NM_001042704; NM_001257139; NM_004070; ENST00000331433; ENST00000375692; ENST00000439316; ENST00000491433; ENST00000495784; BC048282; BC053869
TC0300013520.hg.1	4.84	0.0003	CLDN1	claudin 1	NM_021101; ENST00000295522; ENST00000490800; BC012471; OTTHUMT00000343516; OTTHUMT00000343561
TC0700007993.hg.1	2.23	0.0055	CLDN4	claudin 4	NM_001305; ENST00000340958; ENST00000431918; ENST00000435050; ENST00000466411; ENST00000476494; BC000671; OTTHUMT00000252311; OTTHUMT00000348030; OTTHUMT00000348031; OTTHUMT00000348032
TC1200009888.hg.1	-4	0.0016	CLEC1B	C-type lectin domain family 1, member B	NM_001099431; NM_016509; ENST00000298527; ENST00000348658; ENST00000398937; ENST00000428126; BC029554; OTTHUMT00000399920; OTTHUMT00000399921; OTTHUMT00000399922
TC1200006771.hg.1	-2.28	0.0003	CLEC2D	C-type lectin domain family 2, member D	NM_001004419; NM_001197317; NM_001197318; NM_001197319; NM_013269; NR_036693; ENST00000261339; ENST00000261340; ENST00000290855; ENST00000325960; ENST00000430909; ENST00000444971; ENST00000460309; ENST00000466035; ENST00000476198; ENST00000479877; ENST00000487752; ENST00000492359; ENST00000536355; ENST00000543300; ENST00000544322; ENST00000545918; BC019883; OTTHUMT00000335424; OTTHUMT00000335425;…
TC0500013020.hg.1	-1.66	0.0046	CLK4	CDC like kinase 4	NM_020666; ENST00000316308; ENST00000519132; ENST00000519583; ENST00000520126; ENST00000520199; ENST00000520878; ENST00000520909; ENST00000520957; ENST00000521621; ENST00000522136; ENST00000522556; ENST00000522749; ENST00000523013; ENST00000611575; ENST00000611733; BC136261; BC143547; OTTHUMT00000253479; OTTHUMT00000374289; OTTHUMT00000374290; OTTHUMT00000374291; OTTHUMT00000374292; OTTHUMT000003…
TC1200011513.hg.1	1.86	0.0029	CLLU1OS	chronic lymphocytic leukemia up-regulated 1 opposite strand	NM_001025232; ENST00000378487; OTTHUMT00000366646; uc001tcb.1
TC1500010887.hg.1	2.13	0.0002	CLN6	ceroid-lipofuscinosis, neuronal 6, late infantile, variant	NM_017882; ENST00000249806; ENST00000538696; ENST00000563917; ENST00000564752; ENST00000564846; ENST00000565471; ENST00000566347; ENST00000567060; ENST00000569336; BC010849; BC013130; OTTHUMT00000257066; OTTHUMT00000419722; OTTHUMT00000419723; OTTHUMT00000419724; OTTHUMT00000419725; OTTHUMT00000419726; OTTHUMT00000419727; OTTHUMT00000419728; OTTHUMT00000419729; uc002arf.3
TC1900008297.hg.1	2.76	0.0045	CLPTM1	cleft lip and palate associated transmembrane protein 1	NM_001282175; NM_001282176; NM_001294; ENST00000337392; ENST00000541297; ENST00000546079; ENST00000585961; ENST00000586915; ENST00000586975; ENST00000587537; ENST00000588274; ENST00000588855; ENST00000589158; ENST00000589347; ENST00000591304; BC004865; BC012359; OTTHUMT00000453264; OTTHUMT00000453265; OTTHUMT00000453266; OTTHUMT00000453267; OTTHUMT00000453268; OTTHUMT00000453270; OTTHUMT000004532…
TC0100013700.hg.1	1.56	0.0077	CLSPN	claspin	NM_001190481; NM_022111; ENST00000251195; ENST00000318121; ENST00000373220; ENST00000466308; ENST00000517467; ENST00000520551; BC113116; BC115025; BC115026; BC137279; BC140789; OTTHUMT00000012014; OTTHUMT00000012210; OTTHUMT00000377651; OTTHUMT00000377652; OTTHUMT00000377857; OTTHUMT00000377858
TC1700009451.hg.1	1.95	0.0045	CLUH	clustered mitochondria (cluA/CLU1) homolog	NM_015229; ENST00000435359; ENST00000570628; ENST00000571539; ENST00000571566; ENST00000572014; ENST00000572129; ENST00000573641; ENST00000574166; ENST00000574210; ENST00000574426; ENST00000575014; ENST00000575624; ENST00000576309; ENST00000576885; OTTHUMT00000437807; OTTHUMT00000437809; OTTHUMT00000437810; OTTHUMT00000437811; OTTHUMT00000437812; OTTHUMT00000437813; OTTHUMT00000437814; OTTHUMT000…
TC0100014995.hg.1	1.93	0.0077	CNN3	calponin 3, acidic	NM_001286055; NM_001286056; NM_001839; ENST00000370206; ENST00000394202; ENST00000415017; ENST00000461018; ENST00000474409; ENST00000487539; ENST00000545882; BC025372; OTTHUMT00000029702; OTTHUMT00000029703; OTTHUMT00000029704; OTTHUMT00000029705; OTTHUMT00000029706
TC0200016496.hg.1	1.68	0.0041	CNNM3	cyclin and CBS domain divalent metal cation transport mediator 3	NM_017623; NM_199078; ENST00000305510; ENST00000377060; ENST00000465224; ENST00000480035; ENST00000494595; BC007199; BC037272; OTTHUMT00000252952; OTTHUMT00000252953; OTTHUMT00000339149; OTTHUMT00000339150; OTTHUMT00000339151
TC0200016494.hg.1	1.95	0.0007	CNNM4	cyclin and CBS domain divalent metal cation transport mediator 4	NM_020184; ENST00000377075; ENST00000482716; ENST00000493384; ENST00000496186; BC063295; OTTHUMT00000252954; OTTHUMT00000339073; OTTHUMT00000339074; OTTHUMT00000339075; uc002swx.3
TC1900008833.hg.1	2.51	0.0011	CNOT3	CCR4-NOT transcription complex subunit 3	NM_014516; ENST00000221232; ENST00000358389; ENST00000440571; ENST00000447684; ENST00000457463; ENST00000471126; ENST00000496327; ENST00000613073; ENST00000617930; ENST00000618939; BC016474; OTTHUMT00000142117; OTTHUMT00000142129; OTTHUMT00000142130; OTTHUMT00000142132; OTTHUMT00000142133; OTTHUMT00000142134; OTTHUMT00000142136; OTTHUMT00000142137; OTTHUMT00000348595
TC0800012392.hg.1	2.61	0.0003	CNOT7	CCR4-NOT transcription complex subunit 7	NM_013354; NM_054026; ENST00000518021; ENST00000518541; ENST00000518885; ENST00000519918; ENST00000519954; ENST00000519998; ENST00000520178; ENST00000522062; ENST00000523649; ENST00000523917; ENST00000524358; ENST00000628418; BC007315; BC060852; BC070187; OTTHUMT00000376074; OTTHUMT00000376075; OTTHUMT00000376076; OTTHUMT00000376077; OTTHUMT00000376078; OTTHUMT00000376079; OTTHUMT00000376080; OTT…
TC0200015764.hg.1	4.54	3.2e-07	CNPPD1	cyclin Pas1/PHO80 domain containing 1	NM_015680; ENST00000360507; ENST00000409789; ENST00000451647; ENST00000453038; BC001393; BC012821; OTTHUMT00000256821; OTTHUMT00000336220; OTTHUMT00000336221; OTTHUMT00000336222
TC0600008059.hg.1	1.74	0.004	CNPY3	canopy FGF signaling regulator 3	NM_006586; ENST00000372836; ENST00000394142; BC004423; BC008898; BC008961; OTTHUMT00000040564
TC0100012272.hg.1	-1.61	0.0018	CNST	consortin, connexin sorting protein	NM_001139459; NM_152609; ENST00000366511; ENST00000366512; ENST00000366513; ENST00000483271; BC010228; OTTHUMT00000096672; OTTHUMT00000096780; OTTHUMT00000096781; OTTHUMT00000096782
TC1700012260.hg.1	2.78	0.0012	COASY	CoA synthase	NM_001042529; NM_001042532; NM_025233; ENST00000393818; ENST00000421097; ENST00000585811; ENST00000585909; ENST00000586771; ENST00000587157; ENST00000587214; ENST00000587858; ENST00000588353; ENST00000588757; ENST00000590958; ENST00000591583; ENST00000591753; ENST00000591779; BC067254; OTTHUMT00000450399; OTTHUMT00000450400; OTTHUMT00000450401; OTTHUMT00000450402; OTTHUMT00000450403; OTTHUMT00000…
TC0800008679.hg.1	1.75	0.0098	COL14A1	collagen, type XIV, alpha 1	NM_021110; ENST00000247781; ENST00000297848; ENST00000309791; ENST00000432943; ENST00000434620; ENST00000440844; ENST00000498051; ENST00000523142; ENST00000537875; BC140893; OTTHUMT00000313657; OTTHUMT00000313658; OTTHUMT00000313659; OTTHUMT00000313660; OTTHUMT00000313661; OTTHUMT00000381518; OTTHUMT00000381519
TC1900011909.hg.1	2.78	0.0002	COPE	coatomer protein complex subunit epsilon	NM_007263; NM_199442; NM_199444; ENST00000262812; ENST00000349893; ENST00000351079; ENST00000593827; ENST00000595984; ENST00000597026; ENST00000597646; ENST00000598969; ENST00000599964; ENST00000600528; ENST00000600932; ENST00000614388; BC003155; BC007250; BC017285; OTTHUMT00000464800; OTTHUMT00000464801; OTTHUMT00000464802; OTTHUMT00000464804; OTTHUMT00000464805; OTTHUMT00000464806; OTTHUMT00000…
TC0700012605.hg.1	-1.52	0.01	COPG2; TSGA13	coatomer protein complex subunit gamma 2; testis specific 13	NM_001290033; NM_001304968; NM_012133; NM_052933; ENST00000330992; ENST00000356588; ENST00000425248; ENST00000438346; ENST00000443954; ENST00000456951; ENST00000617523; BC038415; BC110796; OTTHUMT00000337997; OTTHUMT00000337998; OTTHUMT00000338000; OTTHUMT00000338001; OTTHUMT00000339658; OTTHUMT00000477648; OTTHUMT00000477649
TC0400007991.hg.1	-1.85	0.0013	COPS4	COP9 signalosome subunit 4	NM_001258006; NM_016129; ENST00000264389; ENST00000503682; ENST00000504274; ENST00000506443; ENST00000507376; ENST00000509093; ENST00000509317; ENST00000510801; ENST00000511653; ENST00000511708; ENST00000511891; BC004302; BC009292; BC093007; OTTHUMT00000252643; OTTHUMT00000363091; OTTHUMT00000363092; OTTHUMT00000363093; OTTHUMT00000363094; OTTHUMT00000363095; OTTHUMT00000363096; OTTHUMT0000036309…
TC1600007448.hg.1	1.77	0.0017	CORO1A	coronin, actin binding protein, 1A	NM_001193333; NM_007074; ENST00000219150; ENST00000561815; ENST00000561849; ENST00000562129; ENST00000563778; ENST00000564446; ENST00000564768; ENST00000565497; ENST00000566619; ENST00000567034; ENST00000568763; ENST00000568982; ENST00000569203; ENST00000569469; ENST00000569970; ENST00000570045; ENST00000570244; BC110374; BC126385; BC126387; OTTHUMT00000255195; OTTHUMT00000434058; OTTHUMT00000434…
TC1100013194.hg.1	2.54	0.0058	CORO1B	coronin, actin binding protein, 1B	NM_001018070; NM_020441; ENST00000341356; ENST00000393893; ENST00000453768; ENST00000537042; ENST00000539724; ENST00000539970; ENST00000545016; ENST00000545736; ENST00000627576; BC006449; OTTHUMT00000396220; OTTHUMT00000396221; OTTHUMT00000396222; OTTHUMT00000396223; OTTHUMT00000396224; OTTHUMT00000396225; OTTHUMT00000396226
TC1600011060.hg.1	3.4	5.71e-05	COTL1	coactosin-like F-actin binding protein 1	NM_021149; ENST00000262428; ENST00000561707; ENST00000564057; ENST00000564662; ENST00000567278; ENST00000567786; BC010039; BC010884; BC016702; BC042970; BC053682; OTTHUMT00000269075; OTTHUMT00000433431; OTTHUMT00000433648; OTTHUMT00000433649; OTTHUMT00000433651; OTTHUMT00000433652
TC0300014034.hg.1	-1.68	0.0018	COX17	COX17 cytochrome c oxidase copper chaperone	NM_005694; ENST00000261070; ENST00000484810; ENST00000486606; ENST00000497116; ENST00000497997; BC010933; BC105280; BC108317; OTTHUMT00000355297; OTTHUMT00000355299; OTTHUMT00000355300; OTTHUMT00000355301; OTTHUMT00000355302
TC1600008709.hg.1	-1.96	0.0092	COX4I1	cytochrome c oxidase subunit IV isoform 1	NM_001861; ENST00000253452; ENST00000561569; ENST00000562336; ENST00000562929; ENST00000563774; ENST00000564544; ENST00000564648; ENST00000564903; ENST00000565078; ENST00000566115; ENST00000566405; ENST00000566617; ENST00000567241; ENST00000567266; ENST00000568339; ENST00000568794; ENST00000569997; ENST00000570123; BC008704; BC021236; BC062437; OTTHUMT00000269101; OTTHUMT00000430832; OTTHUMT00000…
TC1300008911.hg.1	-1.53	0.0074	COX7CP1	cytochrome c oxidase subunit VIIc pseudogene 1	OTTHUMT00000044901
TC1100013027.hg.1	2.28	0.0003	COX8A	cytochrome c oxidase subunit VIIIA (ubiquitous)	NM_004074; ENST00000314133; BC063025; OTTHUMT00000396273; uc001nye.3
TC0300012768.hg.1	1.95	0.0007	CP	ceruloplasmin (ferroxidase)	NM_000096; NR_046371; ENST00000264613; ENST00000455472; ENST00000460674; ENST00000462336; ENST00000463556; ENST00000471356; ENST00000473296; ENST00000474204; ENST00000479771; ENST00000481169; ENST00000489736; ENST00000490639; ENST00000494544; ENST00000497797; ENST00000497902; BC142714; BC146663; OTTHUMT00000317498; OTTHUMT00000317513; OTTHUMT00000317514; OTTHUMT00000317515; OTTHUMT00000317516; OT…
TC0700009134.hg.1	2.71	0.0038	CPA4	carboxypeptidase A4	NM_001163446; NM_016352; ENST00000222482; ENST00000445470; ENST00000470542; ENST00000473956; ENST00000474254; ENST00000486598; ENST00000488025; ENST00000490117; ENST00000492072; ENST00000493259; ENST00000497388; BC052289; OTTHUMT00000349725; OTTHUMT00000349726; OTTHUMT00000349727; OTTHUMT00000349729; OTTHUMT00000349730; OTTHUMT00000349731; OTTHUMT00000349732; OTTHUMT00000349733; OTTHUMT0000034973…
TC0100012465.hg.1	1.8	0.0015	CPSF3L; MIR6727	cleavage and polyadenylation specific factor 3-like; microRNA 6727	NM_001256456; NM_001256460; NM_001256462; NM_001256463; NM_017871; NR_106785; ENST00000323275; ENST00000411962; ENST00000419704; ENST00000421495; ENST00000429572; ENST00000430786; ENST00000434694; ENST00000435064; ENST00000450926; ENST00000458452; ENST00000461514; ENST00000462432; ENST00000467408; ENST00000470030; ENST00000470679; ENST00000478641; ENST00000485710; ENST00000488042; ENST00000490853…
TC1100011035.hg.1	2.37	4.81e-05	CPSF7	cleavage and polyadenylation specific factor 7	NM_001136040; NM_001142565; NM_024811; ENST00000340437; ENST00000394888; ENST00000413184; ENST00000413232; ENST00000439958; ENST00000448745; ENST00000449811; ENST00000450000; ENST00000463244; ENST00000474684; ENST00000477890; ENST00000489728; ENST00000494016; ENST00000535222; ENST00000536145; ENST00000536548; ENST00000537162; ENST00000537641; ENST00000539952; ENST00000541963; ENST00000543545; ENS…
TC1600011325.hg.1	1.83	0.0063	CRAMP1	cramped chromatin regulator homolog 1	NM_020825; ENST00000293925; ENST00000397412; ENST00000415022; ENST00000466562; ENST00000467286; ENST00000468839; ENST00000492778; ENST00000498594; BC137172; BC137173; BC152477; OTTHUMT00000157297; OTTHUMT00000348202; OTTHUMT00000348203; OTTHUMT00000348204; OTTHUMT00000348205; OTTHUMT00000348206; OTTHUMT00000348223
TC0700012734.hg.1	2.2	0.0004	CREB3L2	cAMP responsive element binding protein 3-like 2	NM_001253775; NM_194071; ENST00000330387; ENST00000420629; ENST00000452463; ENST00000456390; ENST00000458726; ENST00000468127; ENST00000616381; ENST00000620715; BC110813; OTTHUMT00000341462; OTTHUMT00000341463; OTTHUMT00000341464; OTTHUMT00000341465; OTTHUMT00000341466; OTTHUMT00000341467
TC0100018528.hg.1	4.2	0.0087	CREG1	cellular repressor of E1A-stimulated genes 1	NM_003851; ENST00000370509; BC006786; BC008628; OTTHUMT00000083911
TC0300006993.hg.1	1.94	0.0093	CRTAP	cartilage associated protein	NM_006371; ENST00000320954; ENST00000449224; ENST00000485310; BC008745; OTTHUMT00000253246; OTTHUMT00000341900; OTTHUMT00000341901
TC0100015891.hg.1	2.98	1.73e-05	CRTC2	CREB regulated transcription coactivator 2	NM_181715; ENST00000303569; ENST00000368630; ENST00000368633; ENST00000461638; ENST00000467860; ENST00000476883; ENST00000487235; ENST00000492073; ENST00000493909; ENST00000524997; BC053562; OTTHUMT00000090272; OTTHUMT00000090273; OTTHUMT00000090274; OTTHUMT00000090275; OTTHUMT00000090276; OTTHUMT00000090277; OTTHUMT00000098829; OTTHUMT00000098830; OTTHUMT00000393013; OTTHUMT00000393014
TC1500008317.hg.1	3.3	2.72e-05	CRTC3	CREB regulated transcription coactivator 3	NM_001042574; NM_022769; ENST00000268184; ENST00000420329; ENST00000558005; ENST00000558167; ENST00000558496; ENST00000558619; ENST00000560047; ENST00000560098; ENST00000560320; ENST00000560927; ENST00000561119; ENST00000561218; ENST00000561255; ENST00000561290; BC074731; OTTHUMT00000417715; OTTHUMT00000417716; OTTHUMT00000417925; OTTHUMT00000417926; OTTHUMT00000417927; OTTHUMT00000417928; OTTHUM…
TC0200015571.hg.1	1.65	0.0069	CRYGC	crystallin gamma C	NM_020989; ENST00000282141; BC074954; BC074955; OTTHUMT00000256474; uc002vco.4
TC1200012801.hg.1	2.09	0.001	CS	citrate synthase	NM_004077; ENST00000351328; ENST00000542324; ENST00000546585; ENST00000546621; ENST00000546891; ENST00000546930; ENST00000547283; ENST00000547298; ENST00000547449; ENST00000547912; ENST00000548041; ENST00000548567; ENST00000548746; ENST00000548849; ENST00000549143; ENST00000549221; ENST00000550044; ENST00000550159; ENST00000550655; ENST00000550700; ENST00000550734; ENST00000550996; ENST0000055113…
TC0X00011132.hg.1	1.65	0.0055	CSAG3	CSAG family, member 3	NM_001129826; NM_001129828; NR_130638; BC119734; BC119735
TC0100015353.hg.1	-1.89	0.0007	CSDE1	cold shock domain containing E1, RNA binding	NM_001007553; NM_001130523; NM_001242891; NM_001242892; NM_001242893; NM_007158; ENST00000261443; ENST00000339438; ENST00000358528; ENST00000369530; ENST00000438362; ENST00000483030; ENST00000483407; ENST00000524652; ENST00000525132; ENST00000525878; ENST00000525970; ENST00000529046; ENST00000530784; ENST00000530886; ENST00000533818; ENST00000534389; ENST00000534699; ENST00000610726; BC032446; OT…
TC0100009364.hg.1	4.32	0.0004	CSF1	colony stimulating factor 1 (macrophage)	NM_000757; NM_172210; NM_172211; NM_172212; ENST00000329608; ENST00000357302; ENST00000369801; ENST00000369802; ENST00000420111; ENST00000488198; ENST00000525659; ENST00000526001; ENST00000527192; BC021117; OTTHUMT00000032208; OTTHUMT00000032209; OTTHUMT00000032210; OTTHUMT00000032211; OTTHUMT00000032212; OTTHUMT00000390376; OTTHUMT00000390377; OTTHUMT00000390378; OTTHUMT00000390379
TC0800011509.hg.1	1.86	0.0014	CSMD3	CUB and Sushi multiple domains 3	NM_052900; NM_198123; NM_198124; ENST00000297405; ENST00000339701; ENST00000343508; ENST00000455883; ENST00000462254; ENST00000492692; ENST00000493303; ENST00000497026; ENST00000519485; ENST00000534172; OTTHUMT00000347141; OTTHUMT00000347142; OTTHUMT00000347143; OTTHUMT00000347145; OTTHUMT00000347146; OTTHUMT00000347147; OTTHUMT00000347148; OTTHUMT00000347149; OTTHUMT00000381672; OTTHUMT000003817…
TC1900006565.hg.1	1.74	0.003	CSNK1G2	casein kinase 1, gamma 2	NM_001319; ENST00000255641; ENST00000585957; ENST00000585959; ENST00000589350; ENST00000589385; ENST00000589861; ENST00000590106; ENST00000591002; ENST00000591752; ENST00000614707; ENST00000615564; BC018693; BC018699; BC020972; OTTHUMT00000449287; OTTHUMT00000449289; OTTHUMT00000449291; OTTHUMT00000449292; OTTHUMT00000449293; OTTHUMT00000449294; OTTHUMT00000449295; OTTHUMT00000449296; OTTHUMT0000…
TC1200010690.hg.1	1.53	0.0028	CSRNP2	cysteine-serine-rich nuclear protein 2	NM_030809; NR_045072; ENST00000228515; ENST00000546935; ENST00000548206; ENST00000548981; ENST00000550461; ENST00000550533; ENST00000552680; ENST00000552899; BC017221; OTTHUMT00000404893; OTTHUMT00000404937; OTTHUMT00000404938; OTTHUMT00000404939; OTTHUMT00000404940; OTTHUMT00000404941; OTTHUMT00000404942; OTTHUMT00000405118
TC0200009871.hg.1	2.02	0.009	CSRNP3	cysteine-serine-rich nuclear protein 3	NM_001172173; NM_024969; ENST00000314499; ENST00000342316; ENST00000409420; ENST00000409664; ENST00000421875; ENST00000464503; OTTHUMT00000255191; OTTHUMT00000333604; OTTHUMT00000333605; OTTHUMT00000333607; OTTHUMT00000333608; uc002udf.3
TC0300008550.hg.1	-2.2	0.0055	CSTA	cystatin A (stefin A)	NM_005213; ENST00000264474; ENST00000479204; BC010379; OTTHUMT00000355751; OTTHUMT00000355752
TC0400009723.hg.1	3.1	0.0002	CTBP1	C-terminal binding protein 1	NM_001012614; NM_001328; ENST00000290921; ENST00000382950; ENST00000382952; ENST00000503594; ENST00000504092; ENST00000504784; ENST00000505826; ENST00000506180; ENST00000510568; ENST00000510739; ENST00000511907; ENST00000513420; ENST00000514210; ENST00000514495; ENST00000514596; ENST00000514669; ENST00000515399; ENST00000515690; ENST00000629223; BC011655; BC053320; BC098400; OTTHUMT00000202938; O…
TC1000011471.hg.1	1.67	0.0043	CTBP2P2	C-terminal binding protein 2 pseudogene 2 [Source:HGNC Symbol;Acc:HGNC:45194]	ENST00000434549
TC0600013186.hg.1	2	0.0039	CTGF	connective tissue growth factor	NM_001901; ENST00000367976; BC087839; OTTHUMT00000042239
TC0100012818.hg.1	1.98	0.0044	CTNNBIP1	catenin, beta interacting protein 1	NM_001012329; NM_020248; ENST00000377256; ENST00000377258; ENST00000377263; ENST00000400904; BC146892; BC146896; OTTHUMT00000005012; OTTHUMT00000005013; OTTHUMT00000005014; OTTHUMT00000005015
TC2000007294.hg.1	-1.8	0.0049	CTNNBL1	catenin, beta like 1	NM_001281495; NM_030877; ENST00000361383; ENST00000373469; ENST00000373473; ENST00000405275; ENST00000447935; ENST00000472237; ENST00000473857; ENST00000481674; ENST00000621317; ENST00000628103; BC121005; BC121006; OTTHUMT00000079125; OTTHUMT00000079126; OTTHUMT00000079127; OTTHUMT00000079128; OTTHUMT00000079129; OTTHUMT00000079130; OTTHUMT00000079131; OTTHUMT00000484003
TC1100013129.hg.1	3.53	0.0026	CTSD	cathepsin D	NM_001909; ENST00000236671; ENST00000367196; ENST00000429746; ENST00000433655; ENST00000438213; ENST00000497544; BC016320; OTTHUMT00000104272; OTTHUMT00000105334; OTTHUMT00000105335; OTTHUMT00000105336; OTTHUMT00000105337; OTTHUMT00000142060; uc001luc.2
TC0700009585.hg.1	-1.77	0.0013	CUL1	cullin 1	NM_003592; ENST00000325222; ENST00000409469; ENST00000602748; ENST00000617797; BC125119; BC125120; OTTHUMT00000327780; OTTHUMT00000467784; OTTHUMT00000467785
TC0200015887.hg.1	-2.54	3.12e-05	CUL3	cullin 3	NM_001257197; NM_001257198; NM_003590; ENST00000264414; ENST00000344951; ENST00000409096; ENST00000409777; ENST00000432260; ENST00000436172; ENST00000451538; ENST00000454323; ENST00000481135; ENST00000484081; ENST00000487558; ENST00000497715; ENST00000536702; ENST00000541548; ENST00000546102; ENST00000617432; BC039598; BC092409; OTTHUMT00000256871; OTTHUMT00000331086; OTTHUMT00000331087; OTTHUMT0…
TC0X00010675.hg.1	-1.54	0.0077	CUL4B	cullin 4B	NM_001079872; NM_003588; ENST00000336592; ENST00000371322; ENST00000371323; ENST00000404115; ENST00000467641; ENST00000486604; ENST00000497616; BC036216; OTTHUMT00000058103; OTTHUMT00000058104; OTTHUMT00000058105; OTTHUMT00000058106; OTTHUMT00000058107; OTTHUMT00000058108; OTTHUMT00000058109
TC1100008979.hg.1	-1.62	0.0072	CUL5	cullin 5	NM_003478; ENST00000393094; ENST00000526303; ENST00000531427; ENST00000531843; ENST00000532064; ENST00000532782; BC063306; OTTHUMT00000389429; OTTHUMT00000389430; OTTHUMT00000389431; OTTHUMT00000389432; OTTHUMT00000389433; OTTHUMT00000389434
TC1100012012.hg.1	-2.8	1.83e-05	CWC15	CWC15 spliceosome-associated protein	NM_016403; ENST00000279839; ENST00000539856; ENST00000542165; ENST00000542907; ENST00000616442; ENST00000621358; BC040946; OTTHUMT00000456944; OTTHUMT00000456945; OTTHUMT00000456946; OTTHUMT00000460172; OTTHUMT00000460173; OTTHUMT00000460174
TC1100012208.hg.1	-1.78	0.0036	CWF19L2	CWF19-like 2, cell cycle control (S. pombe)	NM_152434; ENST00000282251; ENST00000431778; ENST00000462890; ENST00000532251; BC110439; BC110440; BC110441; BC110442; BC118669; OTTHUMT00000328825; OTTHUMT00000328826; OTTHUMT00000328827; OTTHUMT00000389112
TC2100006659.hg.1	3.63	1.44e-05	CXADR	coxsackie virus and adenovirus receptor	NM_001207063; NM_001207064; NM_001207065; NM_001207066; NM_001338; ENST00000284878; ENST00000356275; ENST00000400165; ENST00000400166; ENST00000400169; BC003684; BC010536; OTTHUMT00000158209; OTTHUMT00000158210; OTTHUMT00000158211; OTTHUMT00000158212; OTTHUMT00000340163
TC0200015714.hg.1	-9.46	0.0007	CXCR1	chemokine (C-X-C motif) receptor 1	NM_000634; ENST00000295683; BC028221; BC072397; OTTHUMT00000256773
TC0200010785.hg.1	-9.71	0.0036	CXCR2	chemokine (C-X-C motif) receptor 2	NM_001168298; NM_001557; ENST00000318507; ENST00000415392; ENST00000418878; ENST00000428565; ENST00000449014; ENST00000453237; ENST00000454148; BC037961; OTTHUMT00000256772; OTTHUMT00000338836; OTTHUMT00000338837; OTTHUMT00000338838; OTTHUMT00000338839; OTTHUMT00000338840; OTTHUMT00000338841
TC1100011032.hg.1	1.78	0.0047	CYB561A3	cytochrome b561 family, member A3	NM_001161452; NM_001161454; NM_001300763; NM_153611; ENST00000294072; ENST00000426130; ENST00000447532; ENST00000535152; ENST00000535177; ENST00000536452; ENST00000536687; ENST00000536915; ENST00000537364; ENST00000537680; ENST00000538263; ENST00000539128; ENST00000539890; ENST00000540139; ENST00000540317; ENST00000540755; ENST00000542361; ENST00000542411; ENST00000544118; ENST00000545361; ENST00…
TC1100010003.hg.1	1.67	0.0032	CYB5R2	cytochrome b5 reductase 2	NM_001302826; NM_001302827; NM_016229; NR_126508; ENST00000299498; ENST00000436351; ENST00000524608; ENST00000524790; ENST00000525307; ENST00000526084; ENST00000527542; ENST00000528585; ENST00000531096; ENST00000532621; ENST00000532920; ENST00000533558; ENST00000534443; ENST00000534698; BC001346; OTTHUMT00000385676; OTTHUMT00000385677; OTTHUMT00000385678; OTTHUMT00000385679; OTTHUMT00000385680; O…
TC2200008886.hg.1	3.66	9.2e-05	CYB5R3	cytochrome b5 reductase 3	NM_000398; NM_001129819; NM_001171660; NM_001171661; NM_007326; ENST00000352397; ENST00000361740; ENST00000402438; ENST00000407332; ENST00000407623; ENST00000438270; ENST00000466276; ENST00000470741; BC004821; OTTHUMT00000319919; OTTHUMT00000320242; OTTHUMT00000320439; OTTHUMT00000320441; OTTHUMT00000320442; OTTHUMT00000320443; OTTHUMT00000320444
TC0700010509.hg.1	-2.59	0.0003	CYCS	cytochrome c, somatic	NM_018947; ENST00000305786; ENST00000409409; ENST00000409764; ENST00000413447; BC005299; BC008475; BC008477; BC009578; BC009579; BC009582; BC009587; BC009602; BC009607; BC014359; BC014361; BC015130; BC016006; BC021994; BC022330; BC067222; BC068464; BC070156; BC070346; BC071761
TC0900008011.hg.1	-2.37	9.13e-05	CYCSP24	cytochrome c, somatic pseudogene 24 [Source:HGNC Symbol;Acc:HGNC:24398]	ENST00000445119
TC0100009927.hg.1	-1.82	0.0018	CYCSP51	cytochrome c, somatic pseudogene 51 [Source:HGNC Symbol;Acc:HGNC:24383]	ENST00000443545
TC0100010201.hg.1	-2.76	0.0013	CYCSP52	cytochrome c, somatic pseudogene 52	NR_001560; ENST00000422857
TC1900008141.hg.1	3.98	0.0037	CYP2S1	cytochrome P450, family 2, subfamily S, polypeptide 1	NM_030622; ENST00000310054; ENST00000593545; ENST00000593890; ENST00000595590; ENST00000597754; ENST00000600561; BC033691; OTTHUMT00000463287; OTTHUMT00000463288; OTTHUMT00000463290; OTTHUMT00000463291; OTTHUMT00000463645; OTTHUMT00000463646
TC0700006481.hg.1	1.72	0.0013	CYP2W1	cytochrome P450, family 2, subfamily W, polypeptide 1	NM_017781; ENST00000308919; ENST00000340150; ENST00000415893; ENST00000462453; ENST00000468456; BC025761; OTTHUMT00000059203; OTTHUMT00000157249; OTTHUMT00000322728; OTTHUMT00000322729; OTTHUMT00000322730; uc003sjq.1
TC0100018230.hg.1	1.79	0.005	CYP4B1	cytochrome P450, family 4, subfamily B, polypeptide 1	NM_000779; NM_001099772; ENST00000271153; ENST00000371919; ENST00000371923; ENST00000452782; ENST00000464439; ENST00000468637; ENST00000481248; ENST00000497005; ENST00000526297; ENST00000529715; ENST00000534708; ENST00000614163; BC017758; OTTHUMT00000021911; OTTHUMT00000021912; OTTHUMT00000021913; OTTHUMT00000021914; OTTHUMT00000021915; OTTHUMT00000021916; OTTHUMT00000091328; OTTHUMT00000394876; …
TC0400012874.hg.1	3.23	0.0004	CYP4V2	cytochrome P450, family 4, subfamily V, polypeptide 2	NM_207352; ENST00000378802; ENST00000502665; ENST00000507209; ENST00000513354; BC060857; OTTHUMT00000360398; OTTHUMT00000360399; OTTHUMT00000360400; OTTHUMT00000360401
TC1400007328.hg.1	-2.46	0.0011	DAAM1	dishevelled associated activator of morphogenesis 1	NM_001270520; NM_014992; ENST00000360909; ENST00000395125; ENST00000553307; ENST00000553472; ENST00000553966; ENST00000554459; ENST00000555651; ENST00000556135; ENST00000556596; ENST00000556894; ENST00000557029; ENST00000557327; ENST00000557628; BC038428; BC064999; OTTHUMT00000276942; OTTHUMT00000411330; OTTHUMT00000411418; OTTHUMT00000411419; OTTHUMT00000411421; OTTHUMT00000411422; OTTHUMT000004…
TC0300007383.hg.1	4.18	0.0006	DAG1	dystroglycan 1 (dystrophin-associated glycoprotein 1)	NM_001165928; NM_001177634; NM_001177635; NM_001177636; NM_001177637; NM_001177638; NM_001177639; NM_001177640; NM_001177641; NM_001177642; NM_001177643; NM_001177644; NM_004393; ENST00000308775; ENST00000418588; ENST00000419218; ENST00000421560; ENST00000428779; ENST00000430636; ENST00000431960; ENST00000435508; ENST00000452060; ENST00000452317; ENST00000461492; ENST00000461987; ENST00000466701;…
TC1200008789.hg.1	1.94	0.007	DAO	D-amino-acid oxidase	NM_001917; ENST00000228476; ENST00000546552; ENST00000547122; ENST00000547166; ENST00000547768; ENST00000548052; ENST00000549215; ENST00000551281; BC029057; BC074770; OTTHUMT00000403679; OTTHUMT00000403680; OTTHUMT00000403682; OTTHUMT00000403683; OTTHUMT00000403685; OTTHUMT00000403686; OTTHUMT00000403687; OTTHUMT00000403688
TC0100010134.hg.1	-1.98	0.0041	DAP3	death associated protein 3	NM_001199849; NM_001199850; NM_001199851; NM_004632; NM_033657; ENST00000343043; ENST00000368336; ENST00000421487; ENST00000461479; ENST00000462002; ENST00000462978; ENST00000463295; ENST00000463575; ENST00000465375; ENST00000466384; ENST00000470830; ENST00000471214; ENST00000471523; ENST00000471642; ENST00000475056; ENST00000476444; ENST00000477394; ENST00000479076; ENST00000479151; ENST00000490…
TC1400009538.hg.1	1.87	0.0097	DCAF5	DDB1 and CUL4 associated factor 5	NM_001284206; NM_001284207; NM_001284208; NM_003861; ENST00000341516; ENST00000389997; ENST00000553293; ENST00000553943; ENST00000554215; ENST00000554681; ENST00000556111; ENST00000556847; ENST00000557386; BC136632; OTTHUMT00000414806; OTTHUMT00000414807; OTTHUMT00000414808; OTTHUMT00000414809; OTTHUMT00000414810; OTTHUMT00000414811; OTTHUMT00000414812; OTTHUMT00000414813; OTTHUMT00000414814
TC1700010859.hg.1	4.23	0.0002	DCAKD	dephospho-CoA kinase domain containing	NM_001128631; NM_001288654; NM_001288655; NM_024819; ENST00000310604; ENST00000342350; ENST00000452796; ENST00000588295; ENST00000588499; ENST00000592902; ENST00000593094; ENST00000614054; BC006472; BC006546; BC018132; BC033299; OTTHUMT00000449066; OTTHUMT00000449067; OTTHUMT00000449068; OTTHUMT00000449069; OTTHUMT00000449070; OTTHUMT00000449071
TC1200009590.hg.1	2.03	0.0052	DCP1B	decapping mRNA 1B	NM_152640; ENST00000280665; ENST00000535873; ENST00000536665; ENST00000537725; ENST00000540622; ENST00000541700; ENST00000543381; BC043437; OTTHUMT00000398244; OTTHUMT00000398245; OTTHUMT00000398246; OTTHUMT00000398247; OTTHUMT00000398248; OTTHUMT00000398249; OTTHUMT00000398250
TC0400007495.hg.1	-1.53	0.0054	DCUN1D4	DCN1, defective in cullin neddylation 1, domain containing 4	NM_001040402; NM_001287755; NM_001287757; NM_015115; ENST00000334635; ENST00000381441; ENST00000451288; ENST00000477560; ENST00000502930; ENST00000504113; ENST00000504661; ENST00000504923; ENST00000505403; ENST00000505634; ENST00000506673; ENST00000507659; ENST00000507741; ENST00000508257; ENST00000509068; ENST00000509376; ENST00000510518; ENST00000510587; ENST00000510808; ENST00000511675; ENST00…
TC1700012089.hg.1	1.9	0.0068	DCXR	dicarbonyl/L-xylulose reductase	NM_001195218; NM_016286; ENST00000306869; ENST00000577286; ENST00000577532; ENST00000577712; ENST00000577996; ENST00000578273; ENST00000578885; ENST00000579004; ENST00000579155; ENST00000579334; ENST00000579821; ENST00000579842; ENST00000580320; ENST00000580750; ENST00000581584; ENST00000582074; ENST00000582613; ENST00000582900; ENST00000584318; ENST00000585085; ENST00000585164; BC001470; OTTHUMT…
TC0100014776.hg.1	1.85	0.0077	DDAH1	dimethylarginine dimethylaminohydrolase 1	NM_001134445; NM_012137; ENST00000284031; ENST00000426972; ENST00000483110; ENST00000535924; ENST00000539042; ENST00000633113; BC033680; OTTHUMT00000029189; OTTHUMT00000029190; OTTHUMT00000468729; OTTHUMT00000487010
TC0200006788.hg.1	-1.7	0.0015	DDX1	DEAD (Asp-Glu-Ala-Asp) box helicase 1	NM_004939; ENST00000233084; ENST00000381341; ENST00000434671; ENST00000459706; ENST00000470674; ENST00000478695; ENST00000617198; ENST00000621973; BC012132; BC053673; OTTHUMT00000207141; OTTHUMT00000323657; OTTHUMT00000323658; OTTHUMT00000323659; OTTHUMT00000323660
TC1100008991.hg.1	-2.1	0.0004	DDX10	DEAD (Asp-Glu-Ala-Asp) box polypeptide 10	NM_004398; ENST00000322536; ENST00000524979; ENST00000526794; ENST00000530116; ENST00000533198; ENST00000534221; ENST00000534439; ENST00000534774; BC091521; BC093654; BC093656; OTTHUMT00000390343; OTTHUMT00000390345; OTTHUMT00000390346; OTTHUMT00000390347; OTTHUMT00000390348; OTTHUMT00000390349; OTTHUMT00000390350; OTTHUMT00000390351
TC1000007876.hg.1	-2.64	0.006	DDX21	DEAD (Asp-Glu-Ala-Asp) box helicase 21	NM_001256910; NM_004728; ENST00000354185; ENST00000620315; BC008071; OTTHUMT00000048374
TC2000007633.hg.1	-1.54	0.0046	DDX27	DEAD (Asp-Glu-Ala-Asp) box polypeptide 27	NM_017895; ENST00000371764; ENST00000462328; ENST00000471144; ENST00000484427; ENST00000493252; ENST00000618172; ENST00000622530; BC126287; BC130275; BC144125; OTTHUMT00000080485; OTTHUMT00000080486; OTTHUMT00000080488; OTTHUMT00000080489; OTTHUMT00000106410; OTTHUMT00000476218
TC1900007415.hg.1	1.51	0.0089	DDX49	DEAD (Asp-Glu-Ala-Asp) box polypeptide 49	NM_019070; NR_033677; ENST00000247003; ENST00000593361; ENST00000594021; ENST00000595858; ENST00000596502; ENST00000598277; ENST00000598972; ENST00000599156; ENST00000599373; ENST00000599981; ENST00000601772; ENST00000601803; ENST00000602113; ENST00000629999; BC000979; BC002674; OTTHUMT00000464593; OTTHUMT00000464594; OTTHUMT00000464595; OTTHUMT00000464596; OTTHUMT00000464597; OTTHUMT00000464598;…
TC1000007875.hg.1	-1.97	0.0037	DDX50	DEAD (Asp-Glu-Ala-Asp) box polypeptide 50	NM_024045; ENST00000373585; ENST00000460470; ENST00000466265; ENST00000471475; ENST00000483593; ENST00000610822; BC000272; OTTHUMT00000048363; OTTHUMT00000048364; OTTHUMT00000048365; OTTHUMT00000048366; OTTHUMT00000048367; uc001jou.3
TC1700010501.hg.1	-1.75	0.007	DDX52	DEAD (Asp-Glu-Ala-Asp) box polypeptide 52	NM_001291476; ENST00000612255; ENST00000613633; ENST00000614307; ENST00000616646; ENST00000617633; ENST00000619418; ENST00000620209; ENST00000622140; BC041785; OTTHUMT00000477382; OTTHUMT00000477383; OTTHUMT00000477384; OTTHUMT00000477385; OTTHUMT00000477386; OTTHUMT00000477387; OTTHUMT00000477388; OTTHUMT00000477389
TC0100016893.hg.1	-2.51	9.76e-05	DDX59	DEAD (Asp-Glu-Ala-Asp) box polypeptide 59	NM_001031725; ENST00000331314; ENST00000413408; ENST00000429498; ENST00000433235; ENST00000436897; ENST00000447706; ENST00000452560; ENST00000453944; BC041801; OTTHUMT00000086882; OTTHUMT00000086883; OTTHUMT00000086951; OTTHUMT00000086952; OTTHUMT00000086953; OTTHUMT00000086954; OTTHUMT00000098721; OTTHUMT00000098722
TC1900010792.hg.1	1.72	0.0012	DEDD2	death effector domain containing 2	NM_001270614; NM_001270615; NM_133328; NR_073046; NR_073047; NR_073048; NR_073049; NR_073050; NR_073051; NR_073052; ENST00000336034; ENST00000593561; ENST00000593804; ENST00000595337; ENST00000596251; ENST00000598090; ENST00000598200; ENST00000598415; ENST00000598727; ENST00000600559; ENST00000601135; ENST00000602075; ENST00000602201; BC013372; BC027930; OTTHUMT00000463508; OTTHUMT00000463509; OT…
TC2000008802.hg.1	1.8	0.0099	DEFB116	defensin, beta 116	NM_001037731; ENST00000400549; OTTHUMT00000354403; uc010ztm.2
TC0800009626.hg.1	2.22	0.0025	DEFB134	defensin, beta 134	NM_001302695; ENST00000382205; ENST00000526438; BC130461; BC130463; OTTHUMT00000351887; OTTHUMT00000383404
TC1900009432.hg.1	2.29	0.0001	DENND1C	DENN/MADD domain containing 1C	NM_001290331; NM_024898; ENST00000381480; ENST00000543576; ENST00000586046; ENST00000588421; ENST00000588988; ENST00000589491; ENST00000590173; ENST00000590444; ENST00000590473; ENST00000590818; ENST00000590867; ENST00000591030; ENST00000591795; ENST00000592543; BC033437; OTTHUMT00000453332; OTTHUMT00000453333; OTTHUMT00000453335; OTTHUMT00000453336; OTTHUMT00000453337; OTTHUMT00000453445; OTTHUM…
TC0100015890.hg.1	1.82	0.0096	DENND4B	DENN/MADD domain containing 4B	NM_014856; ENST00000361217; ENST00000368646; ENST00000462423; ENST00000464048; ENST00000472932; ENST00000474386; ENST00000477746; ENST00000480340; ENST00000483561; ENST00000485359; ENST00000492898; ENST00000494683; ENST00000531748; OTTHUMT00000090278; OTTHUMT00000090279; OTTHUMT00000090280; OTTHUMT00000090281; OTTHUMT00000090282; OTTHUMT00000098822; OTTHUMT00000098823; OTTHUMT00000098824; OTTHUMT…
TC0100014543.hg.1	2.35	0.002	DEPDC1	DEP domain containing 1	NM_001114120; NM_017779; ENST00000370966; ENST00000456315; ENST00000488146; ENST00000489862; ENST00000525124; BC065304; OTTHUMT00000025513; OTTHUMT00000025514; OTTHUMT00000025515; OTTHUMT00000025516; OTTHUMT00000025517
TC2200007971.hg.1	2.52	0.0004	DGCR14	DiGeorge syndrome critical region gene 14	NM_022719; ENST00000252137; ENST00000434568; ENST00000469466; ENST00000472073; BC006542; OTTHUMT00000316432; OTTHUMT00000316433; OTTHUMT00000316434; OTTHUMT00000316435
TC1200007816.hg.1	2.69	0.0014	DGKA	diacylglycerol kinase alpha	NM_001345; NM_201444; NM_201445; NM_201554; ENST00000331886; ENST00000394147; ENST00000402956; ENST00000432422; ENST00000546878; ENST00000546895; ENST00000546995; ENST00000547015; ENST00000547324; ENST00000547358; ENST00000547535; ENST00000548047; ENST00000548378; ENST00000548407; ENST00000548479; ENST00000548491; ENST00000548549; ENST00000549079; ENST00000549085; ENST00000549097; ENST00000549323…
TC0200008063.hg.1	-1.79	0.0043	DGUOK	deoxyguanosine kinase	NM_080916; NM_080918; ENST00000264093; ENST00000348222; ENST00000418996; ENST00000462551; ENST00000462685; ENST00000489796; ENST00000493055; ENST00000629438; BC015757; OTTHUMT00000252050; OTTHUMT00000252051; OTTHUMT00000252052; OTTHUMT00000252053; OTTHUMT00000328104; OTTHUMT00000328105; OTTHUMT00000328106; uc002sjx.3; uc002sjy.3
TC0100014276.hg.1	5.23	0.0004	DHCR24	24-dehydrocholesterol reductase	NM_014762; ENST00000371269; ENST00000436604; ENST00000535035; BC004375; BC011669; OTTHUMT00000027680; OTTHUMT00000027681
TC1100011514.hg.1	2.72	5.66e-05	DHCR7	7-dehydrocholesterol reductase	NM_001163817; NM_001360; ENST00000355527; ENST00000407721; ENST00000525137; ENST00000525346; ENST00000526780; ENST00000527316; ENST00000527452; ENST00000529990; ENST00000531364; ENST00000533800; ENST00000534701; ENST00000534795; BC000054; OTTHUMT00000394241; OTTHUMT00000394242; OTTHUMT00000394243; OTTHUMT00000394244; OTTHUMT00000394246; OTTHUMT00000394248; OTTHUMT00000394249; OTTHUMT00000394250; …
TC0500011280.hg.1	2.38	0.0005	DHFR	dihydrofolate reductase	NM_000791; NM_001290354; NM_001290357; NR_110936; ENST00000439211; ENST00000504396; ENST00000505337; ENST00000508282; ENST00000511032; ENST00000513048; ENST00000513314; BC000192; BC003584; BC071996; OTTHUMT00000369450; OTTHUMT00000369452; OTTHUMT00000369453; OTTHUMT00000369454; OTTHUMT00000369455; OTTHUMT00000369456; OTTHUMT00000369457
TC1400009337.hg.1	-1.76	0.0066	DHRS7	dehydrogenase/reductase (SDR family) member 7	NM_016029; ENST00000216500; ENST00000536410; ENST00000553328; ENST00000553986; ENST00000554101; ENST00000555171; ENST00000556502; ENST00000557137; ENST00000557185; ENST00000557326; ENST00000557751; ENST00000611054; BC000637; BC007337; OTTHUMT00000276947; OTTHUMT00000411804; OTTHUMT00000411805; OTTHUMT00000411806; OTTHUMT00000411807; OTTHUMT00000411808; OTTHUMT00000411809; OTTHUMT00000411810; OTTH…
TC1200012861.hg.1	-2.62	9.21e-05	DIABLO	diablo, IAP-binding mitochondrial protein	NM_001278302; NM_001278303; NM_001278304; NM_001278342; NM_019887; NM_138930; ENST00000267169; ENST00000342392; ENST00000353548; ENST00000413918; ENST00000439489; ENST00000443649; ENST00000446652; ENST00000464942; ENST00000474004; ENST00000475784; ENST00000485724; ENST00000489781; ENST00000540535; ENST00000541273; ENST00000541656; BC011909; BC095468; OTTHUMT00000347101; OTTHUMT00000347102; OTTHUM…
TC2000007246.hg.1	1.71	0.0095	DLGAP4	discs, large (Drosophila) homolog-associated protein 4	NM_001042486; NM_014902; NM_183006; ENST00000339266; ENST00000340491; ENST00000373907; ENST00000373913; ENST00000401952; ENST00000475894; ENST00000477195; ENST00000478910; ENST00000479220; ENST00000479951; ENST00000482037; ENST00000482872; ENST00000489701; ENST00000491207; ENST00000495241; ENST00000497862; OTTHUMT00000079019; OTTHUMT00000079020; OTTHUMT00000079021; OTTHUMT00000079023; OTTHUMT0000…
TC1900010479.hg.1	8.61	0.001	DMKN	dermokine	NM_001035516; NM_001126056; NM_001126057; NM_001126058; NM_001126059; NM_001190347; NM_001190348; NM_001190349; NM_001308380; NM_001308383; NM_033317; NR_033746; ENST00000339686; ENST00000392206; ENST00000402589; ENST00000408915; ENST00000414866; ENST00000418261; ENST00000419602; ENST00000424570; ENST00000429837; ENST00000434389; ENST00000436012; ENST00000443640; ENST00000447113; ENST00000450261;…
TC1900011985.hg.1	2.22	0.0068	DMWD	dystrophia myotonica, WD repeat containing	NM_004943; ENST00000270223; ENST00000377735; ENST00000537879; ENST00000597053; ENST00000598237; ENST00000601370; ENST00000602469; ENST00000602829; OTTHUMT00000402062; OTTHUMT00000402063; OTTHUMT00000402064; OTTHUMT00000461654; OTTHUMT00000461655; OTTHUMT00000461656; OTTHUMT00000467549; OTTHUMT00000467550
TC0400011422.hg.1	-1.54	0.0096	DNAJB14	DnaJ (Hsp40) homolog, subfamily B, member 14	NM_001031723; NM_001278310; NM_001278311; ENST00000334223; ENST00000398991; ENST00000420137; ENST00000426476; ENST00000442697; ENST00000455208; ENST00000469942; ENST00000471101; ENST00000471738; ENST00000474664; ENST00000493110; ENST00000610281; BC022248; OTTHUMT00000253696; OTTHUMT00000253697; OTTHUMT00000347520; OTTHUMT00000347521; OTTHUMT00000347522; OTTHUMT00000347523; OTTHUMT00000347524; OTT…
TC0500007123.hg.1	-2.29	0.0008	DNAJC21	DnaJ (Hsp40) homolog, subfamily C, member 21	NM_001012339; NM_194283; ENST00000342382; ENST00000382021; ENST00000506762; ENST00000509626; ENST00000512136; ENST00000514237; OTTHUMT00000157337; OTTHUMT00000157338; OTTHUMT00000366832; OTTHUMT00000366833; OTTHUMT00000366834; OTTHUMT00000366835; uc003jjb.3; uc003jjd.3
TC0700011499.hg.1	1.72	0.0067	DNAJC30	DnaJ (Hsp40) homolog, subfamily C, member 30	NM_032317; ENST00000395176; BC005056; OTTHUMT00000252304
TC1100013032.hg.1	2.2	0.0006	DNAJC4	DnaJ (Hsp40) homolog, subfamily C, member 4	NM_001307980; NM_001307981; NM_005528; ENST00000321460; ENST00000321685; ENST00000355040; ENST00000535246; ENST00000536006; ENST00000537109; ENST00000538961; ENST00000540945; ENST00000542376; ENST00000543685; ENST00000543791; ENST00000628077; BC044584; BC057849; OTTHUMT00000396305; OTTHUMT00000396306; OTTHUMT00000396309; OTTHUMT00000396310; OTTHUMT00000396311; OTTHUMT00000396312; OTTHUMT000003963…
TC1700010699.hg.1	-2	0.0001	DNAJC7	DnaJ (Hsp40) homolog, subfamily C, member 7	NM_001144766; NM_003315; NR_029431; ENST00000316603; ENST00000426588; ENST00000457167; ENST00000585693; ENST00000585866; ENST00000586240; ENST00000586335; ENST00000587380; ENST00000587727; ENST00000588641; ENST00000588814; ENST00000589547; ENST00000589576; ENST00000589586; ENST00000589773; ENST00000589810; ENST00000590348; ENST00000590774; ENST00000590847; ENST00000590886; ENST00000591153; ENST00…
TC1400006903.hg.1	1.83	0.0076	DNAJC8P1	DnaJ heat shock protein family (Hsp40) member C8 pseudogene 1 [Source:HGNC Symbol;Acc:HGNC:19928]	ENST00000554535
TC0500013376.hg.1	1.64	0.0063	DND1	DND microRNA-mediated repression inhibitor 1	NM_194249; ENST00000542735; BC033496; OTTHUMT00000251669
TC0100010609.hg.1	-3.06	0.0032	DNM3	dynamin 3	NM_001136127; NM_001278252; NM_015569; ENST00000355305; ENST00000367731; ENST00000367733; ENST00000485254; ENST00000491124; ENST00000520906; ENST00000523513; ENST00000627582; BC064546; OTTHUMT00000084529; OTTHUMT00000084530; OTTHUMT00000084531; OTTHUMT00000098129; OTTHUMT00000098130; OTTHUMT00000378443; OTTHUMT00000378444; OTTHUMT00000484312
TC0200015779.hg.1	2.35	0.003	DNPEP	aspartyl aminopeptidase	NM_012100; ENST00000273075; ENST00000322176; ENST00000373963; ENST00000373966; ENST00000373972; ENST00000429013; ENST00000430206; ENST00000434339; ENST00000457935; ENST00000460963; ENST00000462779; ENST00000488051; ENST00000488881; ENST00000490371; ENST00000519698; ENST00000519905; ENST00000520694; ENST00000521459; ENST00000522421; ENST00000523282; ENST00000523527; BC000653; OTTHUMT00000130212; O…
TC0600011870.hg.1	2.21	0.0056	DNPH1	2-deoxynucleoside 5-phosphate N-hydrolase 1	NM_006443; NM_199184; ENST00000230431; ENST00000393987; ENST00000505042; ENST00000509253; BC011683; OTTHUMT00000040583; OTTHUMT00000358363; OTTHUMT00000358364; OTTHUMT00000358365
TC1700006533.hg.1	1.7	0.0048	DPH1; OVCA2	diphthamide biosynthesis 1; ovarian tumor suppressor candidate 2	NM_001383; NM_080822; ENST00000263083; ENST00000263084; ENST00000570477; ENST00000570833; ENST00000570867; ENST00000571418; ENST00000571710; ENST00000572195; ENST00000572214; ENST00000572248; ENST00000572684; ENST00000572819; ENST00000575162; ENST00000575667; ENST00000575998; ENST00000576129; ENST00000576891; ENST00000607788; BC040696; BC041170; BC096088; OTTHUMT00000255636; OTTHUMT00000438660; O…
TC0100015082.hg.1	-1.66	0.0084	DPH5	diphthamide biosynthesis 5	NM_001077394; NM_001077395; NM_015958; ENST00000342173; ENST00000370105; ENST00000370109; ENST00000427040; ENST00000464270; ENST00000466807; ENST00000476507; ENST00000477293; ENST00000481871; ENST00000481982; ENST00000488176; ENST00000488789; ENST00000490732; ENST00000492067; ENST00000498372; ENST00000617698; BC053857; OTTHUMT00000029881; OTTHUMT00000029882; OTTHUMT00000029883; OTTHUMT00000029884…
TC0900012033.hg.1	2.05	9.45e-05	DPP7	dipeptidyl-peptidase 7	NM_013379; ENST00000371579; ENST00000460830; ENST00000463619; ENST00000470766; ENST00000472306; ENST00000473532; ENST00000473703; ENST00000478597; ENST00000482088; ENST00000483783; ENST00000485456; ENST00000491807; ENST00000497375; BC011907; BC016961; OTTHUMT00000055277; OTTHUMT00000055278; OTTHUMT00000055279; OTTHUMT00000055280; OTTHUMT00000055281; OTTHUMT00000055283; OTTHUMT00000055284; OTTHUMT…
TC1900009361.hg.1	1.63	0.0093	DPP9	dipeptidyl-peptidase 9	NM_139159; ENST00000262960; ENST00000593973; ENST00000594671; ENST00000595327; ENST00000595940; ENST00000597024; ENST00000597145; ENST00000597253; ENST00000597726; ENST00000597849; ENST00000597900; ENST00000598041; ENST00000598360; ENST00000598800; ENST00000599163; ENST00000599248; ENST00000599998; ENST00000600497; ENST00000600556; ENST00000600621; ENST00000601130; ENST00000601173; ENST0000060172…
TC0700010716.hg.1	-1.74	0.0071	DPY19L1	dpy-19-like 1 (C. elegans)	NM_015283; ENST00000310974; ENST00000428054; ENST00000446375; ENST00000462134; ENST00000463538; ENST00000481923; ENST00000493989; ENST00000612226; OTTHUMT00000337506; OTTHUMT00000337507; OTTHUMT00000337508; OTTHUMT00000337509; OTTHUMT00000337510; OTTHUMT00000337511; OTTHUMT00000337513
TC0700010682.hg.1	-1.84	0.0041	DPY19L1P1	DPY19L1 pseudogene 1	NR_036680
TC0200016647.hg.1	-1.8	0.0032	DPY30	dpy-30 histone methyltransferase complex regulatory subunit	NM_032574; ENST00000295066; ENST00000342166; ENST00000414013; ENST00000422413; ENST00000430665; ENST00000452582; BC015970; OTTHUMT00000250255; OTTHUMT00000325117; OTTHUMT00000325118; OTTHUMT00000325119; OTTHUMT00000325121; OTTHUMT00000325122
TC0600006869.hg.1	4.08	0.001	DSP	desmoplakin	NM_001008844; NM_004415; ENST00000379802; ENST00000418664; ENST00000506617; BC140802; OTTHUMT00000039786; OTTHUMT00000367313; OTTHUMT00000367318
TC1500009281.hg.1	1.51	0.0092	DUOX2	dual oxidase 2	NM_014080; ENST00000389039; ENST00000558383; ENST00000558416; ENST00000560797; ENST00000603300; OTTHUMT00000254144; OTTHUMT00000416200; OTTHUMT00000416201; OTTHUMT00000416202
TC1500007163.hg.1	-2.42	0.0008	DUT	deoxyuridine triphosphatase	NM_001025248; NM_001025249; NM_001948; ENST00000331200; ENST00000455976; ENST00000558367; ENST00000558472; ENST00000558813; ENST00000558978; ENST00000559416; ENST00000559540; ENST00000559852; ENST00000559935; ENST00000561350; BC033645; BC070339; BC110377; OTTHUMT00000417139; OTTHUMT00000417140; OTTHUMT00000417141; OTTHUMT00000417142; OTTHUMT00000417143; OTTHUMT00000417144; OTTHUMT00000417145; OTT…
TC0300009692.hg.1	1.91	0.0059	DVL3	dishevelled segment polarity protein 3	NM_004423; ENST00000313143; ENST00000423300; ENST00000431765; ENST00000435708; ENST00000462665; ENST00000467873; ENST00000478247; ENST00000478639; BC032459; OTTHUMT00000346184; OTTHUMT00000346185; OTTHUMT00000346187; OTTHUMT00000346188; OTTHUMT00000346189; OTTHUMT00000346190; OTTHUMT00000346191; OTTHUMT00000346192
TC1200009131.hg.1	-2.15	0.0082	DYNLL1	dynein, light chain, LC8-type 1	NM_001037494; NM_001037495; NM_003746; ENST00000242577; ENST00000392508; ENST00000392509; ENST00000548214; ENST00000548342; ENST00000549649; ENST00000549989; ENST00000550178; ENST00000550845; ENST00000552316; ENST00000552870; BC100289; BC104244; BC104245; OTTHUMT00000403709; OTTHUMT00000403710; OTTHUMT00000403711; OTTHUMT00000403712; OTTHUMT00000403713; OTTHUMT00000403714; OTTHUMT00000403715; OTT…
TSUnmapped00000256.hg.1	2.34	0.0012	DYRK1B	dual specificity tyrosine-(Y)-phosphorylation regulated kinase 1B	ENST00000626964
TSUnmapped00000019.hg.1	2.29	0.0014	DYRK1B	dual specificity tyrosine-(Y)-phosphorylation regulated kinase 1B	ENST00000625438
TSUnmapped00000179.hg.1	1.84	0.0092	DYRK1B	dual specificity tyrosine-(Y)-phosphorylation regulated kinase 1B	ENST00000627034
TC1900010673.hg.1	2.15	0.0003	DYRK1B	dual specificity tyrosine-(Y)-phosphorylation regulated kinase 1B	NM_004714; NM_006483; NM_006484; ENST00000323039; ENST00000348817; ENST00000430012; ENST00000593685; ENST00000597639; ENST00000600611; ENST00000601696; ENST00000601972; BC018751; BC025291; OTTHUMT00000462521; OTTHUMT00000462523; OTTHUMT00000462871; OTTHUMT00000462872; OTTHUMT00000462873; OTTHUMT00000462874; OTTHUMT00000462958; uc002omj.3
TC0100011382.hg.1	1.77	0.002	DYRK3	dual specificity tyrosine-(Y)-phosphorylation regulated kinase 3	NM_001004023; NM_003582; ENST00000367106; ENST00000367108; ENST00000367109; ENST00000441486; ENST00000489878; BC015501; OTTHUMT00000088458; OTTHUMT00000088459; OTTHUMT00000088460; OTTHUMT00000088461; OTTHUMT00000088462
TC0100013287.hg.1	2.09	0.0025	E2F2	E2F transcription factor 2	NM_004091; ENST00000361729; ENST00000487237; BC053676; OTTHUMT00000008885; OTTHUMT00000008886
TC1600006600.hg.1	1.58	0.0082	E4F1	E4F transcription factor 1	NM_001288776; NM_001288778; NM_004424; ENST00000301727; ENST00000562589; ENST00000563643; ENST00000564139; ENST00000564930; ENST00000565090; ENST00000565413; ENST00000567111; ENST00000569796; BC080524; OTTHUMT00000435225; OTTHUMT00000435226; OTTHUMT00000435228; OTTHUMT00000435229; OTTHUMT00000435230; OTTHUMT00000435231; OTTHUMT00000435232; OTTHUMT00000435233; OTTHUMT00000435234
TC0800008550.hg.1	-1.94	0.0064	EBAG9	estrogen receptor binding site associated, antigen, 9	NM_001278938; NM_004215; NM_198120; ENST00000337573; ENST00000395785; ENST00000527709; ENST00000529502; ENST00000529931; ENST00000530629; ENST00000531677; ENST00000534318; ENST00000614147; ENST00000620557; BC005249; BC017729; BC022506; OTTHUMT00000383536; OTTHUMT00000385482; OTTHUMT00000385483; OTTHUMT00000385484; OTTHUMT00000385485; OTTHUMT00000385486; OTTHUMT00000385487; OTTHUMT00000385488
TC0200011107.hg.1	2.18	0.0018	EFHD1	EF-hand domain family member D1	NM_001243252; NM_001308395; NM_025202; ENST00000264059; ENST00000409613; ENST00000409708; ENST00000410095; ENST00000427698; ENST00000442845; ENST00000611312; BC002449; BC004128; OTTHUMT00000257040; OTTHUMT00000330597; OTTHUMT00000330598; OTTHUMT00000330599; OTTHUMT00000330601; OTTHUMT00000330602
TC1300009712.hg.1	2.7	0.0008	EFNB2	ephrin-B2	NM_004093; ENST00000245323; BC069342; BC074856; BC074857; BC105955; BC105956; BC105957; OTTHUMT00000045733
TC1900008432.hg.1	2.24	0.0029	EHD2	EH domain containing 2	NM_014601; ENST00000263277; ENST00000538399; ENST00000540884; ENST00000596225; ENST00000602215; BC014445; OTTHUMT00000465851; OTTHUMT00000465853; OTTHUMT00000465856; OTTHUMT00000465857; OTTHUMT00000465858
TC1500007174.hg.1	-1.65	0.0096	EID1	EP300 interacting inhibitor of differentiation 1	NM_014335; ENST00000530028; ENST00000558295; ENST00000560490; BC114944; BC114946; OTTHUMT00000387033; OTTHUMT00000417238; OTTHUMT00000417239
TC1400009452.hg.1	2.33	0.0028	EIF1AXP2	eukaryotic translation initiation factor 1A, X-linked pseudogene 2 [Source:HGNC Symbol;Acc:HGNC:44295]	ENST00000555940
TC1100007210.hg.1	-1.56	0.0023	EIF3M	eukaryotic translation initiation factor 3, subunit M	NM_001307929; NM_006360; ENST00000323213; ENST00000524711; ENST00000524896; ENST00000525054; ENST00000525782; ENST00000526267; ENST00000530026; ENST00000531120; ENST00000531186; ENST00000531921; ENST00000532054; ENST00000532444; ENST00000533439; BC019103; BC051292; OTTHUMT00000388762; OTTHUMT00000388763; OTTHUMT00000388764; OTTHUMT00000388765; OTTHUMT00000388766; OTTHUMT00000388767; OTTHUMT000003…
TC0100010772.hg.1	-1.78	0.0024	EIF4A1P11	eukaryotic translation initiation factor 4A1 pseudogene 11 [Source:HGNC Symbol;Acc:HGNC:37932]	ENST00000451239
TC1300006725.hg.1	-1.76	0.0047	EIF4A1P7	eukaryotic translation initiation factor 4A1 pseudogene 7 [Source:HGNC Symbol;Acc:HGNC:37926]	ENST00000421800
TC1200007687.hg.1	-1.95	0.0001	EIF4B	eukaryotic translation initiation factor 4B	NM_001300821; NM_001417; ENST00000262056; ENST00000416762; ENST00000420463; ENST00000549077; ENST00000549481; ENST00000549592; ENST00000549645; ENST00000550025; ENST00000550390; ENST00000550704; ENST00000551002; ENST00000551527; ENST00000552490; ENST00000553209; BC073139; BC073154; BC098437; OTTHUMT00000404850; OTTHUMT00000404852; OTTHUMT00000404913; OTTHUMT00000404914; OTTHUMT00000404916; OTTHUM…
TC0800007316.hg.1	2.6	0.0046	EIF4EBP1	eukaryotic translation initiation factor 4E binding protein 1	NM_004095; ENST00000338825; ENST00000520657; BC004459; BC058073; OTTHUMT00000376743; OTTHUMT00000376744
TC1000007925.hg.1	1.77	0.0017	EIF4EBP2	eukaryotic translation initiation factor 4E binding protein 2	NM_004096; ENST00000373218; BC005057; BC050633; OTTHUMT00000048513
TC0300009702.hg.1	1.94	0.0032	EIF4G1	eukaryotic translation initiation factor 4 gamma, 1	NM_001194946; NM_001194947; NM_001291157; NM_004953; NM_182917; NM_198241; NM_198242; NM_198244; ENST00000319274; ENST00000342981; ENST00000346169; ENST00000350481; ENST00000352767; ENST00000382330; ENST00000392537; ENST00000411531; ENST00000413967; ENST00000414031; ENST00000421110; ENST00000422614; ENST00000424196; ENST00000426123; ENST00000427141; ENST00000427607; ENST00000427845; ENST000004283…
TC0700010578.hg.1	-1.58	0.0031	EIF4HP1	eukaryotic translation initiation factor 4H pseudogene 1 [Source:HGNC Symbol;Acc:HGNC:49035]	ENST00000453115
TC2000010006.hg.1	2.31	0.0008	EIF6	eukaryotic translation initiation factor 6	NM_001267810; NM_002212; NM_181466; NM_181468; NR_052022; NR_052023; NR_052024; ENST00000374436; ENST00000374443; ENST00000374450; ENST00000415116; ENST00000440766; ENST00000447927; ENST00000456600; ENST00000462894; ENST00000621148; BC001119; BC011845; BC019305; OTTHUMT00000078848; OTTHUMT00000125658; OTTHUMT00000125659; OTTHUMT00000125660; OTTHUMT00000125661; OTTHUMT00000125662; OTTHUMT000001256…
TC1800009228.hg.1	-1.6	0.005	ELAC1	elaC ribonuclease Z 1	NM_018696; ENST00000269466; ENST00000586966; ENST00000588577; ENST00000591429; BC014624; OTTHUMT00000255992; OTTHUMT00000449556; OTTHUMT00000449557; OTTHUMT00000449558
TC0X00010799.hg.1	1.59	0.0029	ELF4	E74-like factor 4 (ets domain transcription factor)	NM_001127197; NM_001421; ENST00000308167; ENST00000335997; ENST00000434609; ENST00000615377; BC017194; OTTHUMT00000058243; OTTHUMT00000058244; OTTHUMT00000058245
TC0X00009581.hg.1	2.08	0.0007	ELK1	ELK1, member of ETS oncogene family	NM_001114123; NM_001257168; NM_005229; ENST00000247161; ENST00000343894; ENST00000376983; ENST00000468956; BC056150; OTTHUMT00000056436; OTTHUMT00000056437; OTTHUMT00000056438; OTTHUMT00000056439
TC0200008248.hg.1	2.11	0.0042	ELMOD3	ELMO/CED-12 domain containing 3	NM_001135021; NM_001135022; NM_001135023; NM_032213; ENST00000315658; ENST00000393852; ENST00000409013; ENST00000409331; ENST00000409344; ENST00000409890; ENST00000410106; ENST00000414593; ENST00000418268; ENST00000423095; ENST00000429764; ENST00000440462; ENST00000444108; ENST00000446464; ENST00000462396; ENST00000462891; ENST00000466467; ENST00000476734; ENST00000486908; ENST00000488150; ENST00…
TC0800008531.hg.1	-2.38	2.48e-05	EMC2	ER membrane protein complex subunit 2	NM_014673; ENST00000220853; ENST00000517593; ENST00000517784; ENST00000519450; ENST00000519642; ENST00000520294; ENST00000524143; BC020753; BC021667; OTTHUMT00000380716; OTTHUMT00000380717; OTTHUMT00000380718; OTTHUMT00000380719; OTTHUMT00000380748; OTTHUMT00000380749; OTTHUMT00000380750
TC0300013934.hg.1	-1.68	0.0007	EMC3	ER membrane protein complex subunit 3	NM_018447; ENST00000245046; ENST00000429759; ENST00000487465; ENST00000497557; BC022807; OTTHUMT00000250532; OTTHUMT00000339354; OTTHUMT00000339887; OTTHUMT00000339888
TC1500006818.hg.1	-1.99	0.0008	EMC4	ER membrane protein complex subunit 4	NM_001286420; NM_016454; ENST00000249209; ENST00000267750; ENST00000557879; ENST00000557941; ENST00000558102; ENST00000558205; ENST00000558810; ENST00000559078; ENST00000559421; ENST00000560911; ENST00000560947; ENST00000561246; ENST00000561372; BC002583; OTTHUMT00000251568; OTTHUMT00000417976; OTTHUMT00000417977; OTTHUMT00000417978; OTTHUMT00000417979; OTTHUMT00000417980; OTTHUMT00000417982; OTT…
TC0900011603.hg.1	2.74	0.0036	ENG	endoglin	NM_000118; NM_001114753; NM_001278138; ENST00000344849; ENST00000373203; ENST00000462196; ENST00000480266; ENST00000486329; BC014271; OTTHUMT00000054312; OTTHUMT00000054313; OTTHUMT00000054314; OTTHUMT00000054316
TC1000010071.hg.1	-2.76	0.0013	ENKUR	enkurin, TRPC channel interacting protein	NM_001270383; NM_145010; NR_072992; NR_072993; ENST00000331161; ENST00000376363; ENST00000483339; ENST00000496261; ENST00000615958; BC026165; OTTHUMT00000047238; OTTHUMT00000047239; OTTHUMT00000047240; OTTHUMT00000047241
TC1700012027.hg.1	2.44	0.0008	ENTHD2	ENTH domain containing 2	NM_144679; ENST00000300714; ENST00000570854; ENST00000571094; ENST00000571115; ENST00000571601; ENST00000572050; ENST00000573295; ENST00000574517; ENST00000574944; ENST00000575891; ENST00000575961; ENST00000576090; BC064483; OTTHUMT00000439314; OTTHUMT00000439315; OTTHUMT00000439316; OTTHUMT00000439318; OTTHUMT00000439319; OTTHUMT00000439320; OTTHUMT00000439321; OTTHUMT00000439322; OTTHUMT0000043…
TC2200007457.hg.1	1.56	0.0052	EP300; MIR1281	E1A binding protein p300; microRNA 1281	NM_001429; NR_031694; ENST00000263253; ENST00000408233; OTTHUMT00000320600; uc021wqd.1
TC1200009461.hg.1	3.21	0.001	EP400; SNORA49	E1A binding protein p400; small nucleolar RNA, H/ACA box 49	NM_015409; NR_002979; ENST00000330386; ENST00000332482; ENST00000333577; ENST00000386157; ENST00000389561; ENST00000389562; ENST00000611118; ENST00000611739; ENST00000611841; ENST00000616136; OTTHUMT00000474791; OTTHUMT00000474961; OTTHUMT00000474962; OTTHUMT00000474963; OTTHUMT00000474964; OTTHUMT00000474965; OTTHUMT00000474966; OTTHUMT00000474967; uc001ujn.3
TC0200007458.hg.1	2.14	0.0013	EPAS1	endothelial PAS domain protein 1	NM_001430; ENST00000263734; ENST00000449347; ENST00000460015; ENST00000463191; ENST00000465318; ENST00000466465; ENST00000467888; ENST00000468530; ENST00000475822; ENST00000483692; BC051338; OTTHUMT00000250752; OTTHUMT00000328041; OTTHUMT00000328042; OTTHUMT00000328043; OTTHUMT00000328044; OTTHUMT00000328045; OTTHUMT00000328046; OTTHUMT00000328047; OTTHUMT00000328048; OTTHUMT00000328049; uc002ruv…
TC0900011160.hg.1	1.64	0.0092	EPB41L4B	erythrocyte membrane protein band 4.1 like 4B	NM_018424; NM_019114; ENST00000374557; ENST00000374566; OTTHUMT00000053592; OTTHUMT00000053593
TC0100013028.hg.1	2.96	0.0081	EPHA2	EPH receptor A2	NM_004431; ENST00000358432; ENST00000461614; ENST00000462805; ENST00000480202; BC037166; OTTHUMT00000026322; OTTHUMT00000026323; OTTHUMT00000026324; OTTHUMT00000085366; uc001aya.2
TC0300010720.hg.1	-2.06	0.0004	EPM2AIP1	EPM2A (laforin) interacting protein 1	NM_014805; ENST00000322716; ENST00000623924; ENST00000624586; BC064696; OTTHUMT00000470593; OTTHUMT00000479118; OTTHUMT00000479119
TC1900008927.hg.1	2.27	0.0003	EPN1	epsin 1	NM_001130071; NM_001130072; NM_013333; ENST00000085079; ENST00000270460; ENST00000411543; ENST00000586194; ENST00000587937; ENST00000589704; ENST00000591743; BC044651; OTTHUMT00000453610; OTTHUMT00000453611; OTTHUMT00000453612; OTTHUMT00000453613; OTTHUMT00000453614; OTTHUMT00000457986; OTTHUMT00000458075
TC1900010941.hg.1	2.18	0.001	ERCC1	excision repair cross-complementation group 1	NM_001166049; NM_001983; NM_202001; ENST00000013807; ENST00000300853; ENST00000340192; ENST00000423698; ENST00000587888; ENST00000588300; ENST00000588738; ENST00000589165; ENST00000589214; ENST00000589381; ENST00000590701; ENST00000591636; ENST00000592023; ENST00000592083; ENST00000592410; ENST00000592444; ENST00000592905; BC008930; BC052813; OTTHUMT00000459542; OTTHUMT00000459543; OTTHUMT0000045…
TC1900011981.hg.1	2.4	0.0007	ERCC2	excision repair cross-complementation group 2	NM_000400; NM_001130867; ENST00000391941; ENST00000391942; ENST00000391944; ENST00000485403; ENST00000586131; ENST00000586441; ENST00000586737; ENST00000586856; ENST00000587376; ENST00000588652; ENST00000591309; BC108255; BC110522; BC110523; OTTHUMT00000109627; OTTHUMT00000109628; OTTHUMT00000109629; OTTHUMT00000457574; OTTHUMT00000457575; OTTHUMT00000457576; OTTHUMT00000457577; OTTHUMT0000045757…
TC1900011958.hg.1	1.81	0.0023	ERF	Ets2 repressor factor	NM_001301035; NM_001308402; NM_001312656; NM_006494; ENST00000222329; ENST00000440177; ENST00000593944; ENST00000595448; ENST00000595941; ENST00000596818; ENST00000598965; BC022231; OTTHUMT00000463684; OTTHUMT00000463685; OTTHUMT00000463687; OTTHUMT00000463688; OTTHUMT00000463689; OTTHUMT00000463690; OTTHUMT00000463691
TC2100008143.hg.1	2.64	0.0035	ERG	v-ets avian erythroblastosis virus E26 oncogene homolog	NM_001136154; NM_001136155; NM_001243428; NM_001243429; NM_001243432; NM_001291391; NM_004449; NM_182918; NR_111949; ENST00000288319; ENST00000398897; ENST00000398905; ENST00000398907; ENST00000398910; ENST00000398911; ENST00000398919; ENST00000417133; ENST00000429727; ENST00000442448; ENST00000453032; ENST00000468474; ENST00000473107; ENST00000481609; ENST00000485493; ENST00000492833; BC040168; …
TC2000007219.hg.1	1.6	0.0062	ERGIC3	ERGIC and golgi 3	NM_015966; NM_198398; ENST00000279052; ENST00000348547; ENST00000357394; ENST00000411577; ENST00000413587; ENST00000416206; ENST00000438317; ENST00000442139; ENST00000447986; ENST00000451605; ENST00000461043; ENST00000465298; ENST00000475211; ENST00000482338; ENST00000486268; ENST00000488384; ENST00000488935; ENST00000489071; ENST00000496172; BC009765; BC014014; OTTHUMT00000078880; OTTHUMT0000007…
TC1300008827.hg.1	1.82	0.0099	ERICH6B	glutamate rich 6B	NM_182542; ENST00000298738; ENST00000378977; ENST00000482992; ENST00000504261; OTTHUMT00000044781; OTTHUMT00000331672; OTTHUMT00000371461; OTTHUMT00000371462
TC1200010023.hg.1	1.98	0.0083	ERP27	endoplasmic reticulum protein 27	NM_001300784; NM_152321; ENST00000266397; ENST00000540097; ENST00000544881; BC030218; OTTHUMT00000400868; OTTHUMT00000400869; OTTHUMT00000400870
TC0100018403.hg.1	3.22	0.0009	ERRFI1	ERBB receptor feedback inhibitor 1	NM_018948; ENST00000377482; ENST00000467067; ENST00000469499; ENST00000487559; BC025337; OTTHUMT00000003617; OTTHUMT00000003618; OTTHUMT00000003620; OTTHUMT00000083597
TC1800008231.hg.1	-1.93	0.0013	ESCO1	establishment of sister chromatid cohesion N-acetyltransferase 1	NM_052911; ENST00000269214; ENST00000383276; ENST00000580101; ENST00000622333; BC089426; OTTHUMT00000443942; OTTHUMT00000443943; OTTHUMT00000443944
TC1200012646.hg.1	1.6	0.0041	ESYT1	extended synaptotagmin-like protein 1	NM_001184796; NM_015292; ENST00000267113; ENST00000394048; ENST00000547667; ENST00000548142; ENST00000550179; ENST00000550515; ENST00000550878; ENST00000550986; ENST00000551112; BC004998; OTTHUMT00000407906; OTTHUMT00000407908; OTTHUMT00000407909; OTTHUMT00000407910; OTTHUMT00000407911; OTTHUMT00000407912; OTTHUMT00000407913; OTTHUMT00000407914; OTTHUMT00000407915
TC1500010093.hg.1	-1.79	0.0034	ETFA	electron-transfer-flavoprotein, alpha polypeptide	NM_000126; NM_001127716; ENST00000267950; ENST00000433983; ENST00000557943; ENST00000557975; ENST00000558803; ENST00000559075; ENST00000559386; ENST00000559602; ENST00000559758; ENST00000559973; ENST00000560044; ENST00000560179; ENST00000560309; ENST00000560345; ENST00000560595; ENST00000560726; ENST00000560816; ENST00000560899; ENST00000561092; ENST00000565910; BC015526; BC095457; OTTHUMT0000041…
TC1200006850.hg.1	2.25	0.0004	ETV6	ets variant 6	NM_001987; ENST00000266427; ENST00000396373; ENST00000541426; ENST00000544715; ENST00000545027; BC043399; OTTHUMT00000400130; OTTHUMT00000400131; OTTHUMT00000400132; OTTHUMT00000400133; OTTHUMT00000400134
TC1800008226.hg.1	1.57	0.0039	EXOGP1	endo/exonuclease (5'-3'), endonuclease G-like pseudogene 1 [Source:HGNC Symbol;Acc:HGNC:44547]	ENST00000580616
TC0100012870.hg.1	-2.47	0.0003	EXOSC10	exosome component 10	NM_001001998; NM_002685; ENST00000304457; ENST00000376936; ENST00000460196; ENST00000469634; ENST00000470611; ENST00000472078; ENST00000474216; ENST00000478271; ENST00000485606; ENST00000490565; ENST00000498576; BC039901; BC073788; OTTHUMT00000006078; OTTHUMT00000006079; OTTHUMT00000006080; OTTHUMT00000006081; OTTHUMT00000006082; OTTHUMT00000006083; OTTHUMT00000006084; OTTHUMT00000006085; OTTHUMT…
TC0100017988.hg.1	-2.49	0.0014	FABP7P1	fatty acid binding protein 7, brain pseudogene 1 [Source:HGNC Symbol;Acc:HGNC:41951]	ENST00000424004
TC1100013022.hg.1	2.14	0.0011	FADS2	fatty acid desaturase 2	NM_001281501; NM_001281502; NM_004265; ENST00000257261; ENST00000278840; ENST00000355484; ENST00000517312; ENST00000517839; ENST00000518606; ENST00000520145; ENST00000521571; ENST00000521849; ENST00000522056; ENST00000522359; ENST00000522639; ENST00000523235; ENST00000543584; BC009011; OTTHUMT00000375581; OTTHUMT00000375582; OTTHUMT00000375583; OTTHUMT00000375584; OTTHUMT00000375585; OTTHUMT00000…
TC1100011052.hg.1	2.55	0.0048	FADS3	fatty acid desaturase 3	NM_021727; ENST00000278829; ENST00000414624; ENST00000525094; ENST00000525588; ENST00000526294; ENST00000527379; ENST00000527697; ENST00000529404; ENST00000529525; ENST00000531956; ENST00000533676; ENST00000534223; ENST00000534426; BC004901; OTTHUMT00000394834; OTTHUMT00000394835; OTTHUMT00000394836; OTTHUMT00000394837; OTTHUMT00000394838; OTTHUMT00000394839; OTTHUMT00000394840; OTTHUMT0000039484…
TC0300008952.hg.1	-1.63	0.0056	FAIM	Fas apoptotic inhibitory molecule	NM_001033030; NM_001033031; NM_001033032; NM_018147; ENST00000338446; ENST00000360570; ENST00000393034; ENST00000393035; ENST00000464668; ENST00000464912; ENST00000470889; ENST00000479848; ENST00000491175; BC012478; OTTHUMT00000357977; OTTHUMT00000357978; OTTHUMT00000357979; OTTHUMT00000357980; OTTHUMT00000357981; OTTHUMT00000357982; OTTHUMT00000357983; OTTHUMT00000357984; OTTHUMT00000357985
TC0900011613.hg.1	3.65	0.0001	FAM102A	family with sequence similarity 102, member A	NM_001035254; NM_203305; ENST00000300434; ENST00000373084; ENST00000373095; ENST00000465821; ENST00000479828; ENST00000493175; ENST00000494606; BC137087; BC137088; OTTHUMT00000054298; OTTHUMT00000054300; OTTHUMT00000054301; OTTHUMT00000054302; OTTHUMT00000054303; OTTHUMT00000054304; OTTHUMT00000054305
TC1700011060.hg.1	4.16	5.96e-06	FAM117A	family with sequence similarity 117, member A	NM_030802; ENST00000240364; ENST00000503573; ENST00000503720; ENST00000503855; ENST00000505159; ENST00000506156; ENST00000509347; ENST00000511743; ENST00000513602; ENST00000514018; ENST00000514841; ENST00000515240; BC037572; BC065199; OTTHUMT00000365736; OTTHUMT00000365737; OTTHUMT00000365738; OTTHUMT00000365739; OTTHUMT00000365740; OTTHUMT00000365741; OTTHUMT00000365742; OTTHUMT00000365744; OTTH…
TC0200010502.hg.1	2.36	0.0001	FAM117B	family with sequence similarity 117, member B	NM_173511; ENST00000392238; ENST00000481658; BC106906; BC106907; OTTHUMT00000335888; OTTHUMT00000335890
TC0100008326.hg.1	4.23	1.3e-06	FAM159A	family with sequence similarity 159, member A	NM_001042693; ENST00000401050; ENST00000424164; ENST00000440303; ENST00000517870; OTTHUMT00000022931; OTTHUMT00000022932; OTTHUMT00000022933; OTTHUMT00000022934
TC1100009962.hg.1	2.01	0.0022	FAM160A2	family with sequence similarity 160, member A2	NM_001098794; NM_032127; ENST00000265978; ENST00000449352; ENST00000524416; ENST00000529360; ENST00000532797; BC030825; OTTHUMT00000257229; OTTHUMT00000383759; OTTHUMT00000383760; OTTHUMT00000383761; OTTHUMT00000383762
TC1100011587.hg.1	3.18	0.0001	FAM168A	family with sequence similarity 168, member A	NM_001286050; NM_001286051; NM_015159; ENST00000064778; ENST00000356467; ENST00000432223; ENST00000450446; ENST00000632101; BC052341; OTTHUMT00000397424; OTTHUMT00000397425; OTTHUMT00000397426; OTTHUMT00000397427; OTTHUMT00000487958
TC0200014288.hg.1	1.9	0.0018	FAM168B	family with sequence similarity 168, member B	NM_001009993; ENST00000389915; ENST00000409185; BC066347; BC110642; OTTHUMT00000331299; OTTHUMT00000331301
TC0500013291.hg.1	-2.17	0.0078	FAM173B	family with sequence similarity 173, member B	NM_001258388; NM_001258389; NM_199133; NR_047668; NR_047669; NR_047670; ENST00000280330; ENST00000504390; ENST00000506108; ENST00000508553; ENST00000510047; ENST00000510052; ENST00000511437; BC063406; OTTHUMT00000366048; OTTHUMT00000366049; OTTHUMT00000366050; OTTHUMT00000366051; OTTHUMT00000366052; OTTHUMT00000366053; OTTHUMT00000366054
TC0200007113.hg.1	1.76	0.0098	FAM179A	family with sequence similarity 179, member A	NM_199280; ENST00000379558; ENST00000401723; ENST00000420297; ENST00000440012; ENST00000460951; ENST00000465300; ENST00000475900; OTTHUMT00000250222; OTTHUMT00000250223; OTTHUMT00000317848; OTTHUMT00000324876; OTTHUMT00000324877; OTTHUMT00000324878; OTTHUMT00000324897
TC0100015950.hg.1	2.22	0.0039	FAM189B	family with sequence similarity 189, member B	NM_001267608; NM_006589; NM_198264; ENST00000350210; ENST00000361361; ENST00000368366; ENST00000368368; ENST00000472550; ENST00000481822; ENST00000487649; ENST00000491082; ENST00000497941; ENST00000621094; BC006493; BC007444; BC010471; BC040136; OTTHUMT00000087224; OTTHUMT00000087225; OTTHUMT00000087226; OTTHUMT00000087227; OTTHUMT00000087229; OTTHUMT00000087230; OTTHUMT00000087231; OTTHUMT000000…
TC0400011317.hg.1	-2.43	3.01e-05	FAM190A	Jeck2013 ANTISENSE, coding, INTERNAL, intronic best transcript NM_001145065	hsa_circ_0007435
TC0100009452.hg.1	1.75	0.004	FAM19A3	family with sequence similarity 19 (chemokine (C-C motif)-like), member A3	NM_001004440; NM_182759; ENST00000361886; ENST00000369630; BC112268; BC117479; BC144043; OTTHUMT00000033255; OTTHUMT00000033256
TC1000011969.hg.1	-1.69	0.0039	FAM204A	family with sequence similarity 204, member A	NM_001134672; NM_022063; ENST00000369170; ENST00000369172; ENST00000369183; ENST00000452252; ENST00000467890; ENST00000469758; ENST00000470476; ENST00000487269; ENST00000490048; ENST00000491416; BC023577; OTTHUMT00000050592; OTTHUMT00000050593; OTTHUMT00000050595; OTTHUMT00000050596; OTTHUMT00000050597; OTTHUMT00000050598; OTTHUMT00000050599; OTTHUMT00000050601; OTTHUMT00000050602; OTTHUMT0000005…
TC0900009933.hg.1	2.19	0.0063	FAM214B	family with sequence similarity 214, member B	NM_025182; ENST00000322813; ENST00000378557; ENST00000378561; ENST00000378566; ENST00000488109; ENST00000603301; ENST00000605104; ENST00000605244; ENST00000605392; BC004406; OTTHUMT00000052261; OTTHUMT00000052262; OTTHUMT00000052263; OTTHUMT00000052265; OTTHUMT00000468374; OTTHUMT00000468375; OTTHUMT00000468376; OTTHUMT00000468377; OTTHUMT00000468378; uc003zwo.3
TC1700010214.hg.1	2.42	3.01e-05	FAM222B	family with sequence similarity 222, member B	NM_001077498; NM_001288631; NM_001288632; NM_001288633; NM_001288634; NM_001288635; NM_001288636; NM_001288637; NM_001288638; NM_001288639; NM_001288640; NM_018182; ENST00000341217; ENST00000452648; ENST00000577376; ENST00000577513; ENST00000577682; ENST00000579381; ENST00000581229; ENST00000581381; ENST00000581407; ENST00000582059; ENST00000582266; ENST00000583307; ENST00000583522; ENST000005839…
TC1600011315.hg.1	1.98	0.002	FAM234A; ARHGDIG	family with sequence similarity 234, member A; Rho GDP dissociation inhibitor (GDI) gamma	NM_001284497; NM_032039; NR_104317; ENST00000301678; ENST00000301679; ENST00000399932; ENST00000417499; ENST00000419173; ENST00000420046; ENST00000420500; ENST00000421000; ENST00000424016; ENST00000426695; ENST00000438220; ENST00000447499; ENST00000449945; ENST00000453430; ENST00000464609; ENST00000468354; ENST00000496874; BC013047; BC032112; OTTHUMT00000134227; OTTHUMT00000134228; OTTHUMT0000013…
TC1000012603.hg.1	1.99	0.0026	FAM53B	family with sequence similarity 53, member B	NM_014661; ENST00000280780; ENST00000337318; ENST00000392754; BC031654; OTTHUMT00000050879; OTTHUMT00000050881; OTTHUMT00000411897
TC1600008164.hg.1	3.11	0.0003	FAM65A	family with sequence similarity 65, member A	NM_001193522; NM_001193523; NM_001193524; NM_024519; ENST00000042381; ENST00000379312; ENST00000422602; ENST00000428437; ENST00000540839; ENST00000561534; ENST00000562116; ENST00000562755; ENST00000564616; ENST00000565176; ENST00000565190; ENST00000565679; ENST00000566522; ENST00000566559; ENST00000566730; ENST00000566815; ENST00000566907; ENST00000566920; ENST00000568959; ENST00000569179; ENST00…
TC2000007341.hg.1	2.18	0.0008	FAM83D	family with sequence similarity 83, member D	NM_030919; ENST00000217429; ENST00000619304; ENST00000619850; OTTHUMT00000079211; OTTHUMT00000476201
TC1700009992.hg.1	1.88	0.0062	FAM83G	family with sequence similarity 83, member G	NM_001039999; ENST00000345041; ENST00000388995; ENST00000399096; ENST00000580115; OTTHUMT00000132132; OTTHUMT00000253108; OTTHUMT00000448150
TC1100013043.hg.1	2.69	0.0073	FAM89B	family with sequence similarity 89, member B	NM_001098784; NM_001098785; NM_152832; ENST00000316409; ENST00000449319; ENST00000530349; BC032373; OTTHUMT00000390093; OTTHUMT00000390094; OTTHUMT00000390095; uc001oem.2
TC1700012093.hg.1	2.99	3.54e-05	FASN	fatty acid synthase	NM_004104; ENST00000306749; ENST00000578424; ENST00000579410; ENST00000579758; ENST00000580382; ENST00000584610; BC063242; OTTHUMT00000442369; OTTHUMT00000442371; OTTHUMT00000442372; OTTHUMT00000442373; OTTHUMT00000442374; OTTHUMT00000442375
TC2200007620.hg.1	1.53	0.0084	FBLN1	fibulin 1	NM_001996; NM_006485; NM_006486; NM_006487; ENST00000262722; ENST00000327858; ENST00000340923; ENST00000402984; ENST00000411478; ENST00000437711; ENST00000439835; ENST00000442170; ENST00000445110; ENST00000450975; ENST00000451475; ENST00000454279; ENST00000455233; ENST00000460300; ENST00000460538; ENST00000465578; ENST00000476366; ENST00000484531; BC022497; OTTHUMT00000322287; OTTHUMT00000322288;…
TC1600007485.hg.1	2.85	0.0002	FBRS	fibrosin	NM_001105079; ENST00000287468; ENST00000356166; ENST00000468966; ENST00000482749; ENST00000484152; ENST00000494101; ENST00000498588; ENST00000543786; ENST00000570170; OTTHUMT00000255520; OTTHUMT00000316522; OTTHUMT00000316523; OTTHUMT00000316524; OTTHUMT00000316525; OTTHUMT00000316526; OTTHUMT00000316527; OTTHUMT00000434437; uc002dzd.4
TC1200009580.hg.1	3.02	0.0017	FBXL14	F-box and leucine-rich repeat protein 14	NM_152441; ENST00000339235; ENST00000543278; BC028132; OTTHUMT00000206741; OTTHUMT00000397945; uc001qjh.3
TC1600008973.hg.1	2.28	0.0008	FBXL16	F-box and leucine-rich repeat protein 16	NM_153350; ENST00000324361; ENST00000397621; ENST00000562563; ENST00000562585; ENST00000562648; BC036680; OTTHUMT00000206851; OTTHUMT00000421459; OTTHUMT00000421460; OTTHUMT00000421461
TC1600011385.hg.1	1.56	0.0021	FBXL19	F-box and leucine-rich repeat protein 19	NM_001099784; NM_001282351; ENST00000338343; ENST00000380310; ENST00000427128; ENST00000471231; ENST00000562319; ENST00000562798; ENST00000565690; ENST00000565939; ENST00000566320; BC059173; OTTHUMT00000255535; OTTHUMT00000255536; OTTHUMT00000255537; OTTHUMT00000433635; OTTHUMT00000433636; OTTHUMT00000433637; OTTHUMT00000433639; OTTHUMT00000433640; uc002eab.2
TC1900011946.hg.1	2.8	0.0004	FBXO27	F-box protein 27	NM_178820; ENST00000292853; ENST00000509137; ENST00000593847; ENST00000594770; ENST00000595166; ENST00000600828; BC014527; BC030060; OTTHUMT00000463281; OTTHUMT00000463282; OTTHUMT00000463283; OTTHUMT00000463284; OTTHUMT00000463285
TC1100010491.hg.1	-1.79	0.0053	FBXO3	F-box protein 3	NM_012175; NM_033406; ENST00000265651; ENST00000448981; ENST00000526785; ENST00000526952; ENST00000527772; ENST00000529137; ENST00000530013; ENST00000530401; ENST00000531080; ENST00000532057; ENST00000532927; ENST00000533103; ENST00000534136; BC046110; OTTHUMT00000388665; OTTHUMT00000388666; OTTHUMT00000388667; OTTHUMT00000388668; OTTHUMT00000388669; OTTHUMT00000388670; OTTHUMT00000388671; OTTHUM…
TC0100006861.hg.1	1.84	0.0005	FBXO44	F-box protein 44	NM_001014765; NM_001304790; NM_001304791; NM_033182; NM_183412; NM_183413; NR_130909; ENST00000251546; ENST00000251547; ENST00000376760; ENST00000376762; ENST00000376768; ENST00000376770; ENST00000425796; ENST00000471895; ENST00000475435; BC007832; OTTHUMT00000005761; OTTHUMT00000005762; OTTHUMT00000005763; OTTHUMT00000006296; OTTHUMT00000006297; OTTHUMT00000092163; OTTHUMT00000092164; OTTHUMT000…
TC0900012021.hg.1	1.87	0.0081	FBXW5	F-box and WD repeat domain containing 5	NM_018998; ENST00000325285; ENST00000428398; ENST00000443788; ENST00000459905; ENST00000480818; ENST00000483559; ENST00000487794; ENST00000491246; BC014130; BC014297; OTTHUMT00000055227; OTTHUMT00000055228; OTTHUMT00000055229; OTTHUMT00000055230; OTTHUMT00000055231; OTTHUMT00000055233; OTTHUMT00000055234; OTTHUMT00000055235
TC0400012143.hg.1	-2.02	0.0073	FBXW7	F-box and WD repeat domain containing 7, E3 ubiquitin protein ligase	NM_001013415; NM_001257069; NM_018315; NM_033632; ENST00000263981; ENST00000281708; ENST00000296555; ENST00000393956; ENST00000603548; ENST00000603821; ENST00000603841; ENST00000604069; ENST00000604095; ENST00000604316; ENST00000604822; ENST00000604872; ENST00000605042; BC117244; BC117246; BC143944
TC1900009491.hg.1	9.75	0.0006	FCER2	Fc fragment of IgE, low affinity II, receptor for (CD23)	NM_001207019; NM_001220500; NM_002002; ENST00000346664; ENST00000360067; ENST00000593418; ENST00000597312; ENST00000597921; ENST00000597934; ENST00000598803; BC014108; BC062591; OTTHUMT00000461832; OTTHUMT00000461833; OTTHUMT00000461984; OTTHUMT00000461985; OTTHUMT00000461986; OTTHUMT00000461987
TC0100016185.hg.1	-4.38	0.0012	FCGR3A	Fc fragment of IgG, low affinity IIIa, receptor (CD16a)	NM_000569; NM_001127592; NM_001127593; NM_001127595; NM_001127596; ENST00000367967; ENST00000367969; ENST00000426740; ENST00000436743; ENST00000442336; ENST00000443193; ENST00000476031; BC017865; BC033678; BC036723; OTTHUMT00000083313; OTTHUMT00000083314; OTTHUMT00000102169; OTTHUMT00000315967; OTTHUMT00000315968
TC0100016189.hg.1	-5.09	0.0009	FCGR3B	Fc fragment of IgG, low affinity IIIb, receptor (CD16b)	NM_000570; NM_001244753; NM_001271035; NM_001271036; NM_001271037; ENST00000294800; ENST00000367964; ENST00000421702; ENST00000531221; ENST00000533780; ENST00000534489; ENST00000534776; ENST00000613418; ENST00000614870; BC128562; OTTHUMT00000157321; OTTHUMT00000157322; OTTHUMT00000383000; OTTHUMT00000383001; OTTHUMT00000383002; OTTHUMT00000383003
TC1100011568.hg.1	5.16	3.08e-05	FCHSD2	FCH and double SH3 domains 2	NM_014824; ENST00000311172; ENST00000409263; ENST00000409314; ENST00000409418; ENST00000409853; ENST00000422375; ENST00000432043; ENST00000458644; ENST00000543644; BC010394; OTTHUMT00000329378; OTTHUMT00000329429; OTTHUMT00000329430; OTTHUMT00000329431; OTTHUMT00000329432; OTTHUMT00000329434; OTTHUMT00000397326; OTTHUMT00000397327; OTTHUMT00000397328
TC0100017110.hg.1	2.04	0.0004	FCMR	Fc fragment of IgM receptor	NM_001142473; NM_001193338; NM_005449; ENST00000367091; ENST00000442471; ENST00000463473; ENST00000474041; ENST00000525793; ENST00000528654; ENST00000529560; ENST00000530505; ENST00000533312; ENST00000628511; BC006401; OTTHUMT00000088677; OTTHUMT00000088678; OTTHUMT00000088967; OTTHUMT00000382067; OTTHUMT00000382068; OTTHUMT00000382069; OTTHUMT00000382070; OTTHUMT00000382071; OTTHUMT00000382072; …
TC0100010268.hg.1	-2.19	0.0058	FCRL6	Fc receptor-like 6	NM_001004310; NM_001284217; ENST00000321935; ENST00000339348; ENST00000368106; ENST00000392235; ENST00000536257; ENST00000540741; ENST00000541729; OTTHUMT00000085593; OTTHUMT00000276852; OTTHUMT00000276853; OTTHUMT00000276854; OTTHUMT00000399485; OTTHUMT00000399486; OTTHUMT00000399487
TC0100010123.hg.1	-2.46	0.0002	FDPS	farnesyl diphosphate synthase	NM_001135821; NM_001135822; NM_001242824; NM_001242825; NM_002004; ENST00000356657; ENST00000368356; ENST00000447866; ENST00000461507; ENST00000465559; ENST00000467076; ENST00000468479; ENST00000470171; ENST00000471117; ENST00000474345; ENST00000477057; ENST00000487002; ENST00000489003; ENST00000489324; ENST00000490140; ENST00000491013; ENST00000492244; ENST00000492887; ENST00000495308; ENST00000…
TC1400009194.hg.1	2.17	0.0009	FERMT2	fermitin family member 2	NM_001134999; NM_001135000; NM_006832; ENST00000341590; ENST00000343279; ENST00000395631; ENST00000399304; ENST00000553373; ENST00000553663; ENST00000553768; ENST00000554152; ENST00000554288; ENST00000554712; ENST00000555546; ENST00000555692; ENST00000557255; ENST00000557562; BC017327; OTTHUMT00000276906; OTTHUMT00000276907; OTTHUMT00000411945; OTTHUMT00000411946; OTTHUMT00000411947; OTTHUMT00000…
TC0600007855.hg.1	2.34	0.0093	FGD2	FYVE, RhoGEF and PH domain containing 2	NM_173558; ENST00000274963; ENST00000373535; ENST00000459781; ENST00000464083; ENST00000470273; ENST00000487920; ENST00000487975; ENST00000489356; ENST00000493635; ENST00000494343; ENST00000497659; BC023645; BC053655; OTTHUMT00000040398; OTTHUMT00000356024; OTTHUMT00000356025; OTTHUMT00000356027; OTTHUMT00000356028; OTTHUMT00000356029; OTTHUMT00000356030; OTTHUMT00000356031; OTTHUMT00000356032; O…
TC0400009029.hg.1	2.27	0.0004	FHDC1	FH2 domain containing 1	NM_033393; ENST00000260008; ENST00000511601; OTTHUMT00000364981; uc003inf.2
TC0100013761.hg.1	2.35	0.0005	FHL3	four and a half LIM domains 3	NM_001243878; NM_004468; ENST00000373016; ENST00000475084; ENST00000477194; ENST00000483132; ENST00000485803; BC001351; BC011697; BC014501; OTTHUMT00000012958; OTTHUMT00000012959; OTTHUMT00000012960; OTTHUMT00000012961; OTTHUMT00000091265
TC1100007285.hg.1	1.51	0.0096	FJX1	four jointed box 1	NM_014344; ENST00000317811; ENST00000532914; BC049171; BC071898; OTTHUMT00000389078; OTTHUMT00000389079
TC1700007858.hg.1	1.86	0.0011	FKBP10	FK506 binding protein 10	NM_021939; ENST00000321562; ENST00000429461; ENST00000455106; ENST00000464180; ENST00000487489; ENST00000489591; ENST00000490938; ENST00000585664; ENST00000585922; BC016467; OTTHUMT00000257410; OTTHUMT00000257412; OTTHUMT00000257413; OTTHUMT00000257414; OTTHUMT00000257415; OTTHUMT00000257416; OTTHUMT00000257417; OTTHUMT00000449106; OTTHUMT00000449107
TC1200010601.hg.1	1.69	0.0075	FKBP11; ARF3	FK506 binding protein 11; ADP-ribosylation factor 3	NM_001143781; NM_001143782; NM_001659; NM_016594; ENST00000256680; ENST00000256682; ENST00000444214; ENST00000447318; ENST00000453172; ENST00000472621; ENST00000485410; ENST00000536283; ENST00000539611; ENST00000541236; ENST00000541959; ENST00000541967; ENST00000545855; ENST00000546671; ENST00000546847; ENST00000547789; ENST00000549084; ENST00000550765; ENST00000551094; ENST00000551694; ENST00000…
TC1100007941.hg.1	2.62	0.0009	FKBP2	FK506 binding protein 2	NM_001135208; NM_004470; NM_057092; ENST00000309366; ENST00000394540; ENST00000449942; ENST00000535135; ENST00000536642; ENST00000541388; BC003384; BC091475; OTTHUMT00000396397; OTTHUMT00000396398; OTTHUMT00000396399; OTTHUMT00000396400; OTTHUMT00000396401; OTTHUMT00000397011
TC1200006503.hg.1	2.18	0.0088	FKBP4	FK506 binding protein 4	NM_002014; ENST00000001008; ENST00000538622; ENST00000539181; ENST00000540260; ENST00000543037; ENST00000543769; ENST00000544366; ENST00000630279; BC001786; BC007924; OTTHUMT00000206861; OTTHUMT00000398176; OTTHUMT00000398177; OTTHUMT00000398178; OTTHUMT00000398179; OTTHUMT00000398180; OTTHUMT00000398181
TC1900010023.hg.1	2.19	0.0016	FKBP8	FK506 binding protein 8	NM_001308373; NM_012181; ENST00000222308; ENST00000544835; ENST00000594844; ENST00000596015; ENST00000596494; ENST00000596558; ENST00000597547; ENST00000597611; ENST00000597960; ENST00000599540; ENST00000601844; ENST00000606531; ENST00000608443; ENST00000609656; BC009966; OTTHUMT00000466371; OTTHUMT00000466372; OTTHUMT00000466373; OTTHUMT00000466374; OTTHUMT00000466375; OTTHUMT00000466376; OTTHUM…
TC1900011779.hg.1	2.96	0.0006	FLT3LG	fms-related tyrosine kinase 3 ligand	NM_001204502; NM_001204503; NM_001278637; NM_001278638; NM_001459; ENST00000204637; ENST00000593422; ENST00000594009; ENST00000595510; ENST00000596435; ENST00000597551; ENST00000597914; ENST00000598472; ENST00000598555; ENST00000600084; ENST00000600429; ENST00000601800; BC028001; BC126293; BC136464; BC144129; uc002pnx.3
TC1100010761.hg.1	2.9	0.0004	FNBP4	formin binding protein 4	NM_015308; ENST00000263773; ENST00000524696; ENST00000525316; ENST00000525792; ENST00000526109; ENST00000527894; ENST00000528388; ENST00000529156; ENST00000530207; ENST00000531394; ENST00000532646; ENST00000533707; ENST00000534003; ENST00000540172; ENST00000542975; ENST00000544590; BC037404; OTTHUMT00000390237; OTTHUMT00000391774; OTTHUMT00000391776; OTTHUMT00000391777; OTTHUMT00000391778; OTTHUM…
TC0300009500.hg.1	2.91	0.0017	FNDC3B	fibronectin type III domain containing 3B	NM_001135095; NM_022763; ENST00000336824; ENST00000415807; ENST00000416957; ENST00000421757; ENST00000423424; ENST00000443501; ENST00000469491; ENST00000476794; ENST00000478016; ENST00000483344; ENST00000490832; ENST00000494000; BC039297; OTTHUMT00000345618; OTTHUMT00000345619; OTTHUMT00000345620; OTTHUMT00000345621; OTTHUMT00000345622; OTTHUMT00000345624; OTTHUMT00000345625; OTTHUMT00000345626; …
TC0100008193.hg.1	1.51	0.009	FOXE3	forkhead box E3	NM_012186; ENST00000335071; OTTHUMT00000021836; uc001crk.3
TC1200006700.hg.1	3.1	0.0001	FOXJ2	forkhead box J2	NM_018416; ENST00000162391; ENST00000428177; ENST00000539192; BC126396; BC136305; OTTHUMT00000400088; OTTHUMT00000400089; OTTHUMT00000400090
TC0100013882.hg.1	3.07	5.11e-05	FOXJ3	forkhead box J3	NM_001198850; NM_001198851; NM_001198852; NM_014947; ENST00000361346; ENST00000361776; ENST00000372571; ENST00000372572; ENST00000372573; ENST00000422278; ENST00000445886; ENST00000454417; ENST00000545068; BC151828; BC152441; OTTHUMT00000018309; OTTHUMT00000018310; OTTHUMT00000018311; OTTHUMT00000018312; OTTHUMT00000018313; OTTHUMT00000097216; uc001che.3; uc001chg.3
TC0700006603.hg.1	2.65	0.0013	FOXK1	forkhead box K1	NM_001037165; ENST00000328914; ENST00000460979; ENST00000496023; OTTHUMT00000323729; OTTHUMT00000323770; OTTHUMT00000323795
TC1700009260.hg.1	1.65	0.0052	FOXK2	forkhead box K2	NM_004514; ENST00000335255; ENST00000473637; ENST00000526383; ENST00000527313; ENST00000529652; ENST00000531030; ENST00000570585; ENST00000571160; ENST00000571989; ENST00000574694; ENST00000575578; ENST00000622867; ENST00000624186; OTTHUMT00000277099; OTTHUMT00000277100; OTTHUMT00000391057; OTTHUMT00000391058; OTTHUMT00000391059; OTTHUMT00000391060; OTTHUMT00000439984; OTTHUMT00000439985; OTTHUMT…
TC1200009621.hg.1	3.55	0.0008	FOXM1	forkhead box M1	NM_001243088; NM_001243089; NM_021953; NM_202002; NM_202003; ENST00000342628; ENST00000359843; ENST00000361953; ENST00000366362; ENST00000535350; ENST00000536066; ENST00000537018; ENST00000538564; ENST00000545049; ENST00000627656; BC006192; BC006529; BC012863; OTTHUMT00000398269; OTTHUMT00000398270; OTTHUMT00000398271; OTTHUMT00000398272; OTTHUMT00000398273; OTTHUMT00000398274; OTTHUMT00000398275…
TC0X00009667.hg.1	2.39	0.0004	FOXP3	forkhead box P3	NM_001114377; NM_014009; ENST00000376197; ENST00000376199; ENST00000376207; ENST00000455775; ENST00000518685; ENST00000557224; BC113401; BC113403; BC143785; BC143786; OTTHUMT00000060814; OTTHUMT00000060815; OTTHUMT00000378831; OTTHUMT00000413668; uc004dnf.4
TC0600008006.hg.1	2.47	0.0004	FOXP4; MIR4641	forkhead box P4; microRNA 4641	NM_001012426; NM_001012427; NM_138457; NR_039784; ENST00000307972; ENST00000373057; ENST00000373060; ENST00000373063; ENST00000409208; ENST00000451305; ENST00000578353; BC040962; BC052803; OTTHUMT00000040512; OTTHUMT00000106560; OTTHUMT00000106767; OTTHUMT00000268563; OTTHUMT00000331294; uc003oqn.3
TC0900008827.hg.1	1.81	0.0042	FPGS	folylpolyglutamate synthase	NM_001018078; NM_001288803; NM_004957; NR_110170; ENST00000373225; ENST00000373228; ENST00000373247; ENST00000393706; ENST00000423577; ENST00000431857; ENST00000460181; ENST00000467826; ENST00000469310; ENST00000473536; ENST00000475270; ENST00000475765; ENST00000479147; ENST00000479375; ENST00000481552; ENST00000488307; ENST00000488506; ENST00000489522; ENST00000496586; ENST00000497386; ENST00000…
TC1000009851.hg.1	2.38	0.0055	FRMD4A	FERM domain containing 4A	NM_018027; ENST00000264546; ENST00000342409; ENST00000357447; ENST00000358621; ENST00000475141; ENST00000475325; ENST00000477221; ENST00000492155; ENST00000493380; ENST00000495956; ENST00000632314; ENST00000632570; BC151244; OTTHUMT00000046887; OTTHUMT00000046888; OTTHUMT00000046889; OTTHUMT00000046890; OTTHUMT00000046891; OTTHUMT00000046893; OTTHUMT00000046894; OTTHUMT00000046896; OTTHUMT0000004…
TC0300011455.hg.1	2.78	0.005	FRMD4B	FERM domain containing 4B	NM_015123; ENST00000398540; ENST00000459638; ENST00000460709; ENST00000462308; ENST00000462512; ENST00000462888; ENST00000470070; ENST00000473029; ENST00000473188; ENST00000478263; ENST00000483668; ENST00000487751; ENST00000489817; ENST00000493127; ENST00000493880; ENST00000497475; ENST00000497757; ENST00000497880; OTTHUMT00000352111; OTTHUMT00000352112; OTTHUMT00000352113; OTTHUMT00000352115; OT…
TC0100007836.hg.1	-1.99	0.0054	FTH1P1	ferritin, heavy polypeptide 1 pseudogene [Source:HGNC Symbol;Acc:HGNC:3979]	ENST00000437933
TC0100016683.hg.1	1.74	0.0084	FTH1P25	ferritin, heavy polypeptide 1 pseudogene 25 [Source:HGNC Symbol;Acc:HGNC:37643]	ENST00000447665
TC1100011306.hg.1	1.84	0.008	FTLP6	ferritin, light polypeptide pseudogene 6 [Source:HGNC Symbol;Acc:HGNC:37954]	ENST00000355274
TC1600008274.hg.1	1.72	0.0018	FUK	fucokinase	NM_145059; ENST00000288078; ENST00000378912; ENST00000464499; ENST00000485034; ENST00000498702; ENST00000571487; ENST00000571514; ENST00000572784; ENST00000573352; ENST00000573832; ENST00000574784; ENST00000576107; ENST00000576453; BC032542; OTTHUMT00000157291; OTTHUMT00000157292; OTTHUMT00000157293; OTTHUMT00000157294; OTTHUMT00000157295; OTTHUMT00000437735; OTTHUMT00000437736; OTTHUMT0000043775…
TC1500008335.hg.1	1.83	0.0047	FURIN	furin (paired basic amino acid cleaving enzyme)	NM_001289823; NM_001289824; NM_002569; ENST00000268171; ENST00000558794; ENST00000559353; ENST00000560018; ENST00000560824; ENST00000610579; ENST00000618099; BC012181; OTTHUMT00000313492; OTTHUMT00000418242; OTTHUMT00000418243; OTTHUMT00000418244; OTTHUMT00000418245
TC0300013908.hg.1	-1.99	0.001	FXR1	fragile X mental retardation, autosomal homolog 1	NM_001013438; NM_001013439; NM_005087; ENST00000305586; ENST00000357559; ENST00000445140; ENST00000461044; ENST00000461801; ENST00000468861; ENST00000472339; ENST00000473375; ENST00000475315; ENST00000476672; ENST00000479176; ENST00000480918; ENST00000481383; ENST00000482125; ENST00000484042; ENST00000484958; ENST00000491062; ENST00000491674; ENST00000498658; BC028983
TC1900007839.hg.1	2.84	0.0005	FXYD5	FXYD domain containing ion transport regulator 5	NM_001164605; NM_014164; NM_144779; NR_028406; ENST00000342879; ENST00000392217; ENST00000392218; ENST00000392219; ENST00000423817; ENST00000496493; ENST00000541435; ENST00000543307; ENST00000586925; ENST00000588699; ENST00000590686; ENST00000591716; ENST00000592290; BC009642; OTTHUMT00000109443; OTTHUMT00000109444; OTTHUMT00000109445; OTTHUMT00000109446; OTTHUMT00000109447; OTTHUMT00000460660; O…
TC1900011710.hg.1	3.21	0.0004	FXYD7	FXYD domain containing ion transport regulator 7	NM_022006; ENST00000270310; ENST00000439441; ENST00000586063; ENST00000588265; BC018619; OTTHUMT00000460656; OTTHUMT00000460657; OTTHUMT00000460658; OTTHUMT00000460659
TC0300010066.hg.1	-1.91	0.0008	FYTTD1	forty-two-three domain containing 1	NM_001011537; NM_032288; NR_027840; ENST00000241502; ENST00000412924; ENST00000415708; ENST00000418169; ENST00000424384; ENST00000426031; ENST00000428738; ENST00000492360; ENST00000494309; BC035006; BC039734; OTTHUMT00000340185; OTTHUMT00000340186; OTTHUMT00000340187; OTTHUMT00000340188; OTTHUMT00000340189; OTTHUMT00000340190; OTTHUMT00000340191; OTTHUMT00000340193; OTTHUMT00000340194
TC0800008478.hg.1	2.03	0.009	FZD6	frizzled class receptor 6	NM_001164615; NM_001164616; NM_003506; ENST00000358755; ENST00000519011; ENST00000521195; ENST00000522484; ENST00000522566; ENST00000523739; ENST00000523933; BC060836; OTTHUMT00000380560; OTTHUMT00000380561; OTTHUMT00000380562; OTTHUMT00000380563; OTTHUMT00000380564; OTTHUMT00000380565
TC0100011453.hg.1	-41.38	0.0019	G0S2	G0/G1 switch 2	NM_015714; ENST00000367029; BC009694; OTTHUMT00000088732
TC0400012931.hg.1	-2.1	0.0037	G3BP2	GTPase activating protein (SH3 domain) binding protein 2	NM_012297; NM_203504; NM_203505; ENST00000357854; ENST00000359707; ENST00000395719; ENST00000502654; ENST00000503660; ENST00000507133; ENST00000507252; ENST00000507701; ENST00000507745; ENST00000507947; ENST00000509100; ENST00000510902; ENST00000511146; ENST00000513927; ENST00000515457; BC011731; OTTHUMT00000252399; OTTHUMT00000252400; OTTHUMT00000252401; OTTHUMT00000362880; OTTHUMT00000362881; O…
TC1700007976.hg.1	2.92	0.0001	G6PC3	glucose 6 phosphatase, catalytic, 3	NM_138387; NR_028581; NR_028582; ENST00000269097; ENST00000585361; ENST00000585962; ENST00000588558; ENST00000590253; ENST00000590639; ENST00000591696; ENST00000593115; BC002494; BC021574; OTTHUMT00000457675; OTTHUMT00000457676; OTTHUMT00000457677; OTTHUMT00000457678; OTTHUMT00000457679; OTTHUMT00000457680; OTTHUMT00000457681; OTTHUMT00000457682
TC0400008879.hg.1	2.98	0.0053	GAB1	GRB2-associated binding protein 1	NM_002039; NM_207123; ENST00000262994; ENST00000262995; ENST00000505913; ENST00000507070; ENST00000507334; ENST00000508833; ENST00000509992; ENST00000510615; ENST00000511109; ENST00000511836; ENST00000512843; ENST00000514639; ENST00000515366; ENST00000515388; BC064848; OTTHUMT00000364898; OTTHUMT00000364998; OTTHUMT00000364999; OTTHUMT00000365000; OTTHUMT00000365001; OTTHUMT00000365002; OTTHUMT00…
TC1100011744.hg.1	2.34	0.0024	GAB2	GRB2-associated binding protein 2	NM_012296; NM_080491; ENST00000340149; ENST00000361507; ENST00000526030; ENST00000528329; ENST00000528886; ENST00000530915; ENST00000534823; BC131711; BC152459; OTTHUMT00000391084; OTTHUMT00000391085; OTTHUMT00000391086; OTTHUMT00000391087; OTTHUMT00000391088; OTTHUMT00000391089; OTTHUMT00000391090
TC0600014256.hg.1	2.27	0.0002	GABBR1	gamma-aminobutyric acid (GABA) B receptor, 1	NM_021903; ENST00000376977; ENST00000377012; ENST00000377016; ENST00000377034; ENST00000462632; ENST00000467259; ENST00000472823; ENST00000473774; ENST00000476670; ENST00000477029; ENST00000478931; ENST00000485508; ENST00000486434; ENST00000488334; ENST00000489385; ENST00000489839; ENST00000491829; ENST00000494634; ENST00000494877; BC041332; BC042598; BC050532
TC1600011235.hg.1	2.72	0.0024	GALNS	galactosamine (N-acetyl)-6-sulfatase	NM_000512; ENST00000268695; ENST00000561812; ENST00000562593; ENST00000562831; ENST00000562931; ENST00000564263; ENST00000565364; ENST00000566563; ENST00000567525; ENST00000567779; ENST00000568311; ENST00000568613; ENST00000569433; BC050684; BC056151; OTTHUMT00000269543; OTTHUMT00000430322; OTTHUMT00000430323; OTTHUMT00000430324; OTTHUMT00000430325; OTTHUMT00000430326; OTTHUMT00000430327; OTTHUMT…
TC0500013261.hg.1	1.65	0.0084	GALNT10	polypeptide N-acetylgalactosaminyltransferase 10	NM_198321; ENST00000297107; ENST00000377661; ENST00000425427; ENST00000517958; ENST00000519235; ENST00000519544; ENST00000519571; ENST00000520647; ENST00000521781; ENST00000521786; OTTHUMT00000252453; OTTHUMT00000374248; OTTHUMT00000374249; OTTHUMT00000374250; OTTHUMT00000374272; OTTHUMT00000374273; OTTHUMT00000374274; OTTHUMT00000374275; OTTHUMT00000374276; OTTHUMT00000374277
TC1200008597.hg.1	1.73	0.01	GAS2L3	growth arrest-specific 2 like 3	NM_001303130; NM_001303131; NM_174942; ENST00000266754; ENST00000537247; ENST00000539410; ENST00000547739; ENST00000547754; ENST00000548067; ENST00000548113; ENST00000550295; ENST00000552854; BC043366; OTTHUMT00000409143; OTTHUMT00000409144; OTTHUMT00000409145; OTTHUMT00000409146; OTTHUMT00000409147; OTTHUMT00000409148; OTTHUMT00000409149; OTTHUMT00000409161
TC1000006707.hg.1	1.74	0.0016	GATA3	GATA binding protein 3	NM_001002295; NM_002051; ENST00000346208; ENST00000379328; ENST00000461472; ENST00000481743; BC003070; BC006793; OTTHUMT00000046718; OTTHUMT00000046719; OTTHUMT00000046720; OTTHUMT00000046721
TC1800006852.hg.1	1.86	0.0013	GATA6	GATA binding protein 6	NM_005257; ENST00000269216; ENST00000581694; OTTHUMT00000254696; OTTHUMT00000446377
TC1500010864.hg.1	1.82	0.003	GATM	glycine amidinotransferase (L-arginine:glycine amidinotransferase)	NM_001482; ENST00000396659; ENST00000558118; ENST00000558163; ENST00000558336; ENST00000558362; ENST00000558537; ENST00000558916; ENST00000559885; ENST00000561376; BC004141; OTTHUMT00000254220; OTTHUMT00000416531; OTTHUMT00000416532; OTTHUMT00000416533; OTTHUMT00000416534; OTTHUMT00000416535; OTTHUMT00000416536; OTTHUMT00000416538; OTTHUMT00000416539
TC0700008023.hg.1	1.8	0.007	GATSL2	GATS protein-like 2	NM_001145064; ENST00000616305; ENST00000622472; BC147030; BC147031; BC150658; OTTHUMT00000456515; OTTHUMT00000456516
TC1000008716.hg.1	1.55	0.0069	GBF1	golgi brefeldin A resistant guanine nucleotide exchange factor 1	NM_001199378; NM_001199379; NM_004193; ENST00000369983; ENST00000476019; BC117681; BC117682; OTTHUMT00000050051; OTTHUMT00000050052
TC0100014852.hg.1	-1.83	0.0093	GBP1	guanylate binding protein 1, interferon-inducible	NM_002053; ENST00000370473; ENST00000459831; ENST00000468959; ENST00000469194; ENST00000479889; ENST00000484970; ENST00000493139; ENST00000495131; BC002666; OTTHUMT00000029289; OTTHUMT00000029391; OTTHUMT00000029392; OTTHUMT00000029393; OTTHUMT00000097588; OTTHUMT00000097589; OTTHUMT00000097590; OTTHUMT00000097591
TC0100008977.hg.1	-2.31	0.0092	GBP1P1	guanylate binding protein 1, interferon-inducible pseudogene 1	NR_003133; ENST00000394662; ENST00000513638
TC0100018451.hg.1	-2.58	0.0045	GBP2	guanylate binding protein 2, interferon-inducible	NM_004120; ENST00000370466; ENST00000463660; ENST00000493802; BC022272; BC073163; OTTHUMT00000029406; OTTHUMT00000029407; OTTHUMT00000029408
TC1500010744.hg.1	-2.73	0.0033	GCOM1; MYZAP; POLR2M	GRINL1A complex locus 1; myocardial zonula adherens protein; polymerase (RNA) II (DNA directed) polypeptide M	NM_001018090; NM_001018091; NM_001018100; NM_001018102; NM_001285900; NM_015532; NM_152451; NR_104367; NR_104368; NR_104369; NR_104370; NR_104371; ENST00000267853; ENST00000299638; ENST00000380557; ENST00000380565; ENST00000380568; ENST00000380569; ENST00000460962; ENST00000461709; ENST00000463717; ENST00000464277; ENST00000464308; ENST00000468886; ENST00000471563; ENST00000477282; ENST0000048281…
TC1700009327.hg.1	2.29	0.004	GEMIN4	gem nuclear organelle associated protein 4	NM_015721; ENST00000319004; ENST00000437269; ENST00000570364; ENST00000573482; ENST00000574958; ENST00000576383; ENST00000576778; BC020062; OTTHUMT00000437181; OTTHUMT00000437182; OTTHUMT00000437183; OTTHUMT00000437184; OTTHUMT00000437185; OTTHUMT00000437186; OTTHUMT00000437187
TC0800010630.hg.1	1.7	0.0091	GGH	gamma-glutamyl hydrolase (conjugase, folylpolygammaglutamyl hydrolase)	NM_003878; ENST00000260118; ENST00000518113; ENST00000518466; ENST00000518966; ENST00000520609; ENST00000522852; ENST00000523479; ENST00000523788; BC025025; OTTHUMT00000378452; OTTHUMT00000378453; OTTHUMT00000378454; OTTHUMT00000378455; OTTHUMT00000378456; OTTHUMT00000378457; OTTHUMT00000378458; OTTHUMT00000378486
TC1700007638.hg.1	-1.65	0.0042	GGNBP2	gametogenetin binding protein 2	NM_024835; ENST00000611219; ENST00000612563; ENST00000613102; ENST00000615952; ENST00000616019; ENST00000617860; ENST00000618837; ENST00000619573; ENST00000620927; BC137491; OTTHUMT00000477246; OTTHUMT00000477248; OTTHUMT00000477250; OTTHUMT00000477251; OTTHUMT00000477252; OTTHUMT00000477253; OTTHUMT00000477254; OTTHUMT00000477255; OTTHUMT00000477256
TC2200009236.hg.1	1.8	0.0013	GGT1	gamma-glutamyltransferase 1	NM_001288833; NM_013421; NM_013430; BC025927; OTTHUMT00000075747; OTTHUMT00000250797; OTTHUMT00000319108; OTTHUMT00000319109; OTTHUMT00000319110; OTTHUMT00000319111; OTTHUMT00000319113; OTTHUMT00000319116; OTTHUMT00000319128; OTTHUMT00000319129; OTTHUMT00000319130; OTTHUMT00000319131; OTTHUMT00000319133; OTTHUMT00000319196; OTTHUMT00000319197; OTTHUMT00000319198; OTTHUMT00000319199; OTTHUMT000003…
TC2200008078.hg.1	2.22	0.0009	GGT2	gamma-glutamyltransferase 2	OTTHUMT00000319092; OTTHUMT00000320092
TC0X00007971.hg.1	1.68	0.0023	GHc-1077H7.2		ENST00000620830
TC1000008269.hg.1	-1.78	0.0044	GHITM	growth hormone inducible transmembrane protein	NM_014394; ENST00000372134; ENST00000618907; BC010354; OTTHUMT00000049125
TC0600009310.hg.1	1.83	0.0011	GJA1	gap junction protein alpha 1	NM_000165; ENST00000282561; BC026329; OTTHUMT00000042023
TC0800012374.hg.1	2.21	0.0036	GLI4	GLI family zinc finger 4	NM_138465; ENST00000340042; ENST00000344692; ENST00000517468; ENST00000517530; ENST00000519876; ENST00000520021; ENST00000521682; ENST00000522033; ENST00000522479; ENST00000523522; ENST00000523812; BC014165; OTTHUMT00000381128; OTTHUMT00000381129; OTTHUMT00000381145; OTTHUMT00000381146; OTTHUMT00000381147; OTTHUMT00000381148; OTTHUMT00000381153; OTTHUMT00000381154; OTTHUMT00000381155; OTTHUMT0000…
TC0100018510.hg.1	1.93	0.0013	GLMP	glycosylated lysosomal membrane protein	NM_001256604; NM_001256605; NM_001256608; NM_001256609; NM_144580; ENST00000362007; ENST00000368264; ENST00000476177; ENST00000479084; ENST00000481050; ENST00000482579; ENST00000484214; ENST00000497955; ENST00000612353; ENST00000614643; ENST00000622703; BC018757
TC1900010651.hg.1	-1.79	0.0007	GMFG	glia maturation factor, gamma	NM_001301008; NM_004877; ENST00000253054; ENST00000594700; ENST00000595207; ENST00000595636; ENST00000596583; ENST00000597595; ENST00000598034; ENST00000598218; ENST00000600322; ENST00000601387; ENST00000601731; ENST00000602185; BC080180; BC093799; BC101818; BC143543; BC143546; BC143548; OTTHUMT00000463838; OTTHUMT00000463839; OTTHUMT00000463840; OTTHUMT00000463841; OTTHUMT00000463842; OTTHUMT000…
TC0300013980.hg.1	1.54	0.0058	GMPPB	GDP-mannose pyrophosphorylase B	NM_013334; NM_021971; ENST00000308375; ENST00000308388; ENST00000481959; ENST00000495627; BC001141; BC008033; OTTHUMT00000350292; OTTHUMT00000350293; OTTHUMT00000350294; OTTHUMT00000350295
TC0700008181.hg.1	2.16	0.0051	GNAI1	guanine nucleotide binding protein (G protein), alpha inhibiting activity polypeptide 1	NM_001256414; NM_002069; ENST00000351004; ENST00000418742; ENST00000442586; ENST00000447650; ENST00000457358; ENST00000490206; BC026326; OTTHUMT00000253254; OTTHUMT00000340228; OTTHUMT00000340229; OTTHUMT00000340230; OTTHUMT00000340231; OTTHUMT00000340232
TC0700008560.hg.1	2.22	0.0003	GNB2	guanine nucleotide binding protein (G protein), beta polypeptide 2	NM_005273; ENST00000303210; ENST00000393924; ENST00000393926; ENST00000412215; ENST00000419828; ENST00000424361; ENST00000427895; ENST00000431068; ENST00000436220; ENST00000451587; ENST00000469287; ENST00000470354; ENST00000480159; BC010073; BC012348; BC068003; OTTHUMT00000268391; OTTHUMT00000268392; OTTHUMT00000268397; OTTHUMT00000268398; OTTHUMT00000268399; OTTHUMT00000268400; OTTHUMT0000026840…
TC0100013748.hg.1	-2.15	0.001	GNL2	guanine nucleotide binding protein-like 2 (nucleolar)	NM_013285; ENST00000373062; ENST00000462812; ENST00000463351; ENST00000469191; ENST00000479255; ENST00000488496; ENST00000489146; ENST00000490029; ENST00000538069; BC000107; BC009250; OTTHUMT00000012478; OTTHUMT00000012479; OTTHUMT00000012480; OTTHUMT00000012481; OTTHUMT00000012482; OTTHUMT00000012483; OTTHUMT00000012485; OTTHUMT00000091270; OTTHUMT00000091271
TC1500008820.hg.1	1.56	0.0073	GOLGA6L7P	golgin A6 family-like 7, pseudogene	NR_047567; ENST00000567390; ENST00000569815
TC1500010712.hg.1	-2.2	0.0007	GOLGA8N	golgin A8 family, member N	ENST00000448387; ENST00000453952; ENST00000567075; ENST00000569536; ENST00000569659; ENST00000605665; ENST00000611209; OTTHUMT00000429857; OTTHUMT00000429858; OTTHUMT00000429859; OTTHUMT00000469734; OTTHUMT00000473966; OTTHUMT00000473967
TC1500008933.hg.1	-1.7	0.0047	GOLGA8O	golgin A8 family, member O	NM_001277308; ENST00000509311; ENST00000562377; OTTHUMT00000370931; OTTHUMT00000429849
TC0300010769.hg.1	2.5	0.0004	GORASP1	golgi reassembly stacking protein 1	NM_001278789; NM_001278790; NM_031899; NR_103866; NR_103867; ENST00000319283; ENST00000411813; ENST00000413243; ENST00000416741; ENST00000419156; ENST00000422110; ENST00000427459; ENST00000431601; ENST00000437458; ENST00000441081; ENST00000441302; ENST00000452389; ENST00000453680; ENST00000466443; ENST00000469471; ENST00000470910; ENST00000473827; ENST00000476334; ENST00000479124; ENST00000479927…
TC0200009938.hg.1	2.79	2.93e-05	GORASP2	golgi reassembly stacking protein 2	NM_001201428; NM_015530; ENST00000234160; ENST00000442798; ENST00000444801; ENST00000454751; ENST00000455067; ENST00000471559; ENST00000486498; ENST00000488928; ENST00000493692; ENST00000497674; ENST00000497928; BC007770; OTTHUMT00000333719; OTTHUMT00000333794; OTTHUMT00000333795; OTTHUMT00000333796; OTTHUMT00000333797; OTTHUMT00000333798; OTTHUMT00000333799; OTTHUMT00000333800; OTTHUMT0000033380…
TC0800009237.hg.1	2	0.0002	GPAA1	glycosylphosphatidylinositol anchor attachment 1	NM_003801; ENST00000355091; ENST00000361036; ENST00000524418; ENST00000525087; ENST00000525308; ENST00000526233; ENST00000526341; ENST00000527144; ENST00000527653; ENST00000528073; ENST00000529503; ENST00000529638; ENST00000530258; ENST00000530633; ENST00000530796; ENST00000531593; ENST00000532758; ENST00000534072; BC003171; BC004129; BC006383; OTTHUMT00000384068; OTTHUMT00000384069; OTTHUMT00000…
TC0200007249.hg.1	-1.57	0.0098	GPATCH11	G-patch domain containing 11	NM_001278505; NM_174931; ENST00000281932; ENST00000409774; ENST00000473067; OTTHUMT00000250268; OTTHUMT00000250269; OTTHUMT00000328341
TC0X00010851.hg.1	2.84	0.0038	GPC3	glypican 3	NM_001164617; NM_001164618; NM_001164619; NM_004484; ENST00000370818; ENST00000394299; ENST00000406757; ENST00000631057; BC035972; OTTHUMT00000058356; OTTHUMT00000058357; OTTHUMT00000484549
TC1400007478.hg.1	1.61	0.0041	GPHN	gephyrin	NM_001024218; NM_020806; ENST00000315266; ENST00000459628; ENST00000478722; ENST00000543237; ENST00000544752; ENST00000553936; ENST00000555456; ENST00000555503; ENST00000555527; ENST00000555668; ENST00000556020; ENST00000556240; ENST00000556501; ENST00000556633; ENST00000557654; ENST00000557678; BC030016; OTTHUMT00000074298; OTTHUMT00000074299; OTTHUMT00000286408; OTTHUMT00000412213; OTTHUMT00000…
TC0100013408.hg.1	1.96	0.0049	GPN2	GPN-loop GTPase 2	NM_018066; ENST00000374133; ENST00000374135; ENST00000431781; ENST00000461282; ENST00000477418; BC007815; BC008634; OTTHUMT00000012175; OTTHUMT00000012176; OTTHUMT00000012177; OTTHUMT00000012178; OTTHUMT00000012179
TC1100007944.hg.1	1.61	0.0085	GPR137	G protein-coupled receptor 137	NM_001170726; NM_001170880; NM_001170881; NM_001177358; NM_020155; ENST00000313074; ENST00000377702; ENST00000411458; ENST00000438980; ENST00000535675; ENST00000536017; ENST00000536282; ENST00000536667; ENST00000538032; ENST00000538244; ENST00000539833; ENST00000539851; ENST00000540370; ENST00000541952; ENST00000542190; ENST00000543383; ENST00000545366; ENST00000546139; ENST00000546201; ENST00000…
TC0X00007040.hg.1	-1.6	0.0085	GPR82	G protein-coupled receptor 82	NM_080817; ENST00000302548; ENST00000497180; BC070180; OTTHUMT00000056261; OTTHUMT00000056262; uc004dft.3
TC1200006896.hg.1	2.45	0.006	GPRC5A; MIR614	G protein-coupled receptor, class C, group 5, member A; microRNA 614	NM_003979; NR_030345; ENST00000014914; ENST00000385082; ENST00000534831; ENST00000537783; ENST00000540125; ENST00000542056; BC003665; OTTHUMT00000400682; OTTHUMT00000400683; OTTHUMT00000400684; OTTHUMT00000400685; OTTHUMT00000400686; uc001rbb.4
TC0600014270.hg.1	1.57	0.0037	GPSM3	G-protein signaling modulator 3	NM_001276501; ENST00000375040; ENST00000472768; ENST00000487761; ENST00000619085; BC018724; OTTHUMT00000076509; OTTHUMT00000268996; OTTHUMT00000268997
TC0500009108.hg.1	2.53	0.0001	GPX3	glutathione peroxidase 3	NM_002084; ENST00000388825; ENST00000517973; ENST00000519214; ENST00000520059; ENST00000520597; ENST00000521632; ENST00000521650; ENST00000521722; ENST00000614343; ENST00000622181; BC013601; BC035841; BC050378; OTTHUMT00000374772; OTTHUMT00000374773; OTTHUMT00000374775; OTTHUMT00000374776; OTTHUMT00000374904; OTTHUMT00000374905; OTTHUMT00000374907; OTTHUMT00000374908
TC1900007829.hg.1	2.46	0.0004	GRAMD1A	GRAM domain containing 1A	NM_001136199; NM_020895; ENST00000317991; ENST00000411896; ENST00000424536; ENST00000594597; ENST00000595596; ENST00000598073; ENST00000598118; ENST00000598362; ENST00000598580; ENST00000599476; ENST00000599564; ENST00000600231; ENST00000603669; ENST00000603907; BC014077; OTTHUMT00000103980; OTTHUMT00000461555; OTTHUMT00000461556; OTTHUMT00000461557; OTTHUMT00000461558; OTTHUMT00000461559; OTTHUM…
TC0500009622.hg.1	2.29	0.0022	GRK6	G protein-coupled receptor kinase 6	NM_001004105; NM_001004106; NM_002082; ENST00000355472; ENST00000355958; ENST00000393576; ENST00000502598; ENST00000506296; ENST00000507633; ENST00000508705; ENST00000511244; ENST00000512684; ENST00000515666; ENST00000528793; BC009277; BC017272; OTTHUMT00000373204; OTTHUMT00000373205; OTTHUMT00000373206; OTTHUMT00000373207; OTTHUMT00000373208; OTTHUMT00000373209; OTTHUMT00000373210; OTTHUMT000003…
TC0700008372.hg.1	-1.57	0.0081	GRPEL2P3	GrpE-like 2, mitochondrial (E. coli) pseudogene 3 [Source:HGNC Symbol;Acc:HGNC:41971]	ENST00000448626
TC1900011775.hg.1	3.27	0.0008	GRWD1	glutamate-rich WD repeat containing 1	NM_031485; ENST00000598711; ENST00000599949; BC002440; OTTHUMT00000466123; OTTHUMT00000466124
TC0800009201.hg.1	1.79	0.0067	GSDMD	gasdermin D	NM_024736; ENST00000262580; ENST00000524846; ENST00000525208; ENST00000525721; ENST00000526051; ENST00000526406; ENST00000526469; ENST00000528475; ENST00000529854; ENST00000531173; ENST00000531184; ENST00000533063; ENST00000533348; ENST00000533888; ENST00000534018; ENST00000534602; BC008904; BC069000; OTTHUMT00000382046; OTTHUMT00000382047; OTTHUMT00000382048; OTTHUMT00000382049; OTTHUMT000003820…
TC1900011957.hg.1	2.9	0.0002	GSK3A	glycogen synthase kinase 3 alpha	NM_019884; ENST00000222330; ENST00000398249; ENST00000453535; ENST00000493059; BC027984; BC051865; OTTHUMT00000319782; OTTHUMT00000319783; OTTHUMT00000319784; OTTHUMT00000319785
TC0600012059.hg.1	1.83	0.0062	GSTA4	glutathione S-transferase alpha 4	NM_001512; ENST00000370959; ENST00000370960; ENST00000370963; ENST00000457564; ENST00000477599; ENST00000486559; BC015523; BC063439; OTTHUMT00000040944; OTTHUMT00000040945; OTTHUMT00000040946; OTTHUMT00000040947; OTTHUMT00000040948; OTTHUMT00000040949
TC0400007534.hg.1	1.53	0.0075	GSX2	GS homeobox 2	NM_133267; ENST00000326902; ENST00000503800; ENST00000507839; ENST00000548609; ENST00000611459; BC075089; BC075090; OTTHUMT00000250595; OTTHUMT00000361532; OTTHUMT00000406941; OTTHUMT00000406942
TC0200014509.hg.1	-2.17	0.0008	GTDC1	glycosyltransferase like domain containing 1	NM_001006636; NM_001164629; NM_001284233; NM_001284234; NM_001284235; NM_001284238; NM_024659; ENST00000241391; ENST00000344850; ENST00000392867; ENST00000392869; ENST00000392871; ENST00000409214; ENST00000409298; ENST00000415569; ENST00000417450; ENST00000429978; ENST00000437114; ENST00000463875; ENST00000467352; ENST00000476958; ENST00000482601; ENST00000482961; ENST00000484303; ENST00000491448…
TC0200012073.hg.1	1.58	0.005	GTF3C2	general transcription factor IIIC subunit 2	NM_001035521; NM_001521; ENST00000264720; ENST00000359541; ENST00000415683; ENST00000423998; ENST00000431028; ENST00000454704; ENST00000457098; ENST00000457748; ENST00000470115; ENST00000480989; ENST00000484680; ENST00000493511; ENST00000495298; ENST00000622534; BC000212; BC020981; OTTHUMT00000215028; OTTHUMT00000324390; OTTHUMT00000324391; OTTHUMT00000324392; OTTHUMT00000324393; OTTHUMT000003243…
TC2200009266.hg.1	2.3	0.0041	GTPBP1	GTP binding protein 1	NM_004286; ENST00000216044; ENST00000418601; ENST00000460605; ENST00000461428; ENST00000462332; ENST00000470836; ENST00000475959; ENST00000484657; ENST00000488787; OTTHUMT00000075532; OTTHUMT00000320863; OTTHUMT00000320864; OTTHUMT00000320865; OTTHUMT00000320866; OTTHUMT00000320867; OTTHUMT00000320868; OTTHUMT00000320912; OTTHUMT00000321225
TC1200010840.hg.1	-1.84	0.0049	GTSF1	gametocyte specific factor 1	NM_144594; ENST00000305879; ENST00000546575; ENST00000546739; ENST00000546931; ENST00000548538; ENST00000549083; ENST00000552336; ENST00000552395; ENST00000552397; ENST00000626692; BC021179; BC105587; OTTHUMT00000406186; OTTHUMT00000406187; OTTHUMT00000406188; OTTHUMT00000406189; OTTHUMT00000406190; OTTHUMT00000406191; OTTHUMT00000406192; OTTHUMT00000406193; OTTHUMT00000406194
TC2200008226.hg.1	2.82	0.0001	GUCD1	guanylyl cyclase domain containing 1	NM_001284251; NM_001284252; NM_001284253; NM_001284254; NM_001284255; NM_001284256; NM_001284257; NM_031444; NR_104286; ENST00000398245; ENST00000402766; ENST00000404664; ENST00000407471; ENST00000407973; ENST00000435822; ENST00000447813; ENST00000468170; ENST00000480272; ENST00000490810; ENST00000490922; ENST00000493099; ENST00000621833; BC070109; OTTHUMT00000319819; OTTHUMT00000319820; OTTHUMT0…
TC0400009088.hg.1	-2.52	0.0022	GUCY1B3	guanylate cyclase 1, soluble, beta 3	NM_000857; NM_001291951; NM_001291952; NM_001291953; NM_001291954; NM_001291955; ENST00000264424; ENST00000502959; ENST00000503520; ENST00000505154; ENST00000505764; ENST00000507146; ENST00000513437; BC047620; OTTHUMT00000365764; OTTHUMT00000365766; OTTHUMT00000365767; OTTHUMT00000365768; OTTHUMT00000365770; OTTHUMT00000365771; OTTHUMT00000365773
TC1100007430.hg.1	2.06	0.0091	GYLTL1B	glycosyltransferase-like 1B	NM_001300721; NM_001300722; NM_152312; ENST00000325468; ENST00000401752; ENST00000414027; ENST00000525609; ENST00000528236; ENST00000529052; ENST00000530437; ENST00000531526; ENST00000531847; ENST00000534410; ENST00000536139; BC037291; OTTHUMT00000392571; OTTHUMT00000392572; OTTHUMT00000392573; OTTHUMT00000392574; OTTHUMT00000392575; OTTHUMT00000392576; OTTHUMT00000392577; OTTHUMT00000392578; OTT…
TC1900011113.hg.1	2.4	0.0026	GYS1	glycogen synthase 1 (muscle)	NM_001161587; NM_002103; NR_027763; ENST00000263276; ENST00000323798; ENST00000457974; ENST00000472004; ENST00000484289; ENST00000496048; ENST00000594220; BC002617; BC003182; BC007688; OTTHUMT00000319791; OTTHUMT00000319792; OTTHUMT00000319793; OTTHUMT00000319794; OTTHUMT00000319795; OTTHUMT00000319796; OTTHUMT00000466234
TC0500007413.hg.1	-2.61	0.0072	GZMA	granzyme A	NM_006144; ENST00000274306; BC015739; OTTHUMT00000214100
TC1400008764.hg.1	-4.31	0.0055	GZMB	granzyme B	NM_004131; ENST00000216341; ENST00000382540; ENST00000382542; ENST00000415355; ENST00000526004; ENST00000530830; ENST00000532263; ENST00000554242; ENST00000616551; BC030195; OTTHUMT00000276540; OTTHUMT00000382290; OTTHUMT00000382291; OTTHUMT00000382292; OTTHUMT00000382293; OTTHUMT00000382294
TC0500007408.hg.1	-4.01	0.0002	GZMK	granzyme K	NM_002104; ENST00000231009; ENST00000512089; BC035802; OTTHUMT00000214098; OTTHUMT00000367870
TC0100011777.hg.1	-1.84	0.0011	H3F3A; H3F3AP4	H3 histone, family 3A; H3 histone, family 3A, pseudogene 4	NM_002107; NR_002315; ENST00000366813; ENST00000366814; ENST00000366815; ENST00000366816; BC029405; BC038989; BC081560; BC081561; BC095447; OTTHUMT00000091323; OTTHUMT00000091324; OTTHUMT00000091325; OTTHUMT00000091326
TC0600011150.hg.1	-1.77	0.0027	H3F3AP1	H3 histone, family 3A pseudogene 1	OTTHUMT00000040120
TC0200010021.hg.1	-1.97	0.0004	H3F3AP4; H3F3A; H3F3B	Homo sapiens H3 histone, family 3A, pseudogene 4 (H3F3AP4), non-coding RNA.; Homo sapiens H3 histone, family 3A, mRNA (cDNA clone MGC:47761 IMAGE:6014954), complete cds.; Homo sapiens H3 histone, family 3B (H3.3B), mRNA (cDNA clone MGC:87782 IMAGE:3884607), complete cds.; Homo sapiens H3 histone, family 3A, mRNA (cDNA clone MGC:87783 IMAGE:5162817), complete cds.	NR_002315_2; BC038989_2; BC081560_2; BC081561_2
TC0100006771.hg.1	2.09	0.0086	H6PD	hexose-6-phosphate dehydrogenase (glucose 1-dehydrogenase)	NM_001282587; NM_004285; ENST00000377403; ENST00000495451; ENST00000602477; BC081559; OTTHUMT00000004928; OTTHUMT00000004929; OTTHUMT00000467543
TC1500007601.hg.1	2.2	0.0014	HACD3	3-hydroxyacyl-CoA dehydratase 3	NM_016395; ENST00000261875; ENST00000442729; ENST00000561763; ENST00000562832; ENST00000562901; ENST00000565299; ENST00000566074; ENST00000566239; ENST00000566511; ENST00000568793; ENST00000569894; ENST00000624437; BC047685; BC058912
TC0300010411.hg.1	-2.64	3.73e-05	HACL1	2-hydroxyacyl-CoA lyase 1	NM_001284413; NM_001284415; NM_001284416; NM_012260; NR_104315; ENST00000321169; ENST00000383779; ENST00000414979; ENST00000421993; ENST00000422591; ENST00000435217; ENST00000451445; ENST00000456194; ENST00000457447; ENST00000460907; ENST00000469454; ENST00000472857; ENST00000628377; BC001627; OTTHUMT00000252104; OTTHUMT00000342872; OTTHUMT00000342960; OTTHUMT00000342961; OTTHUMT00000343008; OTTH…
TC0X00011181.hg.1	2	0.0005	HCFC1	host cell factor C1	NM_005334; ENST00000310441; ENST00000369984; ENST00000444191; ENST00000461098; OTTHUMT00000061099; OTTHUMT00000061100; OTTHUMT00000061101; OTTHUMT00000280573
TC1900007891.hg.1	1.94	0.0056	HCST	hematopoietic cell signal transducer	NM_001007469; NM_014266; ENST00000246551; ENST00000437550; BC035931; BC046348; BC065224; OTTHUMT00000109520; OTTHUMT00000457393
TC2200009360.hg.1	2.39	0.0009	HDAC10	histone deacetylase 10	NM_001159286; NM_032019; ENST00000216271; ENST00000349505; ENST00000415993; ENST00000429374; ENST00000448072; ENST00000454936; ENST00000470378; ENST00000470965; ENST00000471375; ENST00000475965; ENST00000476310; ENST00000477814; ENST00000482213; ENST00000483222; ENST00000488270; ENST00000489424; ENST00000496235; ENST00000496909; ENST00000497483; ENST00000497952; ENST00000498366; ENST00000626012; …
TC0100013998.hg.1	2.52	0.0003	HECTD3	HECT domain containing E3 ubiquitin protein ligase 3	NM_024602; ENST00000372168; ENST00000372172; ENST00000466423; ENST00000484564; ENST00000486132; ENST00000486296; ENST00000487488; BC126352; BC130470; OTTHUMT00000023734; OTTHUMT00000023735; OTTHUMT00000023736; OTTHUMT00000023737; OTTHUMT00000023738; OTTHUMT00000023739; OTTHUMT00000023740
TC1700011519.hg.1	-1.67	0.0041	HELZ	helicase with zinc finger	NM_014877; ENST00000358691; ENST00000417253; ENST00000578783; ENST00000578938; ENST00000579861; ENST00000579953; ENST00000580168; ENST00000580662; ENST00000580963; ENST00000581159; ENST00000582864; ENST00000584641; BC094881; BC130582; BC144083; OTTHUMT00000447068; OTTHUMT00000447069; OTTHUMT00000447070; OTTHUMT00000447071; OTTHUMT00000447072; OTTHUMT00000447073; OTTHUMT00000447074; OTTHUMT0000044…
TC0100015171.hg.1	-1.64	0.0026	HENMT1	HEN1 methyltransferase homolog 1 (Arabidopsis)	NM_001102592; NM_144584; ENST00000370031; ENST00000370032; ENST00000402983; ENST00000420055; ENST00000483729; ENST00000493676; BC012198; BC088366; OTTHUMT00000030592; OTTHUMT00000030593; OTTHUMT00000030594; OTTHUMT00000030595; OTTHUMT00000030596
TC1500008692.hg.1	-2.05	0.0013	HERC2P7	hect domain and RLD 2 pseudogene 7	NR_036470
TC0400008106.hg.1	-2.01	0.0009	HERC5	HECT and RLD domain containing E3 ubiquitin protein ligase 5	NM_016323; ENST00000264350; ENST00000502913; ENST00000508159; ENST00000508695; ENST00000510223; BC140716; OTTHUMT00000253554; OTTHUMT00000363268; OTTHUMT00000363269; OTTHUMT00000363270; OTTHUMT00000363331
TC0800009242.hg.1	1.88	0.0025	HGH1	HGH1 homolog	NM_016458; ENST00000347708; ENST00000525101; ENST00000530074; ENST00000530409; ENST00000533266; ENST00000534255; ENST00000628266; BC003035; BC009915; OTTHUMT00000382922; OTTHUMT00000382923; OTTHUMT00000382924; OTTHUMT00000382926; OTTHUMT00000382927; OTTHUMT00000382928
TC1700009189.hg.1	3.08	0.0008	HGS	hepatocyte growth factor-regulated tyrosine kinase substrate	NM_004712; ENST00000329138; ENST00000570355; ENST00000570652; ENST00000571237; ENST00000571518; ENST00000571647; ENST00000571885; ENST00000572392; ENST00000573080; ENST00000573320; ENST00000573949; ENST00000575058; ENST00000575078; ENST00000576087; ENST00000576393; ENST00000576498; ENST00000577012; BC003565; OTTHUMT00000440540; OTTHUMT00000440541; OTTHUMT00000440542; OTTHUMT00000440543; OTTHUMT00…
TC0800007460.hg.1	2.38	0.0095	HGSNAT	heparan-alpha-glucosaminide N-acetyltransferase	NM_152419; ENST00000379644; ENST00000517319; ENST00000519000; ENST00000519705; ENST00000520678; ENST00000520704; ENST00000521576; ENST00000522082; ENST00000523989; ENST00000524016; OTTHUMT00000377293; OTTHUMT00000377294; OTTHUMT00000377295; OTTHUMT00000377296; OTTHUMT00000377297; OTTHUMT00000377298; OTTHUMT00000377299; OTTHUMT00000377300; OTTHUMT00000377301; OTTHUMT00000377302
TC0100008696.hg.1	2.35	0.0064	HHLA3	HERV-H LTR-associating 3	NM_001031693; NM_001036645; NM_001036646; NR_027404; ENST00000359875; ENST00000361764; ENST00000370940; ENST00000463058; ENST00000486110; ENST00000525653; ENST00000531950; BC010922; OTTHUMT00000025909; OTTHUMT00000025910; OTTHUMT00000025911; OTTHUMT00000025912; OTTHUMT00000388830; OTTHUMT00000388831; OTTHUMT00000388832
TC0700012780.hg.1	3.27	6.37e-05	HIPK2	homeodomain interacting protein kinase 2	NM_001113239; NM_022740; ENST00000342645; ENST00000406875; ENST00000428878; OTTHUMT00000349430; OTTHUMT00000349431
TC0600011127.hg.1	-2.62	0.0004	HIST1H1C	histone cluster 1, H1c	NM_005319; ENST00000343677; OTTHUMT00000043372
TC0600011138.hg.1	-2.16	0.0086	HIST1H1D	histone cluster 1, H1d	NM_005320; ENST00000244534; BC104874; BC111971; OTTHUMT00000040095
TC0600007273.hg.1	-1.96	0.0021	HIST1H1E	histone cluster 1, H1e	NM_005321; ENST00000304218; BC096168; BC096169; BC096170; BC099632; OTTHUMT00000040084
TC0600007270.hg.1	-2.12	0.0007	HIST1H2AC	histone cluster 1, H2ac	NM_003512; ENST00000314088; ENST00000377791; ENST00000602637; OTTHUMT00000040091; OTTHUMT00000468023
TC0100015707.hg.1	-1.92	0.0066	HIST2H4A; HIST2H4B	histone cluster 2, H4a; histone cluster 2, H4b	NM_003548; ENST00000579512; ENST00000612061; ENST00000621520; OTTHUMT00000477866; OTTHUMT00000477867; OTTHUMT00000477868
TC0600011517.hg.1	-1.81	0.0017	HLA-DPA1	major histocompatibility complex, class II, DP alpha 1	NM_001242525; NM_033554; ENST00000417724; ENST00000419277; ENST00000437811; ENST00000453337; ENST00000463066; ENST00000476642; ENST00000479107; BC009956; OTTHUMT00000076071; OTTHUMT00000076072; OTTHUMT00000276582; OTTHUMT00000276583; OTTHUMT00000276584; OTTHUMT00000276586; OTTHUMT00000276607
TC0600007489.hg.1	-1.6	0.0052	HLA-T	major histocompatibility complex, class I, T (pseudogene)	OTTHUMT00000076486
TC0800012285.hg.1	2.04	0.0002	HMBOX1	homeobox containing 1	NM_001135726; NM_024567; ENST00000287701; ENST00000355231; ENST00000397358; ENST00000517386; ENST00000518080; ENST00000519047; ENST00000519662; ENST00000521516; ENST00000523613; ENST00000524238; ENST00000558662; ENST00000560269; ENST00000560357; ENST00000560599; ENST00000561377; BC069242; OTTHUMT00000255267; OTTHUMT00000376866; OTTHUMT00000376867; OTTHUMT00000376869; OTTHUMT00000376870; OTTHUMT00…
TC1900006645.hg.1	1.8	0.0079	HMG20B	high mobility group 20B	NM_006339; ENST00000262949; ENST00000333651; ENST00000416526; ENST00000417382; ENST00000435022; ENST00000453933; ENST00000461099; ENST00000464304; ENST00000470356; ENST00000483417; ENST00000486028; ENST00000487894; ENST00000488973; ENST00000493191; ENST00000585741; ENST00000585900; BC002552; BC003505; BC004408; BC021585; OTTHUMT00000318088; OTTHUMT00000318089; OTTHUMT00000318090; OTTHUMT000003180…
TC0600007748.hg.1	4	1.47e-05	HMGA1	high mobility group AT-hook 1	NM_002131; NM_145899; NM_145901; NM_145902; NM_145903; NM_145905; ENST00000311487; ENST00000347617; ENST00000374116; ENST00000401473; ENST00000447654; ENST00000478214; BC004924; BC008832; BC015789; BC063434; BC067083; BC071863; BC071864; OTTHUMT00000040214; OTTHUMT00000040215; OTTHUMT00000040216; OTTHUMT00000040217
TC1300007837.hg.1	-2.31	0.0006	HMGB3P4	high mobility group box 3 pseudogene 4 [Source:HGNC Symbol;Acc:HGNC:39104]	ENST00000428776
TC0600012110.hg.1	1.7	0.0087	HMGCLL1	3-hydroxymethyl-3-methylglutaryl-CoA lyase-like 1	NM_001042406; NM_001287741; NM_001287746; NM_001287753; NM_019036; NR_109867; NR_109869; ENST00000274901; ENST00000308161; ENST00000370850; ENST00000370852; ENST00000398661; ENST00000428842; ENST00000507223; ENST00000508459; ENST00000515546; BC024194; OTTHUMT00000040997; OTTHUMT00000040998; OTTHUMT00000040999; OTTHUMT00000360290; OTTHUMT00000360291; OTTHUMT00000360292; OTTHUMT00000360293; OTTHUMT…
TC2100008168.hg.1	-1.84	0.0032	HMGN1	high mobility group nucleosome binding domain 1	NM_004965; ENST00000288344; ENST00000380747; ENST00000380748; ENST00000380749; ENST00000419378; ENST00000431390; ENST00000436324; ENST00000443046; ENST00000463631; ENST00000464078; ENST00000471260; ENST00000479586; ENST00000482192; ENST00000482733; ENST00000485550; ENST00000486741; ENST00000489072; ENST00000490032; ENST00000491183; ENST00000492280; BC000075; BC023984; BC070153; BC070154; BC071643…
TC1800008789.hg.1	-3.1	0.0023	HMGN1P30	high mobility group nucleosome binding domain 1 pseudogene 30	OTTHUMT00000448748
TC0X00007515.hg.1	-1.91	0.001	HMGN1P35	high mobility group nucleosome binding domain 1 pseudogene 35 [Source:HGNC Symbol;Acc:HGNC:39379]	ENST00000303758
TC0100010114.hg.1	-1.79	0.0009	HMGN2P18	high mobility group nucleosomal binding domain 2 pseudogene 18 [Source:HGNC Symbol;Acc:HGNC:39382]	ENST00000450680
TC0900006556.hg.1	-1.58	0.0055	HMGN2P31	high mobility group nucleosomal binding domain 2 pseudogene 31 [Source:HGNC Symbol;Acc:HGNC:39398]	ENST00000432430
TC1500006692.hg.1	-1.6	0.0042	HMGN2P5	high mobility group nucleosomal binding domain 2 pseudogene 5	OTTHUMT00000417269
TC1700012468.hg.1	2.32	0.0053	HN1	hematological and neurological expressed 1	NM_001002032; NM_001002033; NM_001288609; NM_001288610; NM_001288611; NM_016185; NR_109933; ENST00000304834; ENST00000356033; ENST00000409753; ENST00000465454; ENST00000470924; ENST00000476258; ENST00000481094; ENST00000481647; ENST00000482348; ENST00000581874; BC001420; BC039343; OTTHUMT00000335692; OTTHUMT00000335694; OTTHUMT00000335695; OTTHUMT00000335696; OTTHUMT00000335697; OTTHUMT0000033569…
TC1900009689.hg.1	-2	0.0004	HNRNPA1P10	heterogeneous nuclear ribonucleoprotein A1 pseudogene 10	NR_002944
TC0300007097.hg.1	-1.95	0.0003	HNRNPA1P21	heterogeneous nuclear ribonucleoprotein A1 pseudogene 21 [Source:HGNC Symbol;Acc:HGNC:39539]	ENST00000424115
TC0X00010338.hg.1	-1.78	0.0017	HNRNPA1P27	heterogeneous nuclear ribonucleoprotein A1 pseudogene 27 [Source:HGNC Symbol;Acc:HGNC:39545]	ENST00000412087
TC0900009445.hg.1	-1.97	0.0007	HNRNPA1P41	heterogeneous nuclear ribonucleoprotein A1 pseudogene 41 [Source:HGNC Symbol;Acc:HGNC:48770]	ENST00000397777
TC0600007188.hg.1	-1.84	0.0002	HNRNPA1P58	heterogeneous nuclear ribonucleoprotein A1 pseudogene 58 [Source:HGNC Symbol;Acc:HGNC:48788]	ENST00000403629
TC0100014331.hg.1	-2.18	0.0005	HNRNPA1P6	heterogeneous nuclear ribonucleoprotein A1 pseudogene 6	OTTHUMT00000027825; OTTHUMT00000487802
TC1800008424.hg.1	-2.33	0.0003	HNRNPA1P7	heterogeneous nuclear ribonucleoprotein A1 pseudogene 7	OTTHUMT00000375002
TC1500009485.hg.1	-1.93	0.0006	HNRNPA1P74	heterogeneous nuclear ribonucleoprotein A1 pseudogene 74 [Source:HGNC Symbol;Acc:HGNC:48804]	ENST00000560782
TC0200010083.hg.1	-1.66	0.0075	HNRNPA3; MIR4444-2; MIR4444-1	heterogeneous nuclear ribonucleoprotein A3; microRNA 4444-2; microRNA 4444-1	NM_194247; NR_049831; ENST00000392524; ENST00000411529; ENST00000432457; ENST00000435711; ENST00000483137; ENST00000581696; BC112027; BC113470; OTTHUMT00000255729; OTTHUMT00000333926; OTTHUMT00000334043; OTTHUMT00000334047; OTTHUMT00000340009
TC0X00008584.hg.1	-1.85	0.0022	HNRNPA3P3	heterogeneous nuclear ribonucleoprotein A3 pseudogene 3 [Source:HGNC Symbol;Acc:HGNC:39772]	ENST00000416838
TC1400008625.hg.1	-1.8	0.0032	HNRNPC	heterogeneous nuclear ribonucleoprotein C (C1/C2)	NM_001077442; NM_001077443; NM_004500; NM_031314; ENST00000336053; ENST00000420743; ENST00000430246; ENST00000449098; ENST00000553300; ENST00000553444; ENST00000553614; ENST00000553753; ENST00000554383; ENST00000554417; ENST00000554455; ENST00000554539; ENST00000554891; ENST00000554969; ENST00000555127; ENST00000555137; ENST00000555176; ENST00000555215; ENST00000555309; ENST00000555585; ENST00000…
TC0400011173.hg.1	-1.67	0.0015	HNRNPDL	heterogeneous nuclear ribonucleoprotein D like	NM_001207000; NM_031372; NR_003249; ENST00000295470; ENST00000349655; ENST00000502762; ENST00000507721; ENST00000514511; ENST00000602300; ENST00000614627; ENST00000621267; ENST00000630114; ENST00000630827; BC011714; BC071944; OTTHUMT00000252644; OTTHUMT00000363229; OTTHUMT00000363230; OTTHUMT00000363231; OTTHUMT00000467757; OTTHUMT00000475197; OTTHUMT00000481633; OTTHUMT00000481634
TC0X00011309.hg.1	-2.52	0.0004	HNRNPH2	heterogeneous nuclear ribonucleoprotein H2 (H)	NM_001032393; NM_019597; ENST00000316594; BC130343; BC130345; OTTHUMT00000057556
TC1900011941.hg.1	1.87	0.0008	HNRNPL	heterogeneous nuclear ribonucleoprotein L	NM_001005335; NM_001533; ENST00000221419; ENST00000388749; ENST00000595164; ENST00000595443; ENST00000595804; ENST00000597731; ENST00000598985; ENST00000600233; ENST00000600741; ENST00000600873; ENST00000601047; ENST00000601449; ENST00000601664; ENST00000601813; OTTHUMT00000462670; OTTHUMT00000462671; OTTHUMT00000462672; OTTHUMT00000462673; OTTHUMT00000462674; OTTHUMT00000462675; OTTHUMT000004626…
TC1900011739.hg.1	2.11	0.0001	HNRNPUL1	heterogeneous nuclear ribonucleoprotein U-like 1	NM_001301016; NM_007040; NM_144732; ENST00000263367; ENST00000352456; ENST00000378215; ENST00000392006; ENST00000593587; ENST00000594207; ENST00000595018; ENST00000595196; ENST00000595336; ENST00000595806; ENST00000597725; ENST00000599521; ENST00000599614; ENST00000599719; ENST00000600332; ENST00000600493; ENST00000600596; ENST00000601309; ENST00000601336; ENST00000602130; ENST00000617305; ENST00…
TC1400007020.hg.1	-2.57	1.14e-05	HNRNPUP1	heterogeneous nuclear ribonucleoprotein U pseudogene 1 [Source:HGNC Symbol;Acc:HGNC:19931]	ENST00000554987
TC1900011910.hg.1	2.09	0.0048	HOMER3	homer scaffolding protein 3	NM_001145721; NM_001145722; NM_001145724; NM_004838; NR_027297; ENST00000221222; ENST00000392351; ENST00000433218; ENST00000539827; ENST00000542541; ENST00000594439; ENST00000594794; ENST00000595756; ENST00000596482; ENST00000599097; ENST00000599808; ENST00000600077; BC012113; uc002nkw.2
TC1700012434.hg.1	1.78	0.0061	HOXB7	homeobox B7	NM_004502; ENST00000239165; ENST00000467314; ENST00000567101; BC015345; OTTHUMT00000358097; OTTHUMT00000358100; OTTHUMT00000471443
TC1000011579.hg.1	2.63	0.0064	HPS1; MIR4685	Hermansky-Pudlak syndrome 1; microRNA 4685	NM_000195; NM_001311345; NM_182639; NR_039833; ENST00000325103; ENST00000338546; ENST00000359632; ENST00000361490; ENST00000414009; ENST00000462743; ENST00000465957; ENST00000467246; ENST00000470095; ENST00000474873; ENST00000478087; ENST00000480020; ENST00000497527; ENST00000498219; ENST00000578185; ENST00000613394; OTTHUMT00000049768; OTTHUMT00000049769; OTTHUMT00000049770; OTTHUMT00000049771; …
TC0300009131.hg.1	1.77	0.0061	HPS3	Hermansky-Pudlak syndrome 3	NM_001308258; NM_032383; ENST00000296051; ENST00000460120; ENST00000460822; ENST00000462030; ENST00000478525; ENST00000486530; ENST00000494327; BC040359; OTTHUMT00000356151; OTTHUMT00000356152; OTTHUMT00000356153; OTTHUMT00000356154; OTTHUMT00000356155; OTTHUMT00000356156; OTTHUMT00000356157
TC1700007897.hg.1	1.82	0.0011	HSD17B1	hydroxysteroid (17-beta) dehydrogenase 1	NM_000413; ENST00000225929; ENST00000585807; ENST00000587280; ENST00000590299; ENST00000593215; BC104752; BC111935; OTTHUMT00000450392; OTTHUMT00000450393; OTTHUMT00000450394; OTTHUMT00000450395; OTTHUMT00000450397
TC0400012945.hg.1	-2.27	0.0002	HSD17B11	hydroxysteroid (17-beta) dehydrogenase 11	NM_016245; ENST00000358290; ENST00000502576; ENST00000507286; ENST00000507518; ENST00000508413; ENST00000512344; ENST00000513854; BC008650; BC014327; BC016367; BC021673; BC036001; OTTHUMT00000253041; OTTHUMT00000363603; OTTHUMT00000363604; OTTHUMT00000363605; OTTHUMT00000363606; OTTHUMT00000363607; OTTHUMT00000363608
TC0100010389.hg.1	-2.22	0.0005	HSD17B7	hydroxysteroid (17-beta) dehydrogenase 7	NM_001304512; NM_001304513; NM_016371; ENST00000254521; ENST00000367913; ENST00000367915; ENST00000463037; ENST00000466176; ENST00000470195; ENST00000484251; ENST00000485405; ENST00000488656; ENST00000494450; BC007068; BC065246; OTTHUMT00000083207; OTTHUMT00000083208; OTTHUMT00000097919; OTTHUMT00000097920; OTTHUMT00000097921; OTTHUMT00000097922; OTTHUMT00000097923; OTTHUMT00000097924; OTTHUMT000…
TC0800009247.hg.1	1.93	0.0005	HSF1	heat shock transcription factor 1	NM_005526; ENST00000400780; ENST00000527328; ENST00000528199; ENST00000528838; ENST00000528842; ENST00000528988; ENST00000529630; ENST00000530661; ENST00000531447; ENST00000532338; ENST00000533130; ENST00000533240; ENST00000534314; ENST00000614796; BC014638; OTTHUMT00000426985; OTTHUMT00000426986; OTTHUMT00000426987; OTTHUMT00000426988; OTTHUMT00000426989; OTTHUMT00000426990; OTTHUMT00000426991; …
TC1400010257.hg.1	-1.75	0.0081	HSP90AA1	heat shock protein 90kDa alpha (cytosolic), class A member 1	NM_001017963; NM_005348; ENST00000216281; ENST00000334701; ENST00000553585; ENST00000554401; ENST00000555662; ENST00000556554; ENST00000557089; ENST00000557234; ENST00000558600; ENST00000560130; BC121062; OTTHUMT00000414952; OTTHUMT00000414953; OTTHUMT00000414954; OTTHUMT00000414955; OTTHUMT00000414956; OTTHUMT00000414957; OTTHUMT00000414958; OTTHUMT00000414978; OTTHUMT00000415295; OTTHUMT0000041…
TC0600008129.hg.1	-1.87	0.0013	HSP90AB1	heat shock protein 90kDa alpha (cytosolic), class B member 1	NM_001271969; NM_001271970; NM_001271971; NM_001271972; NM_007355; ENST00000353801; ENST00000371554; ENST00000371646; ENST00000620073; BC004928; BC012807; BC014485; BC016753; BC068474; OTTHUMT00000040728; OTTHUMT00000040729; OTTHUMT00000040730
TC1500008512.hg.1	-2.16	0.0028	HSP90B2P	heat shock protein 90kDa beta (Grp94), member 2, pseudogene	NR_073383; OTTHUMT00000415747
TC1500008320.hg.1	-2.12	0.0063	HSPE1P3	heat shock protein family E (Hsp10) member 1 pseudogene 3 [Source:HGNC Symbol;Acc:HGNC:49322]	ENST00000559254
TSUnmapped00000440.hg.1	3.15	1.53e-05	HYOU1	hypoxia up-regulated 1	ENST00000629227
TSUnmapped00000517.hg.1	2.83	0.0006	HYOU1	hypoxia up-regulated 1	ENST00000628429
TC1500010776.hg.1	-1.58	0.0047	IDH3A	isocitrate dehydrogenase 3 (NAD+) alpha	NM_005530; ENST00000299518; ENST00000557826; ENST00000557960; ENST00000558016; ENST00000558509; ENST00000558535; ENST00000558554; ENST00000558602; ENST00000558933; ENST00000559106; ENST00000559186; ENST00000559205; ENST00000559803; ENST00000559865; ENST00000559881; ENST00000559889; ENST00000560396; ENST00000560414; ENST00000560667; ENST00000560770; ENST00000561279; ENST00000561366; ENST0000062976…
TC0400006491.hg.1	3.94	0.0002	IDUA	iduronidase, alpha-L-	NM_000203; NR_110313; ENST00000247933; ENST00000502829; ENST00000502910; ENST00000504568; ENST00000506561; ENST00000508168; ENST00000509744; ENST00000509948; ENST00000514192; ENST00000514224; ENST00000514417; ENST00000514698; OTTHUMT00000201812; OTTHUMT00000358787; OTTHUMT00000358789; OTTHUMT00000358790; OTTHUMT00000358791; OTTHUMT00000358792; OTTHUMT00000358793; OTTHUMT00000358794; OTTHUMT000003…
TC1400008056.hg.1	1.88	0.0093	IFI27	interferon, alpha-inducible protein 27	NM_001288952; NM_001288954; NM_001288956; NM_001288957; NM_001288958; NM_001288959; NM_001288960; NM_001288995; NM_005532; ENST00000555081; ENST00000555819; ENST00000557700; ENST00000611954; ENST00000612499; ENST00000612813; ENST00000614204; ENST00000614288; ENST00000614648; ENST00000616764; ENST00000618200; ENST00000618863; ENST00000620066; ENST00000620396; ENST00000621160; BC015492; OTTHUMT0000…
TC0600011324.hg.1	-2	0.006	IFITM4P	interferon induced transmembrane protein 4 pseudogene	OTTHUMT00000076152
TC0300014074.hg.1	-3.11	0.0001	IFT80	intraflagellar transport 80	NM_001190241; NM_001190242; NM_020800; ENST00000326448; ENST00000461213; ENST00000463240; ENST00000465537; ENST00000465972; ENST00000466326; ENST00000467254; ENST00000468218; ENST00000468327; ENST00000472555; ENST00000472773; ENST00000475677; ENST00000477495; ENST00000478278; ENST00000478370; ENST00000478460; ENST00000478536; ENST00000482317; ENST00000483325; ENST00000483465; ENST00000484963; ENS…
TC1500008485.hg.1	1.68	0.0057	IGF1R	insulin-like growth factor 1 receptor	NM_000875; NM_001291858; ENST00000268035; ENST00000557873; ENST00000557938; ENST00000558355; ENST00000558751; ENST00000558762; ENST00000558898; ENST00000558947; ENST00000559582; ENST00000559925; ENST00000560144; ENST00000560186; ENST00000560277; ENST00000560343; ENST00000560432; ENST00000560972; ENST00000561049; BC113610; BC113612; BC143721; OTTHUMT00000313537; OTTHUMT00000415271; OTTHUMT00000415…
TC1700008186.hg.1	2.75	0.0002	IGF2BP1	insulin-like growth factor 2 mRNA binding protein 1	NM_001160423; NM_006546; ENST00000290341; ENST00000431824; ENST00000499130; ENST00000505562; ENST00000510023; ENST00000515586; OTTHUMT00000364046; OTTHUMT00000364047; OTTHUMT00000364048; OTTHUMT00000364049; OTTHUMT00000364050; OTTHUMT00000364051
TC0300013420.hg.1	2.49	0.0016	IGF2BP2	insulin-like growth factor 2 mRNA binding protein 2	NM_001007225; NM_001291869; NM_001291872; NM_001291873; NM_001291874; NM_001291875; NM_006548; ENST00000346192; ENST00000382199; ENST00000421047; ENST00000457616; ENST00000461957; ENST00000464166; ENST00000466214; ENST00000466476; ENST00000493302; ENST00000494906; ENST00000496495; BC021290; OTTHUMT00000157087; OTTHUMT00000157088; OTTHUMT00000157089; OTTHUMT00000157090; OTTHUMT00000157091; OTTHUMT…
TC1600011461.hg.1	1.84	0.0091	IGFALS	insulin-like growth factor binding protein, acid labile subunit	NM_001146006; NM_004970; NR_027389; ENST00000215539; ENST00000415638; ENST00000568221; BC025681; OTTHUMT00000250509; OTTHUMT00000433576; OTTHUMT00000433578
TC1400010476.hg.1	1.67	0.0048	IGHV1-14	immunoglobulin heavy variable 1-14 (pseudogene)	OTTHUMT00000325678
TC1400010473.hg.1	1.76	0.0025	IGHV3-13; IGHVIII-11-1	immunoglobulin heavy variable 3-13; immunoglobulin heavy variable (III)-11-1 (pseudogene)	OTTHUMT00000325683; OTTHUMT00000325684
TC1400010805.hg.1	2.15	0.0064	IGHV3-48	immunoglobulin heavy variable 3-48	OTTHUMT00000324605
TC0200008427.hg.1	1.84	0.0045	IGKV1OR2-1	immunoglobulin kappa variable 1/OR2-1 (pseudogene)	OTTHUMT00000338373
TC0200008384.hg.1	4.81	0.01	IGKV2D-29	immunoglobulin kappa variable 2D-29	OTTHUMT00000323291
TC2200006819.hg.1	2.35	0.0046	IGLC5	immunoglobulin lambda constant 5 (pseudogene)	OTTHUMT00000321661
TC2200006762.hg.1	2.63	0.0082	IGLV4-60	immunoglobulin lambda variable 4-60	OTTHUMT00000320328
TC0100016122.hg.1	1.85	0.0037	IGSF8	immunoglobulin superfamily, member 8	NM_001206665; NM_052868; ENST00000314485; ENST00000368086; ENST00000448417; ENST00000460351; ENST00000614243; BC053881; OTTHUMT00000060634; OTTHUMT00000060635; OTTHUMT00000060636; OTTHUMT00000097644
TC0500008863.hg.1	-1.7	0.0006	IK; MIR3655	IK cytokine, down-regulator of HLA II; microRNA 3655	NM_006083; NR_037428; ENST00000417647; ENST00000502899; ENST00000503332; ENST00000507593; ENST00000508301; ENST00000512827; ENST00000513256; ENST00000515015; ENST00000515592; ENST00000523672; ENST00000581765; ENST00000610522; ENST00000620556; BC013005; BC071964; OTTHUMT00000372897; OTTHUMT00000372900; OTTHUMT00000372901; OTTHUMT00000372902; OTTHUMT00000372903; OTTHUMT00000372904; OTTHUMT000003729…
TC1200007822.hg.1	1.52	0.0092	IKZF4	IKAROS family zinc finger 4	NM_022465; ENST00000262032; ENST00000431367; ENST00000547167; ENST00000547556; ENST00000547668; ENST00000547791; ENST00000548601; ENST00000549519; ENST00000550860; ENST00000551103; ENST00000551124; ENST00000551701; ENST00000552689; OTTHUMT00000407590; OTTHUMT00000407591; OTTHUMT00000407592; OTTHUMT00000407593; OTTHUMT00000407594; OTTHUMT00000407595; OTTHUMT00000407596; OTTHUMT00000407597; OTTHUMT…
TC1900009999.hg.1	1.63	0.0054	IL12RB1	interleukin 12 receptor, beta 1	NM_001290023; NM_001290024; NM_005535; NM_153701; ENST00000322153; ENST00000430026; ENST00000593993; ENST00000594176; ENST00000597416; ENST00000598019; ENST00000600835; BC137404; BC137406; uc002nhy.3
TC1100008330.hg.1	2.54	0.0002	IL18BP	interleukin 18 binding protein	NM_001039659; NM_001039660; NM_001145055; NM_001145057; NM_005699; NM_173042; NM_173044; ENST00000260049; ENST00000337131; ENST00000343898; ENST00000393703; ENST00000393705; ENST00000393707; ENST00000404792; ENST00000414358; ENST00000497194; ENST00000525932; ENST00000531053; ENST00000531777; ENST00000534583; ENST00000620017; BC044215; OTTHUMT00000258012; OTTHUMT00000277121; OTTHUMT00000277122; OT…
TC0200008675.hg.1	-4.87	0.0028	IL18RAP	interleukin 18 receptor accessory protein	NM_003853; ENST00000264260; ENST00000409369; ENST00000450855; ENST00000497795; BC069630; BC106764; BC106765; BC137474; BC137475; OTTHUMT00000253291; OTTHUMT00000329495; OTTHUMT00000329496; OTTHUMT00000329497
TC0700012255.hg.1	-2.39	0.0084	IMMP2L	inner mitochondrial membrane peptidase subunit 2	NM_001244606; NM_032549; ENST00000331762; ENST00000405709; ENST00000437687; ENST00000447215; ENST00000450877; ENST00000452753; ENST00000452895; ENST00000487733; ENST00000489381; ENST00000492938; BC008497; OTTHUMT00000338109; OTTHUMT00000338174; OTTHUMT00000338254; OTTHUMT00000338256; OTTHUMT00000338257; OTTHUMT00000338258; OTTHUMT00000338259; OTTHUMT00000338260; OTTHUMT00000340218
TC0800010944.hg.1	-2.78	7.48e-05	IMPA1	inositol(myo)-1(or 4)-monophosphatase 1	NM_001144878; NM_001144879; NM_005536; ENST00000256108; ENST00000311489; ENST00000449740; ENST00000518188; ENST00000518202; ENST00000519816; ENST00000519964; ENST00000520065; ENST00000521360; ENST00000521979; ENST00000522997; ENST00000523710; ENST00000523942; BC008381; BC009565; OTTHUMT00000379723; OTTHUMT00000379724; OTTHUMT00000379725; OTTHUMT00000379726; OTTHUMT00000379727; OTTHUMT00000379728;…
TC0300011047.hg.1	-2.25	0.0001	IMPDH2	IMP (inosine 5-monophosphate) dehydrogenase 2	NM_000884; ENST00000326739; ENST00000429182; ENST00000442157; ENST00000462980; ENST00000463903; ENST00000466147; ENST00000472328; ENST00000481274; ENST00000484872; ENST00000485500; ENST00000491610; ENST00000496837; BC006124; BC012840; BC015567; OTTHUMT00000345657; OTTHUMT00000345658; OTTHUMT00000345659; OTTHUMT00000345660; OTTHUMT00000345661; OTTHUMT00000345662; OTTHUMT00000345663; OTTHUMT0000034…
TC1100007833.hg.1	1.68	0.0021	INCENP	inner centromere protein	NM_001040694; NM_020238; ENST00000278849; ENST00000394818; ENST00000528037; ENST00000528375; ENST00000531099; ENST00000533896; BC098576; OTTHUMT00000394723; OTTHUMT00000394849; OTTHUMT00000394850; OTTHUMT00000394851; OTTHUMT00000394852; OTTHUMT00000394853
TC0200015506.hg.1	1.95	0.0002	INO80D	INO80 complex subunit D	NM_017759; ENST00000403263; ENST00000414320; ENST00000424117; BC136278; OTTHUMT00000336459; OTTHUMT00000336461; OTTHUMT00000336462; uc002vaz.4
TC0100016025.hg.1	1.74	0.0085	INSRR	insulin receptor-related receptor	NM_014215; ENST00000368195; OTTHUMT00000098929
TC0300007450.hg.1	2.07	0.0008	IQCF2	IQ motif containing F2	NM_203424; ENST00000333127; ENST00000429548; BC040047; OTTHUMT00000346594; OTTHUMT00000346595
TC1500008312.hg.1	-1.6	0.0039	IQGAP1	IQ motif containing GTPase activating protein 1	NM_003870; ENST00000268182; ENST00000558003; ENST00000558491; ENST00000558957; ENST00000559031; ENST00000559674; ENST00000559682; ENST00000559809; ENST00000560020; ENST00000560218; ENST00000560373; ENST00000560418; ENST00000560733; ENST00000560738; ENST00000561086; ENST00000561132; ENST00000561461; ENST00000633485; BC139731; BC151834; OTTHUMT00000313493; OTTHUMT00000418054; OTTHUMT00000418055; OT…
TC0X00009755.hg.1	1.94	0.0088	IQSEC2	IQ motif and Sec7 domain 2	NM_001111125; NM_001243197; NM_015075; ENST00000375365; ENST00000396435; ENST00000462054; ENST00000485377; ENST00000498281; OTTHUMT00000056742; OTTHUMT00000056743; OTTHUMT00000056744; OTTHUMT00000056745; OTTHUMT00000056746; uc004dsd.3
TC1900011475.hg.1	1.85	0.0016	ISOC2	isochorismatase domain containing 2	NM_001136201; NM_001136202; NM_024710; ENST00000085068; ENST00000425675; ENST00000438389; ENST00000587226; ENST00000589080; ENST00000589108; ENST00000590921; ENST00000591718; BC017344; OTTHUMT00000453177; OTTHUMT00000453178; OTTHUMT00000453179; OTTHUMT00000453180; OTTHUMT00000453181; OTTHUMT00000453182; OTTHUMT00000453183; OTTHUMT00000453184
TC1900010016.hg.1	1.97	0.0003	ISYNA1	inositol-3-phosphate synthase 1	NM_001170938; NM_001253389; NM_016368; NR_045573; NR_045574; ENST00000338128; ENST00000457269; ENST00000577820; ENST00000577916; ENST00000578352; ENST00000578963; ENST00000581672; ENST00000581800; ENST00000582287; ENST00000582770; ENST00000582811; ENST00000583309; ENST00000583534; ENST00000583816; BC018952; BC066902; OTTHUMT00000444468; OTTHUMT00000444469; OTTHUMT00000444470; OTTHUMT00000444471; …
TC1700008920.hg.1	1.93	0.0059	ITGB4	integrin beta 4	NM_000213; NM_001005619; NM_001005731; ENST00000200181; ENST00000449880; ENST00000450894; ENST00000578318; ENST00000579211; ENST00000579662; ENST00000580542; ENST00000582629; ENST00000583327; ENST00000584025; ENST00000584374; ENST00000584558; ENST00000584939; BC118916; BC126411; BC143738; BC143742; OTTHUMT00000448333; OTTHUMT00000448334; OTTHUMT00000448335; OTTHUMT00000448337; OTTHUMT00000448338;…
TC0X00010155.hg.1	-3.37	0.0012	ITM2A	integral membrane protein 2A	NM_001171581; NM_004867; ENST00000373298; ENST00000434584; ENST00000461357; ENST00000462038; ENST00000469541; ENST00000482194; BC040437; OTTHUMT00000057329; OTTHUMT00000057330; OTTHUMT00000057331; OTTHUMT00000057332; OTTHUMT00000057333
TC0200016727.hg.1	1.74	0.0056	IWS1	IWS1 homolog (S. cerevisiae)	NM_017969; ENST00000295321; ENST00000409725; ENST00000436740; ENST00000460511; ENST00000478949; ENST00000479083; ENST00000483889; ENST00000486662; ENST00000495369; ENST00000497888; BC110536; BC110537; OTTHUMT00000254384; OTTHUMT00000331063; OTTHUMT00000331064; OTTHUMT00000331065; OTTHUMT00000331066; OTTHUMT00000331067; OTTHUMT00000331069; OTTHUMT00000331070; OTTHUMT00000331074; OTTHUMT00000331076
TC0400009897.hg.1	-1.86	0.0059	JAKMIP1	janus kinase and microtubule interacting protein 1	NM_001099433; NM_001306133; NM_001306134; NM_144720; ENST00000282924; ENST00000409021; ENST00000409371; ENST00000409831; ENST00000410077; ENST00000457227; ENST00000473053; BC047075; OTTHUMT00000246816; OTTHUMT00000246817; OTTHUMT00000329747; OTTHUMT00000329748; OTTHUMT00000329750; OTTHUMT00000358648; OTTHUMT00000368678
TC0700010585.hg.1	2.05	0.002	JAZF1	JAZF zinc finger 1	NM_175061; ENST00000283928; ENST00000420835; ENST00000427814; ENST00000430432; ENST00000447620; ENST00000452993; ENST00000454041; ENST00000466516; BC042441; OTTHUMT00000250382; OTTHUMT00000327761; OTTHUMT00000327762; OTTHUMT00000327763; OTTHUMT00000327764; OTTHUMT00000327765; OTTHUMT00000327766; OTTHUMT00000327767
TC1600008971.hg.1	2.56	0.0013	JMJD8	jumonji domain containing 8	NM_001005920; ENST00000412368; ENST00000562111; ENST00000562824; ENST00000563088; ENST00000564436; ENST00000565258; ENST00000565302; ENST00000566199; ENST00000567120; ENST00000567901; ENST00000568313; ENST00000568689; ENST00000569396; ENST00000569441; ENST00000570037; ENST00000609261; BC137100; BC137101; OTTHUMT00000421439; OTTHUMT00000421440; OTTHUMT00000421441; OTTHUMT00000421442; OTTHUMT000004…
TC0600013472.hg.1	-1.64	0.0037	KATNBL1P6	katanin p80 subunit B-like 1 pseudogene 6	NR_003954
TC1700012351.hg.1	1.9	0.0036	KCNAB3	potassium channel, voltage gated subfamily A regulatory beta subunit 3	NM_004732; ENST00000303790; ENST00000570587; ENST00000570852; ENST00000572275; ENST00000574006; ENST00000576981; BC096232; BC096234; BC099634; OTTHUMT00000226974; OTTHUMT00000440854; OTTHUMT00000440855; OTTHUMT00000440856; OTTHUMT00000440857; OTTHUMT00000440858
TC1900011194.hg.1	1.75	0.0014	KCNC3	potassium channel, voltage gated Shaw related subfamily C, member 3	NM_004977; NR_110912; ENST00000376959; ENST00000474951; ENST00000477616; OTTHUMT00000104026; OTTHUMT00000314287; OTTHUMT00000314288; uc002pru.1
TC0700013050.hg.1	1.83	0.0041	KCNH2	potassium channel, voltage gated eag related subfamily H, member 2	NM_000238; NM_001204798; NM_172056; NM_172057; ENST00000262186; ENST00000330883; ENST00000430723; ENST00000461280; ENST00000473610; ENST00000532957; OTTHUMT00000350741; OTTHUMT00000350742; OTTHUMT00000350744; OTTHUMT00000350745; OTTHUMT00000350748
TC1200007567.hg.1	2.32	0.0047	KCNH3	potassium channel, voltage gated eag related subfamily H, member 3	NM_012284; ENST00000257981; ENST00000548675; ENST00000550434; ENST00000551415; BC150602; OTTHUMT00000404571; OTTHUMT00000404572; OTTHUMT00000404573; OTTHUMT00000404764
TC0200014775.hg.1	1.83	0.0032	KCNH7	potassium channel, voltage gated eag related subfamily H, member 7	NM_033272; NM_173162; ENST00000328032; ENST00000332142; ENST00000477019; ENST00000618399; ENST00000621889; BC035815; OTTHUMT00000255093; OTTHUMT00000255094; OTTHUMT00000333199
TC0100007971.hg.1	1.61	0.0032	KCNQ4	potassium channel, voltage gated KQT-like subfamily Q, member 4	NM_004700; NM_172163; ENST00000347132; ENST00000443478; ENST00000506017; ENST00000509682; OTTHUMT00000020812; OTTHUMT00000020813; OTTHUMT00000366513; OTTHUMT00000366514; uc001cgh.2
TC1700006741.hg.1	2.42	0.0018	KCTD11	potassium channel tetramerization domain containing 11	NM_001002914; ENST00000333751; ENST00000576980; BC019929; BC110598; OTTHUMT00000255084; OTTHUMT00000440548
TC1600009944.hg.1	1.89	0.008	KCTD13	potassium channel tetramerization domain containing 13	NM_178863; NR_110933; ENST00000308768; ENST00000561540; ENST00000563264; ENST00000563955; ENST00000566413; ENST00000566842; ENST00000568000; ENST00000568721; ENST00000568995; BC036228; OTTHUMT00000255162; OTTHUMT00000435608; OTTHUMT00000435609; OTTHUMT00000435610; OTTHUMT00000435611; OTTHUMT00000435612; OTTHUMT00000435613; OTTHUMT00000435614; OTTHUMT00000435615
TC1700008882.hg.1	2.21	0.0028	KCTD2	potassium channel tetramerization domain containing 2	NM_015353; NR_110834; NR_110835; ENST00000322444; ENST00000375286; ENST00000577516; ENST00000579230; ENST00000579242; ENST00000581589; ENST00000582840; ENST00000584570; ENST00000584767; OTTHUMT00000445532; OTTHUMT00000445533; OTTHUMT00000445534; OTTHUMT00000445535; OTTHUMT00000445536; OTTHUMT00000445537; OTTHUMT00000445538; OTTHUMT00000445539; OTTHUMT00000445540
TC1900011071.hg.1	2.81	0.0002	KDELR1	KDEL (Lys-Asp-Glu-Leu) endoplasmic reticulum protein retention receptor 1	NM_006801; ENST00000330720; ENST00000594643; ENST00000597017; ENST00000599084; ENST00000600980; BC008958; BC018778; OTTHUMT00000465708; OTTHUMT00000465709; OTTHUMT00000465710; OTTHUMT00000465711; OTTHUMT00000465712; uc002pjb.1
TC0700013510.hg.1	1.91	0.0064	KDELR2	KDEL (Lys-Asp-Glu-Leu) endoplasmic reticulum protein retention receptor 2	NM_001100603; NM_006854; ENST00000258739; ENST00000382267; ENST00000454368; ENST00000462052; ENST00000490996; BC008081; BC012994; BC071982
TC1900009429.hg.1	1.87	0.002	KHSRP; MIR3940	KH-type splicing regulatory protein; microRNA 3940	NM_003685; NR_037505; ENST00000398148; ENST00000579148; ENST00000594496; ENST00000594745; ENST00000595112; ENST00000595223; ENST00000595258; ENST00000595548; ENST00000597656; ENST00000597704; ENST00000599395; ENST00000599642; ENST00000600480; ENST00000619396; BC085004; OTTHUMT00000453305; OTTHUMT00000453306; OTTHUMT00000453307; OTTHUMT00000453308; OTTHUMT00000453309; OTTHUMT00000453310; OTTHUMT00…
TC1000007024.hg.1	1.77	0.0081	KIAA1217	KIAA1217	NM_001098500; NM_001282767; NM_001282768; NM_001282769; NM_001282770; NM_019590; ENST00000307544; ENST00000376451; ENST00000376452; ENST00000376454; ENST00000376456; ENST00000376462; ENST00000396445; ENST00000396446; ENST00000430453; ENST00000438429; ENST00000458595; ENST00000460373; ENST00000481700; ENST00000492009; BC136521; BC144227; OTTHUMT00000047220; OTTHUMT00000047221; OTTHUMT00000047222; …
TC0700012755.hg.1	2.13	0.0004	KIAA1549	KIAA1549	NM_001164665; NM_020910; ENST00000422774; ENST00000440172; OTTHUMT00000347938; OTTHUMT00000348092
TC1100007233.hg.1	1.51	0.0086	KIAA1549L	KIAA1549-like	NM_012194; ENST00000265654; ENST00000321505; ENST00000526400; OTTHUMT00000317998; OTTHUMT00000388664; OTTHUMT00000389783; uc001mun.1
TC1200007251.hg.1	-1.63	0.0075	KIAA1551	KIAA1551	NM_018169; ENST00000312561; ENST00000381054; ENST00000397578; ENST00000535596; ENST00000535606; ENST00000540924; ENST00000541981; ENST00000543763; BC140819; OTTHUMT00000250307; OTTHUMT00000403333; OTTHUMT00000403334; OTTHUMT00000403335; OTTHUMT00000403336; OTTHUMT00000403337; OTTHUMT00000403338; OTTHUMT00000403339
TC0200016624.hg.1	-1.51	0.0094	KIDINS220	kinase D-interacting substrate 220kDa	NM_020738; ENST00000256707; ENST00000319688; ENST00000459813; ENST00000471275; ENST00000471685; ENST00000473731; ENST00000474782; ENST00000488729; ENST00000489024; ENST00000496725; BC130610; OTTHUMT00000323408; OTTHUMT00000353375; OTTHUMT00000353376; OTTHUMT00000353378; OTTHUMT00000353379; OTTHUMT00000353382; OTTHUMT00000353383; OTTHUMT00000353384; OTTHUMT00000353385; OTTHUMT00000353386; uc002qzc…
TC0300007223.hg.1	1.93	0.0095	KIF15	kinesin family member 15	NM_020242; ENST00000326047; ENST00000422209; ENST00000425755; ENST00000438321; ENST00000453693; ENST00000481166; ENST00000493134; BC117174; OTTHUMT00000343831; OTTHUMT00000343832; OTTHUMT00000343899; OTTHUMT00000343900; OTTHUMT00000343901; OTTHUMT00000343902; OTTHUMT00000344250
TC0500008777.hg.1	2.88	0.002	KIF20A	kinesin family member 20A	NM_005733; ENST00000394894; ENST00000502338; ENST00000503417; ENST00000504621; ENST00000508792; ENST00000511638; ENST00000513276; BC012999; OTTHUMT00000251272; OTTHUMT00000373080; OTTHUMT00000373081; OTTHUMT00000373082; OTTHUMT00000373083; OTTHUMT00000373084; OTTHUMT00000373085
TC0800009262.hg.1	1.58	0.0042	KIFC2	kinesin family member C2	NM_145754; ENST00000301332; ENST00000529644; ENST00000529864; ENST00000531423; ENST00000531425; ENST00000533114; BC017311; OTTHUMT00000382052; OTTHUMT00000382088; OTTHUMT00000382091; OTTHUMT00000382092; OTTHUMT00000382093; OTTHUMT00000382450
TC1900007270.hg.1	3.53	1.28e-05	KLF2	Kruppel-like factor 2	NM_016270; ENST00000248071; ENST00000592003; BC071983; OTTHUMT00000460562; OTTHUMT00000460563
TC1300007491.hg.1	5.13	0.0001	KLF5	Kruppel-like factor 5 (intestinal)	NM_001286818; NM_001730; ENST00000377687; ENST00000464404; ENST00000476859; ENST00000477333; ENST00000539231; BC007695; BC042131; OTTHUMT00000045263; OTTHUMT00000045264; OTTHUMT00000045265; OTTHUMT00000045266
TC0200015538.hg.1	1.77	0.0064	KLF7	Kruppel-like factor 7 (ubiquitous)	NM_001270942; NM_001270943; NM_001270944; NM_003709; NR_073108; ENST00000309446; ENST00000412414; ENST00000421199; ENST00000423015; ENST00000426163; ENST00000435602; ENST00000451244; ENST00000457962; ENST00000458272; ENST00000467833; BC012919; OTTHUMT00000256466; OTTHUMT00000336783; OTTHUMT00000336784; OTTHUMT00000336785; OTTHUMT00000336786; OTTHUMT00000336787; OTTHUMT00000336788; OTTHUMT00000336…
TC1200009872.hg.1	-2.26	0.0006	KLRB1	killer cell lectin-like receptor subfamily B, member 1	NM_002258; ENST00000229402; BC114516; OTTHUMT00000400280
TC1200009903.hg.1	-2.94	0.0026	KLRC4-KLRK1; KLRK1; KLRC4	KLRC4-KLRK1 readthrough; killer cell lectin-like receptor subfamily K, member 1; killer cell lectin-like receptor subfamily C, member 4	NM_001199805; NM_007360; NM_013431; ENST00000240618; ENST00000309384; ENST00000396451; ENST00000539300; ENST00000539370; ENST00000540267; ENST00000540818; ENST00000543572; ENST00000543812; ENST00000544449; ENST00000585507; ENST00000585711; ENST00000586581; ENST00000588263; ENST00000588447; ENST00000590131; ENST00000590323; ENST00000591546; ENST00000591937; ENST00000616233; BC017784; BC039836; OTT…
TC1200006773.hg.1	-2.97	0.0002	KLRF1	killer cell lectin-like receptor subfamily F, member 1	NM_001291822; NM_001291823; NM_016523; NR_120305; ENST00000279545; ENST00000354855; ENST00000537723; ENST00000545196; ENST00000612321; ENST00000616259; ENST00000617793; ENST00000617889; BC098166; BC098257; BC098354; OTTHUMT00000399533; OTTHUMT00000399534; OTTHUMT00000399535; OTTHUMT00000399536; OTTHUMT00000399537; OTTHUMT00000399542; OTTHUMT00000400470
TC1900007878.hg.1	2.03	0.0005	KMT2B	lysine (K)-specific methyltransferase 2B	NM_014727; ENST00000420124; ENST00000585476; ENST00000586308; ENST00000592092; ENST00000606995; OTTHUMT00000109493; OTTHUMT00000459071; OTTHUMT00000459072; OTTHUMT00000459073; OTTHUMT00000460295
TC0700011932.hg.1	1.64	0.0017	KPNA7	karyopherin alpha 7 (importin alpha 8)	NM_001145715; ENST00000327442; OTTHUMT00000335118
TC1200007686.hg.1	8.46	1.02e-07	KRT18	keratin 18, type I	NM_000224; NM_199187; ENST00000388835; ENST00000388837; ENST00000546656; ENST00000548015; ENST00000548496; ENST00000549078; ENST00000550600; BC000180; BC000698; BC004253; BC008636; BC020982; BC072017; OTTHUMT00000406404; OTTHUMT00000406405; OTTHUMT00000406406; OTTHUMT00000406407; OTTHUMT00000406408; OTTHUMT00000406409
TC1700010677.hg.1	4	0.0005	KRT19	keratin 19, type I	NM_002276; ENST00000361566; ENST00000455635; ENST00000462611; ENST00000468880; ENST00000471565; ENST00000479031; ENST00000593096; BC002539; BC007628; BC010409; BC067744; BC084574; OTTHUMT00000257285; OTTHUMT00000257891; OTTHUMT00000257892; OTTHUMT00000257893; OTTHUMT00000257894; OTTHUMT00000257895; OTTHUMT00000448597
TC1700010641.hg.1	-5.49	0.0041	KRT23	keratin 23, type I	NM_001282433; NM_015515; ENST00000209718; ENST00000436344; ENST00000462312; ENST00000485751; ENST00000494691; ENST00000582283; ENST00000582754; ENST00000584517; ENST00000585006; BC028356; OTTHUMT00000257223; OTTHUMT00000257224; OTTHUMT00000257225; OTTHUMT00000257226; OTTHUMT00000448166; OTTHUMT00000448167; OTTHUMT00000448168; OTTHUMT00000448169; OTTHUMT00000448170
TC1200010758.hg.1	2.15	0.004	KRT6A	keratin 6A, type II	NM_005554; ENST00000330722; ENST00000548735; ENST00000549600; ENST00000549754; ENST00000549898; BC008807; BC014152; BC069269; BC125058; BC139753; OTTHUMT00000404978; OTTHUMT00000405308; OTTHUMT00000405309; OTTHUMT00000405310; OTTHUMT00000405311
TC1200010779.hg.1	5.61	1.52e-05	KRT8	keratin 8, type II	NM_001256282; NM_001256293; NM_002273; NR_045962; ENST00000293308; ENST00000546542; ENST00000546583; ENST00000546826; ENST00000546897; ENST00000546900; ENST00000546921; ENST00000547031; ENST00000547176; ENST00000547413; ENST00000548998; ENST00000549176; ENST00000549198; ENST00000550170; ENST00000551318; ENST00000552150; ENST00000552551; ENST00000552877; BC000654; BC008200; BC063513; BC073760; BC0…
TC2100007898.hg.1	1.88	0.0015	KRTAP19-5	keratin associated protein 19-5	NM_181611; ENST00000334151; BC100836; BC100837; BC100838; BC100839; BC113020; BC113021; OTTHUMT00000128226
TC0200007068.hg.1	1.7	0.0088	KRTCAP3	keratinocyte associated protein 3	NM_001168364; NM_173853; ENST00000288873; ENST00000407293; ENST00000452499; ENST00000453171; ENST00000464699; ENST00000494572; ENST00000543753; BC101687; BC101689; BC143574; OTTHUMT00000215025; OTTHUMT00000324503; OTTHUMT00000324504; OTTHUMT00000324505; OTTHUMT00000324506; OTTHUMT00000324507; uc002rkt.3; uc021vfd.1
TC1900007396.hg.1	2.09	0.0021	KXD1	KxDL motif containing 1	NM_001171948; NM_001171949; NM_024069; ENST00000222307; ENST00000539106; ENST00000540691; ENST00000595073; ENST00000595870; ENST00000596244; ENST00000596785; ENST00000597438; ENST00000598830; ENST00000599000; ENST00000599319; ENST00000600099; ENST00000600372; ENST00000600654; ENST00000600796; ENST00000601630; ENST00000602094; BC001080; BC006479; OTTHUMT00000465096; OTTHUMT00000465097; OTTHUMT0000…
TC0600009426.hg.1	-1.83	0.0055	LAMA2	laminin, alpha 2	NM_000426; NM_001079823; ENST00000421865; ENST00000466230; ENST00000494137; ENST00000498257; ENST00000617695; ENST00000618192; OTTHUMT00000042180; OTTHUMT00000042181; OTTHUMT00000042182; OTTHUMT00000042183
TC1800006897.hg.1	15.6	2.99e-05	LAMA3	laminin, alpha 3	NM_000227; NM_001127717; NM_001127718; NM_001302996; NM_198129; NR_130106; ENST00000269217; ENST00000313654; ENST00000399516; ENST00000585600; ENST00000586709; ENST00000586751; ENST00000587184; ENST00000588004; ENST00000588164; ENST00000588770; ENST00000590104; ENST00000591749; ENST00000592442; ENST00000592519; OTTHUMT00000254824; OTTHUMT00000254850; OTTHUMT00000445992; OTTHUMT00000445993; OTTHUM…
TC2000009744.hg.1	1.86	0.0063	LAMA5; MIR4758	laminin, alpha 5; microRNA 4758	NM_005560; NR_039915; ENST00000252999; ENST00000370677; ENST00000370691; ENST00000462415; ENST00000464134; ENST00000468786; ENST00000471042; ENST00000474128; ENST00000481120; ENST00000491036; ENST00000492698; ENST00000495695; ENST00000497053; ENST00000497363; ENST00000577688; OTTHUMT00000080014; OTTHUMT00000080015; OTTHUMT00000080016; OTTHUMT00000080017; OTTHUMT00000080018; OTTHUMT00000080019; OT…
TC0100010863.hg.1	3	0.0012	LAMC1	laminin, gamma 1 (formerly LAMB2)	NM_002293; ENST00000258341; ENST00000466964; ENST00000478064; ENST00000479499; ENST00000484114; ENST00000495918; OTTHUMT00000085954; OTTHUMT00000085955; OTTHUMT00000086243; OTTHUMT00000086244; OTTHUMT00000086245; OTTHUMT00000098585; uc001gpy.4
TC0800008321.hg.1	2.16	0.0016	LAPTM4B	lysosomal protein transmembrane 4 beta	NM_018407; ENST00000445593; ENST00000517924; ENST00000521545; ENST00000619747; BC014129; BC031021; BC038117; OTTHUMT00000380014; OTTHUMT00000380015; OTTHUMT00000380016
TC0500009175.hg.1	1.91	0.0012	LARP1	La ribonucleoprotein domain family, member 1	NM_015315; ENST00000336314; ENST00000517616; ENST00000518194; ENST00000518297; ENST00000518595; ENST00000518677; ENST00000518742; ENST00000518892; ENST00000519194; ENST00000519931; ENST00000521577; ENST00000522272; ENST00000523163; ENST00000524187; ENST00000524248; BC001460; OTTHUMT00000252509; OTTHUMT00000377415; OTTHUMT00000377416; OTTHUMT00000377417; OTTHUMT00000377418; OTTHUMT00000377419; OTT…
TC0700008732.hg.1	-4.26	0.0003	LARP1BP2	La ribonucleoprotein domain family member 1B pseudogene 2 [Source:HGNC Symbol;Acc:HGNC:44084]	ENST00000486594
TC1600011368.hg.1	4.51	5.71e-07	LAT	linker for activation of T-cells	NM_001014987; NM_001014988; NM_001014989; NM_014387; ENST00000360872; ENST00000395456; ENST00000395461; ENST00000454369; ENST00000562472; ENST00000562701; ENST00000563964; ENST00000564277; ENST00000564447; ENST00000566177; ENST00000566270; ENST00000566415; ENST00000568440; ENST00000568899; ENST00000570232; ENST00000630764; BC011563; uc010vdj.2
TC0600013528.hg.1	2.9	0.0005	LATS1	large tumor suppressor kinase 1	NM_001270519; NM_004690; NR_073033; ENST00000253339; ENST00000392273; ENST00000441107; ENST00000458696; ENST00000542720; ENST00000542747; ENST00000543571; BC002767; OTTHUMT00000043923; OTTHUMT00000043924; OTTHUMT00000396934; OTTHUMT00000396935; OTTHUMT00000396936; OTTHUMT00000396940; OTTHUMT00000396941
TC0200011919.hg.1	-2.17	0.0099	LDAH	lipid droplet associated hydrolase	NM_001282719; NM_001282720; NM_001282721; NM_001282722; NM_001282723; NM_001282724; NM_021925; NR_104233; ENST00000237822; ENST00000381090; ENST00000402479; ENST00000403006; ENST00000412261; ENST00000419825; ENST00000432947; ENST00000435420; ENST00000440866; ENST00000470099; ENST00000541941; ENST00000619656; ENST00000626491; BC017473; OTTHUMT00000242860; OTTHUMT00000242861; OTTHUMT00000323905; OT…
TC1000011669.hg.1	2.17	9.21e-05	LDB1	LIM domain binding 1	NM_001113407; NM_003893; ENST00000361198; ENST00000425280; ENST00000461873; ENST00000490751; BC000482; BC009246; OTTHUMT00000050027; OTTHUMT00000050028; OTTHUMT00000050029
TC1900008860.hg.1	1.58	0.0034	LENG8	leukocyte receptor cluster (LRC) member 8	ENST00000326764; ENST00000376514; ENST00000421200; ENST00000436479; ENST00000439657; ENST00000443957; ENST00000462541; ENST00000610347; ENST00000616932; BC028048; OTTHUMT00000140523; OTTHUMT00000140524; OTTHUMT00000140525; OTTHUMT00000140527; OTTHUMT00000140528; OTTHUMT00000156163; OTTHUMT00000336873; OTTHUMT00000348013
TC0100008621.hg.1	-3.11	0.0027	LEPR; LEPROT	leptin receptor; leptin receptor overlapping transcript	NM_001003679; NM_001003680; NM_001198681; NM_001198683; NM_001198687; NM_001198688; NM_001198689; NM_002303; NM_017526; ENST00000344610; ENST00000349533; ENST00000371058; ENST00000371059; ENST00000371060; ENST00000371065; ENST00000406510; ENST00000462765; ENST00000471762; ENST00000475108; ENST00000484243; ENST00000488747; ENST00000497874; ENST00000613538; ENST00000616738; BC056250; OTTHUMT0000002…
TC1900008078.hg.1	2.6	0.0006	LGALS14	lectin, galactoside-binding, soluble, 14	NM_020129; NM_203471; ENST00000360675; ENST00000392052; ENST00000601802; BC022257; OTTHUMT00000465222; OTTHUMT00000465223; OTTHUMT00000465224
TC0200007803.hg.1	-3.86	0.0042	LGALSL	lectin, galactoside-binding-like	NM_014181; ENST00000238875; ENST00000409537; ENST00000420552; ENST00000462737; ENST00000464281; BC036082; BC062691; OTTHUMT00000251731; OTTHUMT00000327289; OTTHUMT00000327290; OTTHUMT00000327306; OTTHUMT00000327307
TC1100010400.hg.1	5.28	5.07e-08	LGR4	leucine-rich repeat containing G protein-coupled receptor 4	NM_018490; ENST00000379214; ENST00000389858; ENST00000480977; ENST00000489910; ENST00000527773; ENST00000530658; BC033039; OTTHUMT00000257467; OTTHUMT00000257468; OTTHUMT00000257469; OTTHUMT00000257471; OTTHUMT00000388402; OTTHUMT00000388403
TC0100008757.hg.1	1.73	0.0058	LHX8	LIM homeobox 8	NM_001001933; NM_001256114; ENST00000294638; ENST00000356261; ENST00000607240; BC040321; OTTHUMT00000026700; OTTHUMT00000026701; OTTHUMT00000470320; uc001dgo.3
TC1900012039.hg.1	1.86	0.0052	LILRB2	leukocyte immunoglobulin-like receptor, subfamily B (with TM and ITIM domains), member 2	NM_001080978; NM_001278406; ENST00000314446; ENST00000391746; ENST00000391748; ENST00000391749; ENST00000434421; ENST00000455108; ENST00000471216; ENST00000493242; BC036827
TC1700011418.hg.1	1.76	0.0019	LIMD2	LIM domain containing 2	NM_030576; ENST00000259006; ENST00000578061; ENST00000578067; ENST00000578297; ENST00000578402; ENST00000578993; ENST00000579329; ENST00000579814; ENST00000580222; ENST00000582055; ENST00000583211; ENST00000584645; BC004400; BC051812; OTTHUMT00000443877; OTTHUMT00000443878; OTTHUMT00000443879; OTTHUMT00000443880; OTTHUMT00000443881; OTTHUMT00000443882; OTTHUMT00000443883; OTTHUMT00000443884; OTTH…
TC0100015596.hg.1	1.76	0.0062	LIX1L	limb and CNS expressed 1 like	NM_153713; ENST00000604000; BC035727; OTTHUMT00000038513
TC1700012308.hg.1	1.78	0.0048	LLGL2	lethal giant larvae homolog 2 (Drosophila)	NM_001015002; NM_001031803; NM_004524; ENST00000167462; ENST00000375227; ENST00000392550; ENST00000545227; ENST00000577200; ENST00000577211; ENST00000577500; ENST00000578034; ENST00000578363; ENST00000578536; ENST00000578638; ENST00000578719; ENST00000579092; ENST00000579392; ENST00000580027; ENST00000580578; ENST00000580925; ENST00000581713; ENST00000582393; ENST00000582860; ENST00000583514; ENS…
TC0600012240.hg.1	-1.89	0.0031	LMBRD1	LMBR1 domain containing 1	NM_018368; ENST00000370570; ENST00000370577; ENST00000472827; BC047073; OTTHUMT00000041123; OTTHUMT00000041124; OTTHUMT00000041125
TC2200009161.hg.1	2.1	0.0008	LMF2	lipase maturation factor 2	NM_033200; ENST00000216080; ENST00000474879; ENST00000504717; ENST00000505981; ENST00000507607; ENST00000514938; BC002942; BC014652; BC021143; OTTHUMT00000316832; OTTHUMT00000316833; OTTHUMT00000361665; OTTHUMT00000361666; OTTHUMT00000361667; OTTHUMT00000361668
TC0100010152.hg.1	1.77	0.0093	LMNA	lamin A/C	NM_001257374; NM_001282624; NM_001282625; NM_001282626; NM_005572; NM_170707; NM_170708; ENST00000347559; ENST00000361308; ENST00000368297; ENST00000368298; ENST00000368299; ENST00000368300; ENST00000368301; ENST00000448611; ENST00000459904; ENST00000469565; ENST00000470199; ENST00000470835; ENST00000473598; ENST00000478063; ENST00000495341; ENST00000496738; ENST00000498722; ENST00000502357; ENST…
TC1900011841.hg.1	2.15	0.0099	LMNB2; MIR7108	lamin B2; microRNA 7108	NM_032737; NR_106958; ENST00000325327; ENST00000475819; ENST00000490554; ENST00000527409; ENST00000534495; ENST00000614319; BC006551; OTTHUMT00000319205; OTTHUMT00000319206; OTTHUMT00000319207; OTTHUMT00000384489; OTTHUMT00000384490
TC1100010026.hg.1	1.58	0.0096	LMO1	LIM domain only 1 (rhombotin 1)	NM_001270428; NM_002315; NR_073006; ENST00000335790; ENST00000428101; ENST00000524379; ENST00000534484; BC069673; BC069752; BC069793; BC096056; BC096057; BC096058; OTTHUMT00000386503; OTTHUMT00000386504; OTTHUMT00000386505; OTTHUMT00000386621
TC0200009342.hg.1	1.88	0.0049	LOC150776	sphingomyelin phosphodiesterase 4, neutral membrane (neutral sphingomyelinase-3) pseudogene; Salzman2013 ANNOTATED, INTERNAL, ncRNA, OVEXON best transcript NR_026922; Salzman2013 ANNOTATED, ncRNA, OVEXON best transcript NR_026922; Transcript Identified by AceView, Entrez Gene ID(s) 150776, RefSeq ID(s) NR_026922; Transcript Identified by AceView, Entrez Gene ID(s) 150776	NR_026922; ENST00000415574; ENST00000438378; hsa_circ_0056500; hsa_circ_0056501; LOC150776.bAug10; LOC150776.hAug10
TC1100010815.hg.1	-2.05	0.0059	LOC441601	septin 7 pseudogene	NR_003034
TC0900011192.hg.1	5.03	0.0036	LPAR1	lysophosphatidic acid receptor 1	NM_001401; NM_057159; ENST00000358883; ENST00000374430; ENST00000374431; ENST00000441240; ENST00000541779; BC030615; BC036034; BC073167; OTTHUMT00000053631; OTTHUMT00000053632; OTTHUMT00000053633; OTTHUMT00000053634
TC1200009768.hg.1	1.82	0.0082	LPCAT3	lysophosphatidylcholine acyltransferase 3	NM_005768; ENST00000261407; ENST00000535021; ENST00000535479; ENST00000536797; ENST00000536971; ENST00000537179; ENST00000538910; ENST00000538987; ENST00000540060; ENST00000540090; ENST00000543794; ENST00000545459; ENST00000620843; BC065194; OTTHUMT00000401811; OTTHUMT00000401812; OTTHUMT00000401814; OTTHUMT00000401815; OTTHUMT00000401816; OTTHUMT00000401817; OTTHUMT00000401818; OTTHUMT0000040181…
TC1500008986.hg.1	2.28	0.0002	LPCAT4	lysophosphatidylcholine acyltransferase 4	NM_153613; ENST00000314891; ENST00000562404; ENST00000562431; ENST00000563240; ENST00000563748; ENST00000566581; ENST00000567507; ENST00000569804; ENST00000617710; ENST00000623384; BC092463; OTTHUMT00000418028; OTTHUMT00000422942; OTTHUMT00000422944; OTTHUMT00000422945; OTTHUMT00000422946; OTTHUMT00000422947; OTTHUMT00000422948; OTTHUMT00000422949; OTTHUMT00000422950
TC1800007905.hg.1	2.11	0.0013	LPIN2	lipin 2	NM_014646; ENST00000261596; ENST00000581568; ENST00000584294; ENST00000584915; BC152448; OTTHUMT00000254363; OTTHUMT00000316765; OTTHUMT00000316766; OTTHUMT00000441719; uc002klo.3
TC0300009815.hg.1	2.19	5.17e-05	LPP	LIM domain containing preferred translocation partner in lipoma	NM_001167671; NM_001167672; NM_005578; ENST00000414139; ENST00000415906; ENST00000416784; ENST00000420410; ENST00000426274; ENST00000430340; ENST00000443217; ENST00000448637; ENST00000454789; ENST00000457242; ENST00000459897; ENST00000462758; ENST00000471917; ENST00000474472; ENST00000483938; ENST00000484468; ENST00000487347; ENST00000494044; ENST00000494233; ENST00000617246; ENST00000618621; BC1…
TC0300011423.hg.1	1.92	0.0037	LRIG1	leucine-rich repeats and immunoglobulin-like domains 1	NM_015541; ENST00000273261; ENST00000383703; ENST00000475366; ENST00000491821; ENST00000495037; ENST00000495671; ENST00000496559; ENST00000497721; ENST00000498287; BC071561; BC140907; OTTHUMT00000351930; OTTHUMT00000351931; OTTHUMT00000351933; OTTHUMT00000351934; OTTHUMT00000351935; OTTHUMT00000351936; OTTHUMT00000351937; OTTHUMT00000351938; OTTHUMT00000351939
TC1200012606.hg.1	-1.79	0.0054	LRMP	lymphoid-restricted membrane protein	NM_001204126; NM_001204127; NM_006152; ENST00000354454; ENST00000361433; ENST00000536173; ENST00000547044; ENST00000548766; ENST00000549437; ENST00000550945; ENST00000553398; ENST00000554272; ENST00000554942; ENST00000555141; ENST00000555194; ENST00000555877; ENST00000555885; ENST00000556887; ENST00000557472; ENST00000557489; BC126417; OTTHUMT00000407867; OTTHUMT00000407868; OTTHUMT00000407869; O…
TC1400006663.hg.1	2.22	0.0018	LRP10	LDL receptor related protein 10	NM_014045; ENST00000359591; ENST00000470660; ENST00000546834; ENST00000551466; ENST00000553002; BC113714; BC113716; OTTHUMT00000071663; OTTHUMT00000071664; OTTHUMT00000408287; OTTHUMT00000408288; OTTHUMT00000408289
TC1100008181.hg.1	1.5	0.008	LRP5	LDL receptor related protein 5	NM_001291902; NM_002335; ENST00000294304; ENST00000528714; ENST00000528890; ENST00000529481; ENST00000529702; ENST00000529993; ENST00000533695; BC150595; OTTHUMT00000395088; OTTHUMT00000395089; OTTHUMT00000395090; OTTHUMT00000395091; OTTHUMT00000395092; OTTHUMT00000395093; OTTHUMT00000395094
TSUnmapped00000154.hg.1	3.04	0.0003	LRP6	LDL receptor related protein 6	ENST00000626957
TSUnmapped00000267.hg.1	2.07	0.0019	LRP6	LDL receptor related protein 6	ENST00000626698
TC0100014050.hg.1	1.69	0.0046	LRRC41	leucine rich repeat containing 41	NM_006369; ENST00000343304; ENST00000469150; ENST00000472710; ENST00000496156; ENST00000498402; ENST00000615587; ENST00000617190; ENST00000617760; BC101522; BC101524; OTTHUMT00000021438; OTTHUMT00000021439; OTTHUMT00000021440; OTTHUMT00000021441; OTTHUMT00000021442; OTTHUMT00000475900
TC0800010154.hg.1	-2.41	0.0002	LSM1	LSM1 homolog, mRNA degradation associated	NM_014462; NR_045492; NR_045493; ENST00000311351; ENST00000520286; ENST00000520755; ENST00000522515; ENST00000523511; BC001767; OTTHUMT00000376965; OTTHUMT00000376966; OTTHUMT00000376967; OTTHUMT00000376968; OTTHUMT00000376969
TC1900007795.hg.1	-1.64	0.0014	LSM14A	LSM14A mRNA processing body assembly factor	NM_001114093; ENST00000433627; ENST00000540746; ENST00000544216; ENST00000585887; ENST00000586157; ENST00000588582; ENST00000589878; ENST00000590416; BC016842; OTTHUMT00000451573; OTTHUMT00000451574; OTTHUMT00000451575; OTTHUMT00000451576; OTTHUMT00000451577; OTTHUMT00000451578; OTTHUMT00000451580; OTTHUMT00000451581
TC0400008922.hg.1	-1.87	0.0033	LSM6	LSM6 homolog, U6 small nuclear RNA and mRNA degradation associated	NM_007080; ENST00000296581; ENST00000502781; ENST00000503982; ENST00000504181; ENST00000507449; ENST00000510331; ENST00000515311; BC016026
TC1900009227.hg.1	1.75	0.009	LSM7	LSM7 homolog, U6 small nuclear RNA and mRNA degradation associated	NM_016199; ENST00000252622; ENST00000585395; ENST00000585409; ENST00000587502; ENST00000589532; ENST00000591515; ENST00000591745; BC018621; OTTHUMT00000451370; OTTHUMT00000451371; OTTHUMT00000451372; OTTHUMT00000451373; OTTHUMT00000451374; OTTHUMT00000451375; OTTHUMT00000451376
TC1900007844.hg.1	7.27	1.04e-08	LSR	lipolysis stimulated lipoprotein receptor	NM_001260489; NM_001260490; NM_015925; NM_205834; NM_205835; ENST00000347609; ENST00000354900; ENST00000360798; ENST00000361790; ENST00000427250; ENST00000597446; ENST00000597933; ENST00000599658; ENST00000601623; ENST00000602003; ENST00000602044; ENST00000602122; ENST00000605618; ENST00000621372; BC047376; OTTHUMT00000465221; OTTHUMT00000465512; OTTHUMT00000465513; OTTHUMT00000465514; OTTHUMT000…
TC0600007605.hg.1	2.58	0.0006	LY6G5B; CSNK2B	lymphocyte antigen 6 complex, locus G5B; casein kinase 2, beta polypeptide	ENST00000375864; ENST00000375865; ENST00000375866; ENST00000375882; ENST00000375885; ENST00000409525; ENST00000465481; ENST00000468255; ENST00000471088; ENST00000475875; ENST00000481269; BC112017; BC112019; OTTHUMT00000076063; OTTHUMT00000076065; OTTHUMT00000076066; OTTHUMT00000076067; OTTHUMT00000076068; OTTHUMT00000076470; OTTHUMT00000124389; OTTHUMT00000144422; OTTHUMT00000267874; OTTHUMT00000…
TC0400009856.hg.1	-1.83	0.0042	LYAR	Ly1 antibody reactive	NM_001145725; NM_017816; ENST00000343470; ENST00000452476; ENST00000502917; ENST00000513174; BC015796; OTTHUMT00000246800; OTTHUMT00000358646; OTTHUMT00000359601
TC0700012454.hg.1	-1.6	0.0038	LYPLA1P1	lysophospholipase I pseudogene 1 [Source:HGNC Symbol;Acc:HGNC:44005]	ENST00000434514
TC2200009196.hg.1	3.05	9.43e-05	LZTR1	leucine-zipper-like transcription regulator 1	NM_006767; ENST00000215739; ENST00000414985; ENST00000415354; ENST00000415817; ENST00000439171; ENST00000443265; ENST00000452988; ENST00000461510; ENST00000463909; ENST00000464807; ENST00000480895; ENST00000491432; ENST00000492480; ENST00000493460; ENST00000495142; ENST00000497716; ENST00000498649; BC026214; OTTHUMT00000320387; OTTHUMT00000320389; OTTHUMT00000320390; OTTHUMT00000320391; OTTHUMT00…
TC1100007473.hg.1	1.79	0.0088	MADD	MAP-kinase activating death domain	NM_001135943; NM_001135944; NM_003682; NM_130470; NM_130471; NM_130472; NM_130473; NM_130474; NM_130475; NM_130476; ENST00000311027; ENST00000342922; ENST00000349238; ENST00000395336; ENST00000395344; ENST00000402192; ENST00000402799; ENST00000405573; ENST00000406482; ENST00000407859; ENST00000422579; ENST00000428807; ENST00000444117; ENST00000453571; ENST00000460452; ENST00000469699; ENST0000048…
TC0800009240.hg.1	1.85	0.0019	MAF1	MAF1 homolog, negative regulator of RNA polymerase III	NM_032272; ENST00000322428; ENST00000527058; ENST00000527572; ENST00000532522; ENST00000534585; ENST00000534811; BC014082; BC018714; BC031273; OTTHUMT00000382910; OTTHUMT00000382911; OTTHUMT00000382912; OTTHUMT00000382913; OTTHUMT00000382914; OTTHUMT00000382915
TC0700006520.hg.1	1.97	0.0038	MAFK	v-maf avian musculoaponeurotic fibrosarcoma oncogene homolog K	NM_002360; ENST00000343242; ENST00000403150; ENST00000406174; BC148265; OTTHUMT00000322712; OTTHUMT00000322713; OTTHUMT00000322714
TC0X00011001.hg.1	1.79	0.0049	MAGEC2	MAGE family member C2	NM_016249; ENST00000247452; BC005891; BC013318; OTTHUMT00000058611
TC0X00010130.hg.1	-2.01	0.0004	MAGT1	magnesium transporter 1	NM_032121; ENST00000358075; ENST00000373336; ENST00000476168; ENST00000610432; ENST00000618282; BC041014; BC060842; OTTHUMT00000057301; OTTHUMT00000057302; OTTHUMT00000057303; OTTHUMT00000476220
TC0600010797.hg.1	-1.83	0.0014	MAK	male germ cell-associated kinase	NM_001242385; NM_001242957; NM_005906; ENST00000313243; ENST00000354489; ENST00000474039; ENST00000536370; ENST00000538030; BC039825; OTTHUMT00000039841; OTTHUMT00000039842
TC0200008452.hg.1	2.56	0.0005	MAL	mal, T-cell differentiation protein	NM_002371; NM_022438; NM_022439; NM_022440; ENST00000309988; ENST00000349807; ENST00000353004; ENST00000354078; ENST00000489399; BC000458; BC003006; OTTHUMT00000254982; OTTHUMT00000254983; OTTHUMT00000254984; OTTHUMT00000254985; OTTHUMT00000338611
TC0800008663.hg.1	89.52	1.86e-05	MAL2	mal, T-cell differentiation protein 2 (gene/pseudogene)	NM_052886; ENST00000522112; ENST00000531508; ENST00000534619; ENST00000614891; BC012367; OTTHUMT00000381227; OTTHUMT00000383353; OTTHUMT00000383354; OTTHUMT00000383355
TC1100011227.hg.1	-2.39	0.0045	MALAT1	Metastasis-associated lung adenocarcinoma transcript 1 [Source:UniProtKB/Swiss-Prot;Acc:Q9UHZ2]	uc058dkf.1
TC1900011889.hg.1	1.73	0.0095	MAN2B1	mannosidase, alpha, class 2B, member 1	NM_000528; NM_001173498; ENST00000221363; ENST00000433513; ENST00000456935; ENST00000462144; ENST00000465830; ENST00000466794; ENST00000469423; ENST00000480851; ENST00000486847; ENST00000493218; ENST00000495617; ENST00000593686; ENST00000595880; ENST00000596512; ENST00000596591; ENST00000598876; ENST00000600281; BC000736; OTTHUMT00000344062; OTTHUMT00000344063; OTTHUMT00000344064; OTTHUMT00000344…
TC0400006689.hg.1	2.36	0.0015	MAN2B2	mannosidase, alpha, class 2B, member 2	NM_001292038; NM_015274; ENST00000285599; ENST00000504248; ENST00000504960; ENST00000505907; ENST00000510427; BC033307; BC094773; OTTHUMT00000359106; OTTHUMT00000359120; OTTHUMT00000359288; OTTHUMT00000359289; OTTHUMT00000359290
TC1500010892.hg.1	1.82	0.0014	MAN2C1	mannosidase, alpha, class 2C, member 1	NM_001256494; NM_001256495; NM_001256496; NM_006715; ENST00000267978; ENST00000421803; ENST00000561615; ENST00000561693; ENST00000562067; ENST00000562071; ENST00000562228; ENST00000562461; ENST00000563013; ENST00000563058; ENST00000563368; ENST00000563441; ENST00000563528; ENST00000563539; ENST00000563596; ENST00000563622; ENST00000563794; ENST00000564570; ENST00000564785; ENST00000564929; ENST00…
TC1900009325.hg.1	2.37	0.0007	MAP2K2	mitogen-activated protein kinase kinase 2	NM_030662; ENST00000262948; ENST00000394867; ENST00000593364; ENST00000595715; ENST00000597008; ENST00000597263; ENST00000599021; ENST00000599345; ENST00000600584; ENST00000601786; ENST00000602167; BC000471; BC018645; OTTHUMT00000258957; OTTHUMT00000258959; OTTHUMT00000258960; OTTHUMT00000258961; OTTHUMT00000258962; OTTHUMT00000258963; OTTHUMT00000457995; OTTHUMT00000458471; OTTHUMT00000459403; O…
TC1700007262.hg.1	3.21	0.0026	MAP2K3	mitogen-activated protein kinase kinase 3	NM_002756; NM_145109; ENST00000316920; ENST00000342679; ENST00000361818; ENST00000395491; ENST00000477540; ENST00000479129; ENST00000483928; ENST00000496046; ENST00000526076; ENST00000527123; ENST00000529517; ENST00000534743; ENST00000583508; ENST00000613338; ENST00000627447; BC032478; OTTHUMT00000259374; OTTHUMT00000259375; OTTHUMT00000259377; OTTHUMT00000259379; OTTHUMT00000259380; OTTHUMT00000…
TC1700008757.hg.1	-1.54	0.0047	MAP2K6	mitogen-activated protein kinase kinase 6	NM_002758; ENST00000359094; ENST00000586641; ENST00000588110; ENST00000589295; ENST00000589647; ENST00000590474; ENST00000591445; ENST00000592348; ENST00000613873; BC012009; OTTHUMT00000450689; OTTHUMT00000450690; OTTHUMT00000450691; OTTHUMT00000450692; OTTHUMT00000450693; OTTHUMT00000450694; OTTHUMT00000450695; OTTHUMT00000450696
TC1200010806.hg.1	2.08	0.0043	MAP3K12	mitogen-activated protein kinase kinase kinase 12	NM_001193511; NM_006301; ENST00000267079; ENST00000547020; ENST00000547035; ENST00000547151; ENST00000547488; ENST00000547803; ENST00000548565; ENST00000548690; ENST00000551511; ENST00000551895; ENST00000552365; BC050050; OTTHUMT00000406265; OTTHUMT00000406267; OTTHUMT00000406268; OTTHUMT00000406269; OTTHUMT00000406270; OTTHUMT00000406271; OTTHUMT00000406272; OTTHUMT00000406273; OTTHUMT0000040627…
TC1700010879.hg.1	1.98	0.0046	MAP3K14	mitogen-activated protein kinase kinase kinase 14	NM_003954; ENST00000344686; ENST00000376926; ENST00000586644; ENST00000592267; ENST00000617331; BC035576; OTTHUMT00000450947; OTTHUMT00000450948; OTTHUMT00000450949; OTTHUMT00000477412
TC2100006854.hg.1	-4.52	0.0005	MAP3K7CL	MAP3K7 C-terminal like	NM_001286617; NM_001286618; NM_001286619; NM_001286620; NM_001286622; NM_001286623; NM_001286624; NM_001286634; NM_020152; ENST00000286791; ENST00000339024; ENST00000341618; ENST00000399925; ENST00000399926; ENST00000399928; ENST00000399934; ENST00000399935; ENST00000399947; ENST00000419845; ENST00000451489; ENST00000460883; ENST00000470800; ENST00000492930; ENST00000496779; ENST00000545939; BC00…
TC0300010999.hg.1	2.34	0.0016	MAP4	microtubule associated protein 4	NM_001134364; NM_002375; NM_030885; ENST00000335271; ENST00000360240; ENST00000383736; ENST00000395734; ENST00000420772; ENST00000423088; ENST00000426837; ENST00000429422; ENST00000434267; ENST00000439356; ENST00000462206; ENST00000468075; ENST00000477765; ENST00000482752; ENST00000497735; ENST00000633710; BC008715; BC012794; BC015149; OTTHUMT00000346085; OTTHUMT00000346087; OTTHUMT00000346089; O…
TC1100013178.hg.1	2.43	0.0007	MAP4K2	mitogen-activated protein kinase kinase kinase kinase 2	NM_001307990; NM_004579; ENST00000377350; ENST00000424945; ENST00000433890; ENST00000435926; ENST00000439069; ENST00000444560; ENST00000467689; ENST00000468062; ENST00000470088; ENST00000482314; ENST00000489952; ENST00000493428; BC047865; OTTHUMT00000143175; OTTHUMT00000143177; OTTHUMT00000143178; OTTHUMT00000143179; OTTHUMT00000143180; OTTHUMT00000143181; OTTHUMT00000143182; OTTHUMT00000315943; …
TC1400009131.hg.1	1.78	0.0033	MAP4K5	mitogen-activated protein kinase kinase kinase kinase 5	NM_006575; NM_198794; ENST00000013125; ENST00000554066; ENST00000554091; ENST00000554273; ENST00000554990; ENST00000555216; ENST00000557124; ENST00000557210; ENST00000557390; ENST00000557578; BC036013; OTTHUMT00000410879; OTTHUMT00000410880; OTTHUMT00000410882; OTTHUMT00000410883; OTTHUMT00000410884; OTTHUMT00000410885; OTTHUMT00000410886; OTTHUMT00000410887; OTTHUMT00000410888; OTTHUMT00000410889
TC0X00010926.hg.1	-1.66	0.0015	MAP7D3	MAP7 domain containing 3	NM_001173516; NM_001173517; NM_024597; ENST00000316077; ENST00000370660; ENST00000370661; ENST00000370663; ENST00000471510; ENST00000477124; ENST00000489788; ENST00000495432; OTTHUMT00000058487; OTTHUMT00000058488; OTTHUMT00000058489; OTTHUMT00000058490; OTTHUMT00000313965; OTTHUMT00000313966; OTTHUMT00000313967
TC2200009151.hg.1	1.58	0.0047	MAPK11	mitogen-activated protein kinase 11	NM_002751; NR_110887; ENST00000330651; ENST00000395764; ENST00000417877; ENST00000495277; BC027933; OTTHUMT00000316900; OTTHUMT00000316901; OTTHUMT00000316902; OTTHUMT00000316903
TC1600009954.hg.1	1.83	0.0024	MAPK3	mitogen-activated protein kinase 3	NM_001040056; NM_001109891; NM_002746; ENST00000263025; ENST00000322266; ENST00000395199; ENST00000395200; ENST00000395202; ENST00000461737; ENST00000466521; ENST00000473431; ENST00000478356; ENST00000481230; ENST00000483869; ENST00000484663; ENST00000485579; ENST00000490298; ENST00000494643; BC013992; OTTHUMT00000255196; OTTHUMT00000255197; OTTHUMT00000268283; OTTHUMT00000268284; OTTHUMT00000268…
TC1700007170.hg.1	1.87	0.0017	MAPK7	mitogen-activated protein kinase 7	NM_002749; NM_139032; NM_139033; NM_139034; ENST00000299612; ENST00000308406; ENST00000395602; ENST00000395604; ENST00000443215; ENST00000482850; ENST00000486905; ENST00000490660; ENST00000570306; ENST00000571657; ENST00000572716; ENST00000572853; ENST00000572968; ENST00000573417; ENST00000573466; ENST00000579284; ENST00000581260; ENST00000603493; BC007404; BC007992; BC009963; BC030134; OTTHUMT00…
TC2000007133.hg.1	-1.56	0.0046	MAPRE1	microtubule-associated protein, RP/EB family, member 1	NM_012325; ENST00000375571; BC106068; BC109281; OTTHUMT00000078647; uc002wyh.3
TC0800011921.hg.1	-1.95	0.0013	MAPRE1P1	MAPRE1 pseudogene 1	OTTHUMT00000377374
TC1100007913.hg.1	1.85	0.0048	MARK2	MAP/microtubule affinity-regulating kinase 2	NM_001039469; NM_001163296; NM_001163297; NM_004954; NM_017490; ENST00000350490; ENST00000361128; ENST00000377810; ENST00000402010; ENST00000408948; ENST00000425897; ENST00000502399; ENST00000508192; ENST00000509502; ENST00000512060; ENST00000513765; ENST00000535116; ENST00000540169; ENST00000543220; ENST00000543674; BC084540; OTTHUMT00000360860; OTTHUMT00000360861; OTTHUMT00000360862; OTTHUMT000…
TC1400008397.hg.1	1.74	0.0072	MARK3	MAP/microtubule affinity-regulating kinase 3	NM_001128918; NM_001128919; NM_001128920; NM_001128921; NM_002376; ENST00000216288; ENST00000303622; ENST00000335102; ENST00000416682; ENST00000429436; ENST00000440884; ENST00000553942; ENST00000554627; ENST00000555235; ENST00000556463; ENST00000556744; ENST00000558223; ENST00000558611; ENST00000558698; ENST00000558787; ENST00000558953; ENST00000559268; ENST00000559274; ENST00000559328; ENST00000…
TC0100008139.hg.1	1.66	0.0052	MAST2	microtubule associated serine/threonine kinase 2	NM_015112; ENST00000361297; ENST00000372008; ENST00000372009; ENST00000467367; ENST00000470809; ENST00000477968; ENST00000482881; ENST00000488619; ENST00000492813; ENST00000498668; BC065499; OTTHUMT00000021977; OTTHUMT00000021982; OTTHUMT00000021983; OTTHUMT00000021984; OTTHUMT00000021985; OTTHUMT00000021986; OTTHUMT00000021987; OTTHUMT00000021988; OTTHUMT00000472429; uc001cov.3
TC0500009321.hg.1	-2.07	0.0002	MAT2B	methionine adenosyltransferase II, beta	NM_013283; NM_182796; ENST00000280969; ENST00000321757; ENST00000421814; ENST00000518095; ENST00000519719; ENST00000520449; ENST00000521838; ENST00000523606; BC005218; BC066645; BC093030; OTTHUMT00000252748; OTTHUMT00000252749; OTTHUMT00000374157; OTTHUMT00000374158; OTTHUMT00000374160; OTTHUMT00000374194; OTTHUMT00000374195; OTTHUMT00000374196
TC1900007431.hg.1	2.61	3.82e-05	MAU2	MAU2 sister chromatid cohesion factor	NM_015329; ENST00000262815; ENST00000262816; ENST00000499453; ENST00000585823; ENST00000586189; ENST00000587362; ENST00000587638; ENST00000587709; ENST00000587938; ENST00000589637; ENST00000589947; ENST00000590837; ENST00000590882; ENST00000592069; ENST00000609060; ENST00000609122; OTTHUMT00000316748; OTTHUMT00000459457; OTTHUMT00000459458; OTTHUMT00000459460; OTTHUMT00000459462; OTTHUMT000004596…
TC2000006561.hg.1	2	0.0017	MAVS	mitochondrial antiviral signaling protein	NM_001206491; NM_020746; NR_037921; ENST00000416600; ENST00000428216; BC044952; OTTHUMT00000077784; uc002wjx.4
TC1800008679.hg.1	1.88	0.0043	MBD1	methyl-CpG binding domain protein 1	NM_001204136; NM_001204137; NM_001204138; NM_001204139; NM_001204140; NM_001204141; NM_001204142; NM_001204143; NM_001204151; NM_002384; NM_015844; NM_015845; NM_015846; NM_015847; ENST00000269468; ENST00000269471; ENST00000339998; ENST00000347968; ENST00000353909; ENST00000382948; ENST00000398488; ENST00000398493; ENST00000398495; ENST00000457839; ENST00000585595; ENST00000585672; ENST0000058611…
TC1200007887.hg.1	1.67	0.0065	MBD6	methyl-CpG binding domain protein 6	NM_052897; ENST00000355673; ENST00000546632; ENST00000546805; ENST00000547545; ENST00000547844; ENST00000548550; ENST00000548887; ENST00000549042; ENST00000549231; ENST00000549623; ENST00000551351; ENST00000552163; ENST00000552255; ENST00000552659; BC065530
TC1300007774.hg.1	-1.75	0.008	MBNL2	muscleblind-like splicing regulator 2	NM_001306070; NM_144778; NM_207304; ENST00000343600; ENST00000345429; ENST00000376673; ENST00000397601; ENST00000449284; ENST00000469707; BC104038; BC104039; BC104040; OTTHUMT00000045525; OTTHUMT00000045526; OTTHUMT00000045527; OTTHUMT00000276558
TC1100007453.hg.1	1.57	0.0027	MDK	midkine (neurite growth-promoting factor 2)	NM_001012333; NM_001012334; NM_001270550; NM_001270551; NM_001270552; NM_002391; NR_073039; ENST00000359803; ENST00000395565; ENST00000395566; ENST00000395569; ENST00000405308; ENST00000407067; ENST00000441869; ENST00000481047; ENST00000489525; ENST00000490240; ENST00000533283; ENST00000533952; ENST00000617138; BC011704; OTTHUMT00000317541; OTTHUMT00000317542; OTTHUMT00000317543; OTTHUMT000003175…
TC0100018339.hg.1	1.53	0.0098	MDM4	MDM4, p53 regulator	NM_001204171; NM_001204172; NM_001278516; NM_001278517; NM_001278518; NM_001278519; NM_002393; ENST00000367179; ENST00000367180; ENST00000367182; ENST00000367183; ENST00000391947; ENST00000444261; ENST00000454264; ENST00000462012; ENST00000463049; ENST00000470797; ENST00000470908; ENST00000471783; ENST00000507825; ENST00000612738; ENST00000614459; ENST00000616250; ENST00000621032; BC067299; BC105…
TC0600012434.hg.1	2.74	0.0091	ME1	malic enzyme 1, NADP(+)-dependent, cytosolic	NM_002395; ENST00000369705; BC025246; OTTHUMT00000041350
TC0300013068.hg.1	2.58	0.0024	MECOM	MDS1 and EVI1 complex locus	NM_001105077; NM_001105078; NM_001163999; NM_001164000; NM_001205194; NM_004991; NM_005241; ENST00000264674; ENST00000433243; ENST00000460814; ENST00000460890; ENST00000461430; ENST00000464456; ENST00000466623; ENST00000468789; ENST00000472280; ENST00000475754; ENST00000481315; ENST00000484519; ENST00000485957; ENST00000486748; ENST00000487503; ENST00000492586; ENST00000494292; ENST00000494597; E…
TC2200009194.hg.1	3.04	0.0002	MED15	mediator complex subunit 15	NM_001003891; NM_001293234; NM_001293235; NM_001293236; NM_001293237; NM_015889; ENST00000263205; ENST00000292733; ENST00000382974; ENST00000406969; ENST00000414658; ENST00000420849; ENST00000423862; ENST00000424287; ENST00000428629; ENST00000432052; ENST00000433831; ENST00000436496; ENST00000438962; ENST00000441501; ENST00000444094; ENST00000445189; ENST00000451058; ENST00000457322; ENST00000461…
TC1900009115.hg.1	2.1	0.0004	MED16	mediator complex subunit 16	NM_005481; ENST00000269814; ENST00000312090; ENST00000325464; ENST00000395808; ENST00000586017; ENST00000586342; ENST00000589119; ENST00000592373; ENST00000592943; ENST00000606248; ENST00000606828; ENST00000607471; ENST00000616387; ENST00000617672; ENST00000621073; BC004554; BC011841; BC017282; OTTHUMT00000457893; OTTHUMT00000457894; OTTHUMT00000457902; OTTHUMT00000457903; OTTHUMT00000457904; OTT…
TSUnmapped00000376.hg.1	2.12	3.81e-05	MED22	mediator complex subunit 22 [Source:HGNC Symbol;Acc:HGNC:11477]	ENST00000629701
TSUnmapped00000092.hg.1	1.87	0.0011	MED22	mediator complex subunit 22 [Source:HGNC Symbol;Acc:HGNC:11477]	ENST00000626118
TC1900008558.hg.1	1.76	0.0042	MED25; MIR6800	mediator complex subunit 25; microRNA 6800	NM_030973; NR_106858; ENST00000312865; ENST00000538643; ENST00000593595; ENST00000593636; ENST00000593767; ENST00000594998; ENST00000595185; ENST00000599722; ENST00000612791; ENST00000612854; ENST00000614963; ENST00000617849; ENST00000618715; ENST00000620467; ENST00000622046; ENST00000622402; BC065297; OTTHUMT00000465314; OTTHUMT00000465315; OTTHUMT00000465316; OTTHUMT00000465331; OTTHUMT00000465…
TC0500011418.hg.1	3.37	0.0067	MEF2C	myocyte enhancer factor 2C	NM_001131005; NM_001193347; NM_001193348; NM_001193349; NM_001193350; NM_001308002; NM_002397; ENST00000340208; ENST00000424173; ENST00000437473; ENST00000502831; ENST00000502983; ENST00000503075; ENST00000503554; ENST00000503955; ENST00000504921; ENST00000506554; ENST00000506716; ENST00000507984; ENST00000508569; ENST00000508610; ENST00000509349; ENST00000509373; ENST00000510942; ENST00000510980…
TC0100016000.hg.1	2.81	0.0002	MEF2D	myocyte enhancer factor 2D	NM_001271629; NM_005920; ENST00000348159; ENST00000360595; ENST00000368240; ENST00000464356; ENST00000475587; ENST00000489057; ENST00000493077; BC040949; BC054520; OTTHUMT00000080562; OTTHUMT00000080652; OTTHUMT00000080654; OTTHUMT00000080655; OTTHUMT00000080656; OTTHUMT00000099303
TC1000006861.hg.1	1.59	0.0046	MEIG1	meiosis/spermiogenesis associated 1	NM_001080836; ENST00000378240; ENST00000407572; ENST00000467536; ENST00000477770; ENST00000496225; OTTHUMT00000046942; OTTHUMT00000046943; OTTHUMT00000046944; OTTHUMT00000046945; uc009xjk.1
TC1500009036.hg.1	4.06	0.0005	MEIS2	Meis homeobox 2	NM_001220482; NM_002399; NM_170674; NM_170675; NM_170676; NM_170677; NM_172315; NM_172316; NR_051953; ENST00000314177; ENST00000338564; ENST00000340545; ENST00000397620; ENST00000397624; ENST00000424352; ENST00000557796; ENST00000557992; ENST00000558313; ENST00000558643; ENST00000559085; ENST00000559129; ENST00000559371; ENST00000559408; ENST00000559561; ENST00000559972; ENST00000560570; ENST0000…
TC1100011187.hg.1	1.73	0.0021	MEN1	multiple endocrine neoplasia I	NM_000244; NM_130799; NM_130800; NM_130801; NM_130802; NM_130803; NM_130804; ENST00000312049; ENST00000315422; ENST00000337652; ENST00000377313; ENST00000377316; ENST00000377321; ENST00000377326; ENST00000394374; ENST00000394376; ENST00000413626; ENST00000424912; ENST00000429702; ENST00000440873; ENST00000450708; ENST00000478548; ENST00000487019; BC002544
TC1700010792.hg.1	1.64	0.0065	MEOX1	mesenchyme homeobox 1	NM_001040002; NM_004527; NM_013999; ENST00000318579; ENST00000329168; ENST00000393661; ENST00000549132; BC069474; BC069506; OTTHUMT00000409452; OTTHUMT00000409453; OTTHUMT00000409454
TC1500008052.hg.1	1.64	0.0028	MESDC1	mesoderm development candidate 1	NM_022566; ENST00000267984; BC084554; OTTHUMT00000291390
TC1500010404.hg.1	1.77	0.0049	MESP1	mesoderm posterior bHLH transcription factor 1	NM_018670; ENST00000300057; ENST00000559894; BC006219; OTTHUMT00000313421; OTTHUMT00000416422
TC0700009145.hg.1	4.12	0.0089	MEST	mesoderm specific transcript	NM_001253900; NM_001253901; NM_001253902; NM_002402; NM_177524; NM_177525; ENST00000223215; ENST00000341441; ENST00000378576; ENST00000393187; ENST00000399874; ENST00000416162; ENST00000421001; ENST00000427521; ENST00000433159; ENST00000437637; ENST00000437945; ENST00000458161; ENST00000460590; ENST00000462132; ENST00000463263; ENST00000475188; ENST00000488093; ENST00000494868; BC002413; BC011908…
TC0700008875.hg.1	3.31	0.0017	MET	MET proto-oncogene, receptor tyrosine kinase	NM_000245; NM_001127500; ENST00000318493; ENST00000397752; ENST00000422097; ENST00000436117; ENST00000454623; ENST00000456159; ENST00000495962; BC130420
TC0400008547.hg.1	-1.71	0.0009	METTL14	methyltransferase like 14	NM_020961; ENST00000388822; ENST00000502564; ENST00000506780; ENST00000508801; ENST00000626212; ENST00000628452; BC006565; BC007449; OTTHUMT00000364034; OTTHUMT00000364035; OTTHUMT00000364036; OTTHUMT00000481018; OTTHUMT00000481019; OTTHUMT00000481020
TC1700012309.hg.1	-1.93	0.0027	METTL23	methyltransferase like 23	NM_001080510; NM_001206983; NM_001206984; NM_001206985; NM_001206986; NM_001206987; NM_001302703; NM_001302704; NM_001302705; NR_038193; ENST00000341249; ENST00000586200; ENST00000586738; ENST00000586752; ENST00000588302; ENST00000588563; ENST00000588783; ENST00000588822; ENST00000588964; ENST00000589581; ENST00000589977; ENST00000590964; ENST00000591571; ENST00000592849; ENST00000615984; OTTHUMT…
TC0400009790.hg.1	1.93	0.0008	MFSD10	major facilitator superfamily domain containing 10	NM_001120; NM_001146069; ENST00000329687; ENST00000355443; ENST00000503596; ENST00000507272; ENST00000507555; ENST00000508221; ENST00000508276; ENST00000509676; ENST00000512781; ENST00000514031; ENST00000514800; BC001502; BC014979; OTTHUMT00000242842; OTTHUMT00000357933; OTTHUMT00000357934; OTTHUMT00000357935; OTTHUMT00000358068; OTTHUMT00000358069; OTTHUMT00000358071; OTTHUMT00000358072; OTTHUMT…
TC1900011845.hg.1	2	0.0003	MFSD12	major facilitator superfamily domain containing 12	NM_001287529; NM_174983; ENST00000355415; ENST00000389395; ENST00000585814; ENST00000586402; ENST00000588626; ENST00000588918; ENST00000589063; ENST00000589995; ENST00000591878; ENST00000592652; BC036706; BC068439; OTTHUMT00000452949; OTTHUMT00000453014; OTTHUMT00000453017; OTTHUMT00000453018; OTTHUMT00000453019; OTTHUMT00000453020; OTTHUMT00000453021; OTTHUMT00000453022; OTTHUMT00000453023
TC1000008733.hg.1	1.79	0.002	MFSD13A	major facilitator superfamily domain containing 13A	NM_024789; ENST00000238936; ENST00000369931; ENST00000428200; ENST00000450947; ENST00000469294; BC113589; OTTHUMT00000050069; OTTHUMT00000050072; OTTHUMT00000050075; OTTHUMT00000050076
TC1200007706.hg.1	3.02	0.0009	MFSD5	major facilitator superfamily domain containing 5	NM_001170790; NM_032889; ENST00000329548; ENST00000534842; ENST00000546655; ENST00000551660; ENST00000552097; BC007703; BC067795; OTTHUMT00000406894; OTTHUMT00000406896; OTTHUMT00000406897; OTTHUMT00000468295
TC1500007009.hg.1	-1.63	0.0067	MGA	MGA, MAX dimerization protein	NM_001080541; NM_001164273; ENST00000219905; ENST00000545763; ENST00000561532; ENST00000563576; ENST00000564190; ENST00000566288; ENST00000566586; ENST00000566718; ENST00000568255; ENST00000568630; ENST00000570161; ENST00000619521; BC136659; OTTHUMT00000420225; OTTHUMT00000420226; OTTHUMT00000420227; OTTHUMT00000420228; OTTHUMT00000420229; OTTHUMT00000420230; OTTHUMT00000420231; OTTHUMT0000042023…
TC1600006747.hg.1	2.23	0.0032	MGRN1	mahogunin ring finger 1, E3 ubiquitin protein ligase	NM_001142289; NM_001142290; NM_001142291; NM_015246; NR_102267; ENST00000262370; ENST00000399577; ENST00000415496; ENST00000536343; ENST00000585676; ENST00000586183; ENST00000587145; ENST00000587747; ENST00000588015; ENST00000588111; ENST00000588994; ENST00000590457; ENST00000590790; ENST00000591673; ENST00000591895; ENST00000592256; ENST00000593224; ENST00000615397; BC050389; uc010uxp.2
TC1200012597.hg.1	5.06	0.0027	MGST1	microsomal glutathione S-transferase 1	NM_001260511; NM_001260512; NM_001267598; NM_020300; NM_145764; NM_145791; NM_145792; NR_048545; NR_048547; ENST00000010404; ENST00000396207; ENST00000396209; ENST00000396210; ENST00000534835; ENST00000535309; ENST00000535624; ENST00000536371; ENST00000537878; ENST00000538885; ENST00000539708; ENST00000540056; ENST00000540126; ENST00000542256; ENST00000543076; ENST00000624056; BC005923; OTTHUMT00…
TC0600014333.hg.1	2.27	0.0002	MICAL1	microtubule associated monooxygenase, calponin and LIM domain containing 1	NM_001159291; NM_001286613; NM_022765; ENST00000358577; ENST00000358807; ENST00000431946; ENST00000433205; ENST00000456101; ENST00000465904; ENST00000483856; ENST00000630715; BC009972; BC042144; BC052983; OTTHUMT00000041759; OTTHUMT00000041760; OTTHUMT00000041761; OTTHUMT00000041762; OTTHUMT00000041763; OTTHUMT00000041764; OTTHUMT00000482785; OTTHUMT00000482786
TC1700011744.hg.1	2.67	0.0018	MIF4GD	MIF4G domain containing	NM_001242498; NM_001242500; NM_001242501; NM_020679; ENST00000245551; ENST00000325102; ENST00000577240; ENST00000577542; ENST00000578305; ENST00000579119; ENST00000579194; ENST00000579297; ENST00000579612; ENST00000580099; ENST00000580571; ENST00000580717; ENST00000581777; ENST00000618645; BC033759; OTTHUMT00000446671; OTTHUMT00000446672; OTTHUMT00000446673; OTTHUMT00000446674; OTTHUMT00000446675…
TC1200009753.hg.1	2.63	4.94e-05	MLF2	myeloid leukemia factor 2	NM_005439; NR_026581; ENST00000203630; ENST00000435120; ENST00000536207; ENST00000536249; ENST00000537126; ENST00000539187; ENST00000540710; ENST00000541305; ENST00000541346; ENST00000542154; ENST00000564181; BC000898; BC002340; OTTHUMT00000400733; OTTHUMT00000402829; OTTHUMT00000402830; OTTHUMT00000402831; OTTHUMT00000402832; OTTHUMT00000402833; OTTHUMT00000402834; OTTHUMT00000402835; OTTHUMT000…
TC1600006597.hg.1	1.77	0.0019	MLST8	MTOR associated protein, LST8 homolog	NM_001199173; NM_001199174; NM_001199175; NM_022372; ENST00000301724; ENST00000382450; ENST00000397124; ENST00000561651; ENST00000562043; ENST00000562239; ENST00000562352; ENST00000562392; ENST00000562479; ENST00000562844; ENST00000562851; ENST00000563067; ENST00000563107; ENST00000563179; ENST00000564088; ENST00000564294; ENST00000564319; ENST00000564679; ENST00000565250; ENST00000565269; ENST00…
TSUnmapped00000486.hg.1	2.99	0.0003	MLXIP	MLX interacting protein	ENST00000629738
TSUnmapped00000262.hg.1	2.01	0.009	MLXIP	MLX interacting protein	ENST00000626863
TC1200009196.hg.1	2.34	0.0041	MLXIP	MLX interacting protein	NM_014938; ENST00000319080; ENST00000366272; ENST00000377037; ENST00000535430; ENST00000535876; ENST00000535996; ENST00000538061; ENST00000538698; ENST00000539861; ENST00000541750; ENST00000542417; BC151841; OTTHUMT00000401718; OTTHUMT00000401719; OTTHUMT00000401720; OTTHUMT00000401721; OTTHUMT00000401722; OTTHUMT00000401723; OTTHUMT00000401725; OTTHUMT00000401726; OTTHUMT00000401727; OTTHUMT0000…
TC0300009258.hg.1	-8.65	0.0065	MME	membrane metallo-endopeptidase	NM_000902; NM_007287; NM_007288; NM_007289; ENST00000360490; ENST00000382989; ENST00000460393; ENST00000462745; ENST00000462837; ENST00000473730; ENST00000477669; ENST00000481828; ENST00000491026; ENST00000491597; ENST00000492661; ENST00000493237; ENST00000493888; ENST00000495577; ENST00000497890; ENST00000615825; ENST00000616757; ENST00000625667; BC101632; BC101658; BC143465; OTTHUMT00000351076;…
TC0400008134.hg.1	-2.99	0.0056	MMRN1	multimerin 1	NM_007351; ENST00000264790; ENST00000394980; ENST00000506328; ENST00000508372; BC063848; OTTHUMT00000253546; OTTHUMT00000364071; OTTHUMT00000364073
TC1000011553.hg.1	1.61	0.0036	MMS19	MMS19 homolog, cytosolic iron-sulfur assembly component	NM_001289403; NM_001289404; NM_001289405; NM_022362; ENST00000327238; ENST00000355839; ENST00000370782; ENST00000415383; ENST00000422685; ENST00000434392; ENST00000434538; ENST00000437002; ENST00000438925; ENST00000439048; ENST00000441194; ENST00000444411; ENST00000448660; ENST00000477575; ENST00000478452; ENST00000480108; ENST00000483626; ENST00000485400; ENST00000495415; BC080532; BC117129; OTT…
TC1700009436.hg.1	2.09	0.0006	MNT	MAX network transcriptional repressor	NM_020310; ENST00000174618; ENST00000571232; ENST00000571836; ENST00000572892; ENST00000573384; ENST00000574559; ENST00000575374; ENST00000575394; ENST00000575402; BC117563; OTTHUMT00000207158; OTTHUMT00000437640; OTTHUMT00000437641; OTTHUMT00000437642; OTTHUMT00000437643; OTTHUMT00000437644; OTTHUMT00000437645; OTTHUMT00000437646; OTTHUMT00000471902
TC0200013104.hg.1	2.56	0.0029	MOGS	mannosyl-oligosaccharide glucosidase	NM_001146158; NM_006302; ENST00000233616; ENST00000409065; ENST00000414701; ENST00000448666; ENST00000452063; ENST00000462189; ENST00000462443; ENST00000486036; ENST00000489655; BC028337; BC117250; BC117252; OTTHUMT00000328382; OTTHUMT00000328383; OTTHUMT00000328384; OTTHUMT00000328385; OTTHUMT00000328386; OTTHUMT00000328387; OTTHUMT00000328388; OTTHUMT00000328389; uc010ffj.3
TC0400012444.hg.1	-2.04	0.0003	MORF4	Synthetic construct Homo sapiens clone IMAGE:100069005, MGC:199016 mortality factor 4 (MORF4) mRNA, encodes complete protein.	BC172311
TC1500007986.hg.1	-1.92	0.0006	MORF4L1	mortality factor 4 like 1	NM_001265603; NM_001265604; NM_001265605; NM_006791; NM_206839; ENST00000331268; ENST00000379535; ENST00000426013; ENST00000557961; ENST00000558502; ENST00000558522; ENST00000558539; ENST00000558746; ENST00000558830; ENST00000558893; ENST00000558923; ENST00000559158; ENST00000559244; ENST00000559258; ENST00000559345; ENST00000559619; ENST00000559690; ENST00000559697; ENST00000559751; ENST00000559…
TC0700008557.hg.1	1.75	0.0035	MOSPD3	motile sperm domain containing 3	NM_001040097; NM_001040098; NM_001040099; NM_023948; ENST00000223054; ENST00000379527; ENST00000393950; ENST00000424091; ENST00000462372; ENST00000490309; ENST00000493970; ENST00000497456; BC005042; BC011653; OTTHUMT00000356394; OTTHUMT00000356395; OTTHUMT00000356396; OTTHUMT00000356397; OTTHUMT00000356398; OTTHUMT00000356399; OTTHUMT00000356400
TC1100010962.hg.1	2.56	0.001	MPEG1	macrophage expressed 1	NM_001039396; ENST00000361050; BC104997; BC112230; OTTHUMT00000370027
TC1800008097.hg.1	-1.84	0.0057	MPPE1	metallophosphoesterase 1	NM_001242904; NM_023075; NR_040241; NR_040242; NR_040243; ENST00000309976; ENST00000317235; ENST00000317251; ENST00000344987; ENST00000496196; ENST00000586204; ENST00000586364; ENST00000586844; ENST00000587381; ENST00000587724; ENST00000588072; ENST00000588103; ENST00000588186; ENST00000588191; ENST00000588939; ENST00000589267; ENST00000589731; ENST00000589829; ENST00000589859; ENST00000590302; E…
TC1900007366.hg.1	1.88	0.0003	MPV17L2	MPV17 mitochondrial membrane protein-like 2	NM_032683; ENST00000532896; ENST00000533807; ENST00000534421; ENST00000599612; BC005064; BC093008; OTTHUMT00000385432; OTTHUMT00000385433; OTTHUMT00000385434; OTTHUMT00000466294
TC1100012002.hg.1	-2.2	0.0005	MRE11A	MRE11 homolog A, double strand break repair nuclease	NM_005590; NM_005591; ENST00000323929; ENST00000323977; ENST00000393241; ENST00000407439; ENST00000535120; ENST00000536144; ENST00000536754; ENST00000538923; ENST00000540013; ENST00000541157; BC063458; OTTHUMT00000396234; OTTHUMT00000396235; OTTHUMT00000396236; OTTHUMT00000396237; OTTHUMT00000396239; OTTHUMT00000396241; OTTHUMT00000396251; OTTHUMT00000396252; OTTHUMT00000396253; OTTHUMT00000396254
TC0400006692.hg.1	-1.87	0.0021	MRFAP1	Morf4 family associated protein 1	NM_001272053; NM_001272054; NM_033296; ENST00000320912; ENST00000382581; ENST00000507420; ENST00000512914; ENST00000617365; BC022797; OTTHUMT00000246831; OTTHUMT00000359625; OTTHUMT00000359626; OTTHUMT00000359629
TC0400009919.hg.1	-1.82	0.0045	MRFAP1L1	Morf4 family associated protein 1-like 1	NM_203462; ENST00000320848; ENST00000500563; BC008087; BC066897; OTTHUMT00000246834; OTTHUMT00000358976
TC1700007642.hg.1	1.64	0.0023	MRM1	mitochondrial rRNA methyltransferase 1	ENST00000612760; ENST00000614766; BC072411; OTTHUMT00000477267; OTTHUMT00000477268
TC0400007923.hg.1	-1.96	0.0053	MRPL1	mitochondrial ribosomal protein L1	NM_020236; ENST00000315567; ENST00000502384; ENST00000504901; ENST00000506674; ENST00000511521; ENST00000515625; BC014356; BC015109; BC032595; OTTHUMT00000252518; OTTHUMT00000362669; OTTHUMT00000362670; OTTHUMT00000362671; OTTHUMT00000362672; OTTHUMT00000362673
TC1700012313.hg.1	2.21	0.0002	MRPL12	mitochondrial ribosomal protein L12	NM_002949; ENST00000333676; ENST00000541223; BC002344; BC007497; OTTHUMT00000440812
TC0600011859.hg.1	2.66	0.0009	MRPL2	mitochondrial ribosomal protein L2	NM_001300848; NM_015950; ENST00000230413; ENST00000388752; ENST00000468957; ENST00000470667; ENST00000480286; ENST00000485654; ENST00000487429; ENST00000489623; ENST00000491898; BC013685; BC020212; OTTHUMT00000040577; OTTHUMT00000358047; OTTHUMT00000358048; OTTHUMT00000358049; OTTHUMT00000358050; OTTHUMT00000358051; OTTHUMT00000358052; OTTHUMT00000358053; OTTHUMT00000358054; uc010jyi.3
TC1700012472.hg.1	1.55	0.008	MRPL38	mitochondrial ribosomal protein L38	NM_032478; ENST00000309352; ENST00000410030; ENST00000461602; ENST00000464758; ENST00000471434; ENST00000474548; ENST00000477023; ENST00000477371; ENST00000477736; ENST00000480203; ENST00000483393; ENST00000486101; ENST00000493104; ENST00000493383; ENST00000494179; ENST00000585475; ENST00000588620; BC013311; OTTHUMT00000328829; OTTHUMT00000328830; OTTHUMT00000328831; OTTHUMT00000328832; OTTHUMT00…
TC1500010921.hg.1	-1.76	0.0095	MRPL46	mitochondrial ribosomal protein L46	NM_022163; ENST00000312475; ENST00000558531; ENST00000558660; ENST00000559538; ENST00000560703; BC017883; OTTHUMT00000309073; OTTHUMT00000415286; OTTHUMT00000415287; OTTHUMT00000415288; OTTHUMT00000415289
TC0300013270.hg.1	-1.67	0.0073	MRPL47	mitochondrial ribosomal protein L47	NM_020409; NM_177988; ENST00000259038; ENST00000392659; ENST00000476781; BC021575; BC032522; OTTHUMT00000349623; OTTHUMT00000349624; OTTHUMT00000349625
TC0900009164.hg.1	2.16	0.0004	MRPS2	mitochondrial ribosomal protein S2	NM_016034; NR_051967; NR_051968; NR_051969; NR_051970; ENST00000241600; ENST00000371785; ENST00000453385; ENST00000462948; ENST00000472852; ENST00000472946; ENST00000485333; ENST00000488610; BC008017; BC013108; OTTHUMT00000054998; OTTHUMT00000054999; OTTHUMT00000055000; OTTHUMT00000055001; OTTHUMT00000055002; OTTHUMT00000055003; OTTHUMT00000055004
TC1300008696.hg.1	-1.94	0.0043	MRPS31	mitochondrial ribosomal protein S31	NM_005830; ENST00000323563; ENST00000435009; ENST00000461675; ENST00000498078; BC022045; OTTHUMT00000044640; OTTHUMT00000044641; OTTHUMT00000044642; OTTHUMT00000044643
TC0200008724.hg.1	-1.67	0.01	MRPS9	mitochondrial ribosomal protein S9	NM_182640; ENST00000258455; ENST00000413583; ENST00000472220; BC057240; OTTHUMT00000253352; OTTHUMT00000329366; OTTHUMT00000329367
TC1100007772.hg.1	1.7	0.0029	MS4A12	membrane-spanning 4-domains, subfamily A, member 12	NM_001164470; NM_017716; ENST00000016913; ENST00000525951; ENST00000526784; ENST00000530007; ENST00000537076; BC029793; OTTHUMT00000383625; OTTHUMT00000383626; OTTHUMT00000383627; OTTHUMT00000383630
TC1100013015.hg.1	6.64	0.0091	MS4A14	membrane-spanning 4-domains, subfamily A, member 14	NM_001079692; NM_001261827; NM_001261828; NM_032597; NR_049731; NR_049732; NR_049733; NR_049734; ENST00000300187; ENST00000395001; ENST00000395005; ENST00000525397; ENST00000526375; ENST00000527841; ENST00000530662; ENST00000531783; ENST00000531949; ENST00000534688; OTTHUMT00000395383; OTTHUMT00000395384; OTTHUMT00000395385; OTTHUMT00000395386; OTTHUMT00000395387; OTTHUMT00000395388; OTTHUMT00000…
TC0400009221.hg.1	2.11	9.54e-05	MSMO1	methylsterol monooxygenase 1	NM_001017369; NM_006745; ENST00000261507; ENST00000393766; ENST00000504317; ENST00000505270; ENST00000507013; BC010653; BC107879; OTTHUMT00000363880; OTTHUMT00000363881; OTTHUMT00000363882; OTTHUMT00000363883; OTTHUMT00000363884
TC0X00007984.hg.1	2.02	0.0054	MTATP6P19	mitochondrially encoded ATP synthase 6 pseudogene 19 [Source:HGNC Symbol;Acc:HGNC:52064]	ENST00000413797
TC2100008412.hg.1	1.75	0.005	MTCO1P3	MT-CO1 pseudogene 3 [Source:HGNC Symbol;Acc:HGNC:39604]	ENST00000429327
TC1700007295.hg.1	1.64	0.004	MTCYBP13	MT-CYB pseudogene 13 [Source:HGNC Symbol;Acc:HGNC:51975]	ENST00000578634
TC0500012089.hg.1	1.72	0.0029	MTCYBP18	MT-CYB pseudogene 18 [Source:HGNC Symbol;Acc:HGNC:51976]	ENST00000501056
TC0700013583.hg.1	-1.85	0.0036	MTERF1	mitochondrial transcription termination factor 1	NM_001301134; NM_001301135; NM_006980; ENST00000351870; ENST00000406735; ENST00000419292; ENST00000425936; ENST00000442961; ENST00000456229; ENST00000481516; BC108648; BC130389; BC130391; OTTHUMT00000342895; OTTHUMT00000342896; OTTHUMT00000342897; OTTHUMT00000342898; OTTHUMT00000342899; OTTHUMT00000342900; OTTHUMT00000342901
TC0300006552.hg.1	2	0.0006	MTMR14	myotubularin related protein 14	NM_001077525; NM_001077526; NM_022485; ENST00000296003; ENST00000351233; ENST00000353332; ENST00000414996; ENST00000416864; ENST00000420925; ENST00000430020; ENST00000431250; ENST00000437997; ENST00000447144; ENST00000449543; ENST00000480578; ENST00000606184; ENST00000617504; BC001674; BC025952; BC035690; BC050626; OTTHUMT00000338435; OTTHUMT00000338436; OTTHUMT00000338437; OTTHUMT00000338438; OT…
TC0900006541.hg.1	3.64	0.004	MTND1P11	mitochondrially encoded NADH:ubiquinone oxidoreductase core subunit 1 pseudogene 11 [Source:HGNC Symbol;Acc:HGNC:42060]	ENST00000456661
TC1700007184.hg.1	1.77	0.0041	MTND1P14	mitochondrially encoded NADH:ubiquinone oxidoreductase core subunit 1 pseudogene 14 [Source:HGNC Symbol;Acc:HGNC:42063]	ENST00000427400
TC1700007297.hg.1	2.02	0.0003	MTND1P15	MT-ND1 pseudogene 15	OTTHUMT00000444601; OTTHUMT00000448384
TC1600009191.hg.1	2.07	0.0005	MTND1P8	mitochondrially encoded NADH:ubiquinone oxidoreductase core subunit 1 pseudogene 8 [Source:HGNC Symbol;Acc:HGNC:42100]	ENST00000571424
TC0200014311.hg.1	1.82	0.0029	MTND2P18	mitochondrially encoded NADH:ubiquinone oxidoreductase core subunit 2 pseudogene 18 [Source:HGNC Symbol;Acc:HGNC:42119]	ENST00000419962
TC0200014664.hg.1	1.9	0.0016	MTND2P20	mitochondrially encoded NADH:ubiquinone oxidoreductase core subunit 2 pseudogene 20 [Source:HGNC Symbol;Acc:HGNC:42121]	ENST00000440805
TC0500012092.hg.1	-1.64	0.0038	MTND3P25	mitochondrially encoded NADH:ubiquinone oxidoreductase core subunit 3 pseudogene 25 [Source:HGNC Symbol;Acc:HGNC:52172]	ENST00000509243
TC0X00008361.hg.1	1.72	0.0031	MTND4LP1	mitochondrially encoded NADH:ubiquinone oxidoreductase core subunit 4L pseudogene 1 [Source:HGNC Symbol;Acc:HGNC:31347]	ENST00000446263
TC0200015419.hg.1	2.01	0.0063	MTND4LP13; MTND4P23	mitochondrially encoded NADH:ubiquinone oxidoreductase core subunit 4L pseudogene 13 [Source:HGNC Symbol;Acc:HGNC:42247]; mitochondrially encoded NADH:ubiquinone oxidoreductase core subunit 4 pseudogene 23 [Source:HGNC Symbol;Acc:HGNC:42210]	ENST00000425022; ENST00000447723
TC0500012091.hg.1	2.05	0.0003	MTND4LP30; MTND4P12	mitochondrially encoded NADH:ubiquinone oxidoreductase core subunit 4L pseudogene 30 [Source:HGNC Symbol;Acc:HGNC:42264]; mitochondrially encoded NADH:ubiquinone oxidoreductase core subunit 4 pseudogene 12 [Source:HGNC Symbol;Acc:HGNC:42199]	ENST00000454092; ENST00000498999
TC1300007756.hg.1	2.62	0.0014	MTND5P2	mitochondrially encoded NADH:ubiquinone oxidoreductase core subunit 5 pseudogene 2 [Source:HGNC Symbol;Acc:HGNC:41919]	ENST00000442927
TC0400006974.hg.1	1.75	0.0016	MTND5P4	mitochondrially encoded NADH:ubiquinone oxidoreductase core subunit 5 pseudogene 4 [Source:HGNC Symbol;Acc:HGNC:42306]	ENST00000514978
TC1100011777.hg.1	1.6	0.0038	MTND6P25	mitochondrially encoded NADH:ubiquinone oxidoreductase core subunit 6 pseudogene 25 [Source:HGNC Symbol;Acc:HGNC:51984]	ENST00000528711
TC0800011713.hg.1	2.03	0.0039	MTSS1	metastasis suppressor 1	NM_001282971; NM_001282974; NM_014751; ENST00000325064; ENST00000378017; ENST00000431961; ENST00000472084; ENST00000518547; ENST00000519168; ENST00000519226; ENST00000519671; ENST00000520094; ENST00000520771; ENST00000522118; ENST00000522162; ENST00000522722; ENST00000523179; ENST00000523587; ENST00000524090; ENST00000524243; ENST00000529463; BC023998; OTTHUMT00000109623; OTTHUMT00000109624; OTTH…
TC0M00006438.hg.1	13.1	0.0006	MT-TK	mitochondrially encoded tRNA lysine [Source:HGNC Symbol;Acc:HGNC:7489]	uc011mfi.3
TC0M00006446.hg.1	2.67	0.0026	MT-TQ	mitochondrially encoded tRNA glutamine [Source:HGNC Symbol;Acc:HGNC:7495]	uc033dml.1
TC1600011378.hg.1	2.76	0.0007	MVP; PAGR1	major vault protein; PAXIP1 associated glutamate-rich protein 1	NM_001293204; NM_001293205; NM_005115; NM_017458; NM_024516; ENST00000320330; ENST00000357402; ENST00000395353; ENST00000562463; ENST00000563096; ENST00000563123; ENST00000563558; ENST00000563915; ENST00000565164; ENST00000565830; ENST00000566066; ENST00000566252; ENST00000566554; ENST00000566859; ENST00000568068; ENST00000569612; ENST00000569887; ENST00000570061; ENST00000570234; ENST00000629059…
TC0400009765.hg.1	2.52	0.0006	MXD4; MIR4800	MAX dimerization protein 4; microRNA 4800	NM_006454; NR_039964; ENST00000337190; ENST00000510822; ENST00000513372; ENST00000513380; ENST00000515378; ENST00000537353; BC068060; OTTHUMT00000206519; OTTHUMT00000357529; OTTHUMT00000357530; OTTHUMT00000357531; OTTHUMT00000357532; uc021xkp.1
TC2000007438.hg.1	2.66	0.0009	MYBL2	v-myb avian myeloblastosis viral oncogene homolog-like 2	NM_001278610; NM_002466; ENST00000217026; ENST00000396863; BC007585; BC053555; OTTHUMT00000080408
TC0300007067.hg.1	3.26	0.0002	MYD88	myeloid differentiation primary response 88	NM_001172566; NM_001172567; NM_001172568; NM_001172569; NM_002468; ENST00000396334; ENST00000416282; ENST00000417037; ENST00000421516; ENST00000424893; ENST00000443433; ENST00000460295; ENST00000463956; ENST00000481122; ENST00000484513; ENST00000495303; BC013589; OTTHUMT00000253743; OTTHUMT00000341515; OTTHUMT00000341516; OTTHUMT00000341519; OTTHUMT00000341520; OTTHUMT00000342700; OTTHUMT00000342…
TC1900009357.hg.1	1.6	0.0077	MYDGF	myeloid-derived growth factor	NM_019107; ENST00000262947; ENST00000596031; ENST00000599630; ENST00000599761; BC010129; BC014655
TC1700009694.hg.1	1.86	0.007	MYH10	myosin, heavy chain 10, non-muscle	NM_001256012; NM_001256095; NM_005964; ENST00000269243; ENST00000360416; ENST00000379980; ENST00000411957; ENST00000459986; ENST00000465458; ENST00000469865; ENST00000472728; ENST00000476737; ENST00000488329; ENST00000584124; BC117690; BC117691; BC144668; BC150634; OTTHUMT00000227001; OTTHUMT00000258891; OTTHUMT00000258892; OTTHUMT00000258893; OTTHUMT00000258894; OTTHUMT00000258895; OTTHUMT000002…
TC1800006508.hg.1	-1.7	0.0025	MYL12B	myosin light chain 12B	NM_001144944; NM_001144945; NM_033546; ENST00000237500; ENST00000400175; ENST00000581193; ENST00000584539; BC004994; OTTHUMT00000254365; OTTHUMT00000258908; OTTHUMT00000258909; OTTHUMT00000258910; uc010dkl.3
TC1200012647.hg.1	2.3	0.0043	MYL6B	myosin light chain 6B	NM_001199629; NM_002475; ENST00000405661; ENST00000548548; ENST00000549178; ENST00000549380; ENST00000550152; ENST00000550443; ENST00000550550; ENST00000551834; ENST00000552568; ENST00000553066; BC012425; BC014400; OTTHUMT00000407917; OTTHUMT00000407918; OTTHUMT00000407919; OTTHUMT00000407920; OTTHUMT00000407921; OTTHUMT00000407923; OTTHUMT00000407924; OTTHUMT00000407925; OTTHUMT00000408070; OTTH…
TC0300012212.hg.1	-3.04	0.0056	MYLK	myosin light chain kinase	NM_053025; NM_053026; NM_053027; NM_053028; NM_053031; NM_053032; ENST00000346322; ENST00000354792; ENST00000359169; ENST00000360304; ENST00000360772; ENST00000418370; ENST00000464489; ENST00000475616; ENST00000503644; ENST00000504946; ENST00000506361; ENST00000508240; ENST00000510571; ENST00000510775; ENST00000511058; ENST00000513111; ENST00000514623; ENST00000514895; ENST00000515434; ENST000005…
TC0500010203.hg.1	2.3	0.0044	MYO10	myosin X	NM_012334; ENST00000274203; ENST00000502436; ENST00000505695; ENST00000506343; ENST00000507288; ENST00000508318; ENST00000510401; ENST00000511972; ENST00000512061; ENST00000513610; ENST00000513882; ENST00000515803; BC137168; BC150285; OTTHUMT00000366167; OTTHUMT00000366168; OTTHUMT00000366169; OTTHUMT00000366170; OTTHUMT00000366171; OTTHUMT00000366172; OTTHUMT00000366173; OTTHUMT00000366174; OTTH…
TC0200010284.hg.1	2.82	0.0001	MYO1B	myosin IB	NM_001130158; NM_001161819; NM_012223; ENST00000304164; ENST00000339514; ENST00000392316; ENST00000392318; ENST00000418908; ENST00000420448; ENST00000427152; ENST00000438652; ENST00000451437; ENST00000461714; ENST00000471904; ENST00000490069; ENST00000494129; ENST00000496992; BC053558; OTTHUMT00000256057; OTTHUMT00000256058; OTTHUMT00000259028; OTTHUMT00000259029; OTTHUMT00000259030; OTTHUMT00000…
TC1700009376.hg.1	2.22	0.0003	MYO1C	myosin IC	NM_001080779; NM_001080950; NM_033375; ENST00000359786; ENST00000361007; ENST00000438665; ENST00000545534; ENST00000570490; ENST00000570984; ENST00000571615; ENST00000571715; ENST00000571851; ENST00000572615; ENST00000573198; ENST00000573853; ENST00000573961; ENST00000574308; ENST00000574341; ENST00000574790; ENST00000575011; ENST00000575158; ENST00000575335; ENST00000575864; ENST00000576822; BC0…
TC1800009290.hg.1	2.14	0.0033	MYO5B	myosin VB	NM_001080467; ENST00000285039; ENST00000324581; ENST00000585859; ENST00000586036; ENST00000587895; ENST00000589568; ENST00000592688; ENST00000616031; OTTHUMT00000448515; OTTHUMT00000448517; OTTHUMT00000448519; OTTHUMT00000448520; OTTHUMT00000448521; OTTHUMT00000448522; OTTHUMT00000448564
TC0200011509.hg.1	1.82	0.0073	MYT1L	myelin transcription factor 1-like	NM_001303052; NM_015025; ENST00000399157; ENST00000399161; ENST00000407844; ENST00000428368; ENST00000460585; ENST00000470954; ENST00000471668; ENST00000476547; ENST00000479156; ENST00000485348; ENST00000485547; ENST00000490585; ENST00000602387; BC137272; BC137273; BC150281; OTTHUMT00000322493; OTTHUMT00000322494; OTTHUMT00000322495; OTTHUMT00000322497; OTTHUMT00000322498; OTTHUMT00000322499; OTT…
TC1600011342.hg.1	1.95	0.0003	NAA60	N(alpha)-acetyltransferase 60, NatF catalytic subunit	NM_001083600; NM_001083601; NM_024845; ENST00000360862; ENST00000407558; ENST00000414063; ENST00000421765; ENST00000424546; ENST00000570372; ENST00000570551; ENST00000570819; ENST00000571107; ENST00000571696; ENST00000571798; ENST00000572131; ENST00000572169; ENST00000572584; ENST00000572739; ENST00000572757; ENST00000572942; ENST00000573201; ENST00000573345; ENST00000573580; ENST00000573593; ENS…
TC1200007832.hg.1	1.69	0.0012	NABP2	nucleic acid binding protein 2	NM_024068; ENST00000267023; ENST00000341463; ENST00000380198; ENST00000399713; ENST00000447747; ENST00000479016; BC001079; BC006171; OTTHUMT00000326610; OTTHUMT00000326611; OTTHUMT00000326612; OTTHUMT00000326613; OTTHUMT00000326614; OTTHUMT00000326615
TC1200012803.hg.1	-1.74	0.0005	NACA	nascent polypeptide-associated complex alpha subunit	NM_001113202; NM_001113203; NR_045277; ENST00000356769; ENST00000393891; ENST00000454682; ENST00000546392; ENST00000546410; ENST00000546862; ENST00000546917; ENST00000547914; ENST00000548084; ENST00000548386; ENST00000548563; ENST00000549259; ENST00000550343; ENST00000550920; ENST00000550952; ENST00000551520; ENST00000551775; ENST00000551793; ENST00000552055; ENST00000552540; OTTHUMT00000406953; …
TC1700011363.hg.1	-2.29	0.0003	NACA2	nascent polypeptide-associated complex alpha subunit 2	NM_199290; ENST00000521764; BC062710; OTTHUMT00000255437
TC1900007125.hg.1	2.06	0.0003	NACC1	nucleus accumbens associated 1, BEN and BTB (POZ) domain containing	NM_052876; ENST00000292431; ENST00000585663; ENST00000586171; BC055396; OTTHUMT00000452878; OTTHUMT00000452879; OTTHUMT00000452880
TC1100013061.hg.1	1.98	0.0037	NADSYN1	NAD synthetase 1	NM_018161; ENST00000319023; ENST00000524450; ENST00000524949; ENST00000525200; ENST00000525245; ENST00000526039; ENST00000527227; ENST00000527538; ENST00000527852; ENST00000528509; ENST00000529120; ENST00000529840; ENST00000530055; ENST00000530534; ENST00000530831; ENST00000531236; ENST00000533612; ENST00000533769; ENST00000534634; BC003638; BC003666; OTTHUMT00000394355; OTTHUMT00000394356; OTTHU…
TC1900011033.hg.1	1.64	0.0044	NAPA	N-ethylmaleimide-sensitive factor attachment protein, alpha	NM_003827; NR_038456; NR_038457; ENST00000263354; ENST00000593761; ENST00000593785; ENST00000593905; ENST00000594001; ENST00000594155; ENST00000594217; ENST00000594288; ENST00000594740; ENST00000595227; ENST00000595826; ENST00000596892; ENST00000597118; ENST00000597160; ENST00000597271; ENST00000597274; ENST00000597778; ENST00000598615; ENST00000601208; ENST00000601927; ENST00000602082; ENST00000…
TC1900011196.hg.1	2.39	0.0009	NAPSA	napsin A aspartic peptidase	NM_004851; ENST00000253719; ENST00000596653; ENST00000597378; ENST00000598044; ENST00000598915; ENST00000599181; ENST00000599233; BC017842; OTTHUMT00000464714; OTTHUMT00000464715; OTTHUMT00000464716; OTTHUMT00000464718; OTTHUMT00000464719; OTTHUMT00000464720; OTTHUMT00000464721
TC1900011195.hg.1	3.71	0.0024	NAPSB	napsin B aspartic peptidase, pseudogene	NR_002798; ENST00000525179; ENST00000527780; ENST00000531692; ENST00000534096; ENST00000534789; ENST00000562112; OTTHUMT00000388305; OTTHUMT00000388306; OTTHUMT00000388307; OTTHUMT00000388308; OTTHUMT00000388309; OTTHUMT00000435869
TC0300013983.hg.1	2.27	0.0001	NAT6	N-acetyltransferase 6 (GCN5-related)	NM_001200016; NM_001200018; NM_012191; ENST00000354862; ENST00000417393; ENST00000442620; ENST00000443094; ENST00000443842; ENST00000450489; ENST00000452674; BC004483; OTTHUMT00000346680; OTTHUMT00000346681; OTTHUMT00000346683; OTTHUMT00000346684; OTTHUMT00000346685; OTTHUMT00000346686; OTTHUMT00000346687
TC0800011061.hg.1	-1.75	0.0051	NBN	nibrin	NM_001024688; NM_002485; ENST00000265433; ENST00000396252; ENST00000409330; ENST00000474821; ENST00000494804; ENST00000517337; ENST00000517772; ENST00000519426; ENST00000520325; ENST00000523444; ENST00000613033; BC136802; BC136803; BC146797; OTTHUMT00000331583; OTTHUMT00000331584; OTTHUMT00000331585; OTTHUMT00000331588; OTTHUMT00000331590; OTTHUMT00000375816; OTTHUMT00000375817; OTTHUMT0000037581…
TC0800011305.hg.1	-2.1	0.0027	NCALD	neurocalcin delta	NM_001040624; NM_001040625; NM_001040626; NM_001040627; NM_001040628; NM_001040629; NM_001040630; NM_032041; ENST00000220931; ENST00000311028; ENST00000395923; ENST00000517531; ENST00000517639; ENST00000517822; ENST00000518166; ENST00000518661; ENST00000518727; ENST00000518952; ENST00000519098; ENST00000519508; ENST00000520346; ENST00000520425; ENST00000520690; ENST00000521371; ENST00000521599; E…
TC1900008044.hg.1	2.25	0.0032	NCCRP1	non-specific cytotoxic cell receptor protein 1 homolog (zebrafish)	NM_001001414; ENST00000339852; BC067874; BC092493; OTTHUMT00000463829
TC0100007777.hg.1	1.94	0.0002	NCDN	neurochondrin	NM_001014839; NM_001014841; NM_014284; ENST00000356090; ENST00000373243; ENST00000373253; ENST00000423723; ENST00000437806; ENST00000459931; BC024592; OTTHUMT00000131296; OTTHUMT00000131297; OTTHUMT00000131298; OTTHUMT00000131299; OTTHUMT00000131300; OTTHUMT00000131301; uc001bza.3
TC2000009259.hg.1	1.71	0.0033	NCOA5	nuclear receptor coactivator 5	NM_020967; ENST00000290231; ENST00000372291; BC140836; BC151133; OTTHUMT00000079559; OTTHUMT00000079560
TC1200012308.hg.1	1.67	0.007	NCOR2	nuclear receptor corepressor 2	NM_001077261; NM_001206654; NM_006312; ENST00000356219; ENST00000404121; ENST00000404621; ENST00000405201; ENST00000413172; ENST00000418829; ENST00000420698; ENST00000429285; ENST00000440187; ENST00000440337; ENST00000443451; ENST00000448008; ENST00000448614; ENST00000453428; ENST00000458234; ENST00000461081; ENST00000464377; ENST00000473999; ENST00000474079; ENST00000493859; ENST00000494460; ENS…
TC0900008949.hg.1	2.03	0.0094	NCS1	neuronal calcium sensor 1	NM_001128826; NM_014286; ENST00000372398; ENST00000493042; ENST00000630865; BC004856; OTTHUMT00000054637; OTTHUMT00000054638; OTTHUMT00000482979; uc004bzi.2
TC1300007592.hg.1	2.45	0.0007	NDFIP2	Nedd4 family interacting protein 2	NM_001161407; NM_019080; ENST00000218652; ENST00000465762; ENST00000487865; ENST00000494647; ENST00000612570; ENST00000620924; BC021988; BC026126; OTTHUMT00000045380; OTTHUMT00000045381; OTTHUMT00000045382; OTTHUMT00000354622; OTTHUMT00000475914
TC0900009268.hg.1	2.92	0.0003	NDOR1	NADPH dependent diflavin oxidoreductase 1	NM_001144026; NM_001144027; NM_001144028; NM_014434; ENST00000344894; ENST00000371521; ENST00000427047; ENST00000458322; ENST00000612145; ENST00000613750; BC015735; BC093782; BC111943; OTTHUMT00000055326; OTTHUMT00000254704; OTTHUMT00000467468; OTTHUMT00000467469; OTTHUMT00000477876; OTTHUMT00000477877
TC0500009093.hg.1	1.96	0.0046	NDST1	N-deacetylase/N-sulfotransferase (heparan glucosaminyl) 1	NM_001301063; NM_001543; ENST00000261797; ENST00000518299; ENST00000518346; ENST00000519157; ENST00000521752; ENST00000522491; ENST00000523767; ENST00000524161; BC012888; OTTHUMT00000374313; OTTHUMT00000374314; OTTHUMT00000374420; OTTHUMT00000374422; OTTHUMT00000380634; OTTHUMT00000380635; OTTHUMT00000380636; OTTHUMT00000380637; uc003lsk.4
TC0200016787.hg.1	1.77	0.0008	NDUFA10	NADH dehydrogenase (ubiquinone) 1 alpha subcomplex, 10, 42kDa	NM_004544; ENST00000252711; ENST00000307300; ENST00000404554; ENST00000407129; ENST00000414580; ENST00000443626; ENST00000444548; ENST00000448880; ENST00000471378; ENST00000476216; ENST00000485344; ENST00000497536; ENST00000620965; BC003417; BC031332; OTTHUMT00000257180; OTTHUMT00000326139; OTTHUMT00000326140; OTTHUMT00000326141; OTTHUMT00000326142; OTTHUMT00000326143; OTTHUMT00000326144; OTTHUMT…
TC1200012829.hg.1	-2.23	9.97e-05	NDUFA12	NADH dehydrogenase (ubiquinone) 1 alpha subcomplex, 12	NM_001258338; NM_018838; ENST00000327772; ENST00000538372; ENST00000546788; ENST00000547157; ENST00000547986; ENST00000550187; ENST00000551991; BC005936; OTTHUMT00000407245; OTTHUMT00000407525; OTTHUMT00000407526; OTTHUMT00000407532; OTTHUMT00000407533; OTTHUMT00000407534; OTTHUMT00000407535
TC1900011795.hg.1	1.9	0.0031	NDUFA3	NADH dehydrogenase (ubiquinone) 1 alpha subcomplex, 3, 9kDa	ENST00000303553; ENST00000391762; ENST00000391763; ENST00000391764; ENST00000417903; ENST00000420296; ENST00000451517; ENST00000471292; ENST00000484103; ENST00000485876; BC022369; BC061644; OTTHUMT00000139509; OTTHUMT00000140175; OTTHUMT00000140176; OTTHUMT00000140195; OTTHUMT00000140196; OTTHUMT00000140197; OTTHUMT00000141178; OTTHUMT00000141294; OTTHUMT00000141297; OTTHUMT00000318710
TC0700013612.hg.1	-1.65	0.0017	NDUFA5	NADH dehydrogenase (ubiquinone) 1 alpha subcomplex, 5	NM_001282419; NM_001282420; NM_001282421; NM_001282422; NM_001291304; NM_005000; NR_104168; NR_104169; NR_111925; NR_111926; ENST00000355749; ENST00000378795; ENST00000459880; ENST00000466896; ENST00000467117; ENST00000470123; ENST00000471770; ENST00000490618; ENST00000491033; ENST00000492549; ENST00000611607; ENST00000618945; BC000813; BC020821; BC070236; BC070237; OTTHUMT00000348533; OTTHUMT000…
TC1600010202.hg.1	-2.08	0.0005	NDUFA5P11	NADH:ubiquinone oxidoreductase subunit A5 pseudogene 11 [Source:HGNC Symbol;Acc:HGNC:48853]	ENST00000567995
TSUnmapped00000095.hg.1	-1.91	0.0013	NDUFA6	NADH dehydrogenase (ubiquinone) 1 alpha subcomplex, 6, 14kDa	ENST00000625834
TSUnmapped00000432.hg.1	-2.42	0.0027	NDUFA6	NADH dehydrogenase (ubiquinone) 1 alpha subcomplex, 6, 14kDa	ENST00000628198
TSUnmapped00000275.hg.1	-1.58	0.0088	NDUFA6	NADH dehydrogenase (ubiquinone) 1 alpha subcomplex, 6, 14kDa	ENST00000627617
TC2200008859.hg.1	-2.04	0.0055	NDUFA6	NADH dehydrogenase (ubiquinone) 1 alpha subcomplex, 6, 14kDa	NM_002490; ENST00000470753; ENST00000498737; ENST00000602404; ENST00000617763; BC002772; OTTHUMT00000322089; OTTHUMT00000322090; OTTHUMT00000467936
TC0X00009549.hg.1	4.32	2.26e-05	NDUFB11	NADH dehydrogenase (ubiquinone) 1 beta subcomplex, 11, 17.3kDa	NM_001135998; NM_019056; ENST00000276062; ENST00000377811; BC010665; BC107805; OTTHUMT00000056382; OTTHUMT00000056383
TC0400007390.hg.1	-1.64	0.0081	NDUFB4P12	NADH:ubiquinone oxidoreductase subunit B4 pseudogene 12 [Source:HGNC Symbol;Acc:HGNC:45260]	ENST00000513465
TC0900009829.hg.1	-1.65	0.0098	NDUFB6	NADH dehydrogenase (ubiquinone) 1 beta subcomplex, 6, 17kDa	NM_001199987; NM_002493; NM_182739; ENST00000350021; ENST00000366466; ENST00000379847; BC009801; BC029247; OTTHUMT00000052001; OTTHUMT00000052002
TC1100008175.hg.1	3.17	9.35e-06	NDUFS8; MIR4691; MIR7113	NADH dehydrogenase (ubiquinone) Fe-S protein 8, 23kDa (NADH-coenzyme Q reductase); microRNA 4691; microRNA 7113	NM_002496; NR_039840; NR_106963; ENST00000313468; ENST00000432321; ENST00000453471; ENST00000524810; ENST00000525419; ENST00000525628; ENST00000526339; ENST00000526446; ENST00000526542; ENST00000528492; ENST00000529645; ENST00000531228; ENST00000531282; ENST00000531796; ENST00000532399; ENST00000583764; ENST00000621222; BC119754; OTTHUMT00000394193; OTTHUMT00000394204; OTTHUMT00000394205; OTTHUMT…
TC1800007411.hg.1	2.51	0.001	NEDD4L	neural precursor cell expressed, developmentally down-regulated 4-like, E3 ubiquitin protein ligase	NM_001144964; NM_001144965; NM_001144966; NM_001144967; NM_001144968; NM_001144969; NM_001144970; NM_001144971; NM_001243960; NM_015277; ENST00000256830; ENST00000356462; ENST00000357895; ENST00000382850; ENST00000400345; ENST00000431212; ENST00000435432; ENST00000456173; ENST00000456986; ENST00000585323; ENST00000585363; ENST00000585594; ENST00000585970; ENST00000586263; ENST00000586268; ENST000…
TC1500007885.hg.1	2.34	0.0016	NEIL1	nei-like DNA glycosylase 1	NM_001256552; NM_024608; NR_046311; ENST00000355059; ENST00000561643; ENST00000564257; ENST00000564500; ENST00000564738; ENST00000564784; ENST00000564951; ENST00000565051; ENST00000565121; ENST00000566313; ENST00000566752; ENST00000567005; ENST00000567393; ENST00000567547; ENST00000567657; ENST00000567681; ENST00000567959; ENST00000568059; ENST00000568519; ENST00000568881; ENST00000569035; ENST00…
TC0900008716.hg.1	2.58	0.0066	NEK6	NIMA-related kinase 6	NM_001145001; NM_001166167; NM_001166168; NM_001166169; NM_001166170; NM_001166171; NM_014397; ENST00000320246; ENST00000373596; ENST00000373600; ENST00000373603; ENST00000394199; ENST00000422297; ENST00000423785; ENST00000425237; ENST00000444973; ENST00000447379; ENST00000454453; ENST00000539416; ENST00000540326; ENST00000545174; ENST00000546191; BC000101; BC004174; BC004209; BC012761; OTTHUMT00…
TC1400009100.hg.1	-2.72	0.0002	NEMF	nuclear export mediator factor	NM_001301732; NM_004713; ENST00000298310; ENST00000553696; ENST00000554162; ENST00000554275; ENST00000554626; ENST00000555411; ENST00000555863; ENST00000555970; ENST00000556074; ENST00000556672; ENST00000556691; ENST00000556882; ENST00000556925; ENST00000557193; ENST00000557380; OTTHUMT00000410798; OTTHUMT00000410799; OTTHUMT00000410800; OTTHUMT00000410801; OTTHUMT00000410802; OTTHUMT00000410803;…
TC1600010181.hg.1	3.8	0.0002	NETO2	neuropilin (NRP) and tolloid (TLL)-like 2	NM_001201477; NM_018092; ENST00000303155; ENST00000562435; ENST00000562559; ENST00000563078; ENST00000564667; OTTHUMT00000256766; OTTHUMT00000430390; OTTHUMT00000430391; OTTHUMT00000430392; OTTHUMT00000430393
TC0100008807.hg.1	-2.73	0.0098	NEXN	nexilin (F actin binding protein)	NM_001172309; NM_144573; ENST00000330010; ENST00000334785; ENST00000342754; ENST00000401035; ENST00000440324; ENST00000464998; ENST00000470735; ENST00000480732; BC111395; BC114444; BC114445; OTTHUMT00000097549; OTTHUMT00000097550; OTTHUMT00000097551; OTTHUMT00000097552; OTTHUMT00000097553; OTTHUMT00000097554; OTTHUMT00000099423
TC1800007805.hg.1	1.93	0.0092	NFATC1	nuclear factor of activated T-cells, cytoplasmic, calcineurin-dependent 1	NM_001278669; NM_001278670; NM_001278672; NM_001278673; NM_001278675; NM_006162; NM_172387; NM_172388; NM_172389; NM_172390; ENST00000253506; ENST00000318065; ENST00000329101; ENST00000397790; ENST00000427363; ENST00000542384; ENST00000545796; ENST00000586434; ENST00000586695; ENST00000587635; ENST00000590172; ENST00000590224; ENST00000590313; ENST00000590861; ENST00000591065; ENST00000591089; EN…
TC0100008517.hg.1	1.98	0.0006	NFIA	nuclear factor I/A	NM_001134673; NM_001145511; NM_001145512; NM_005595; ENST00000357977; ENST00000371184; ENST00000371185; ENST00000371187; ENST00000371189; ENST00000371191; ENST00000403491; ENST00000407417; ENST00000476646; ENST00000479364; ENST00000482020; ENST00000485903; ENST00000493627; ENST00000496712; BC022264; OTTHUMT00000023191; OTTHUMT00000023799; OTTHUMT00000023800; OTTHUMT00000023801; OTTHUMT00000023802…
TC1900006628.hg.1	1.96	0.0031	NFIC	nuclear factor I/C (CCAAT-binding transcription factor)	NM_001245002; NM_001245004; NM_001245005; NM_005597; NM_205843; ENST00000341919; ENST00000395111; ENST00000443272; ENST00000586919; ENST00000588839; ENST00000589123; ENST00000589164; ENST00000589537; ENST00000589969; ENST00000590282; BC012120; OTTHUMT00000452784; OTTHUMT00000452830; OTTHUMT00000452832; OTTHUMT00000452833; OTTHUMT00000452834; OTTHUMT00000453005; OTTHUMT00000453006; OTTHUMT00000453…
TC0900010769.hg.1	-3.37	0.0018	NFIL3	nuclear factor, interleukin 3 regulated	NM_001289999; NM_001290000; NM_005384; ENST00000297689; BC008197; OTTHUMT00000053038; uc004arh.3
TC1900007115.hg.1	1.92	0.0011	NFIX	nuclear factor I/X (CCAAT-binding transcription factor)	NM_001271043; NM_001271044; NM_002501; ENST00000358552; ENST00000360105; ENST00000397661; ENST00000585382; ENST00000585575; ENST00000586797; ENST00000586873; ENST00000587260; ENST00000587760; ENST00000588228; ENST00000588680; ENST00000590027; ENST00000591028; ENST00000592199; BC117113; BC117115; OTTHUMT00000452762; OTTHUMT00000452763; OTTHUMT00000452764; OTTHUMT00000452765; OTTHUMT00000452766; OT…
TC2000009802.hg.1	1.64	0.0048	NKAIN4	Na+/K+ transporting ATPase interacting 4	NM_152864; ENST00000370307; ENST00000370313; ENST00000370316; ENST00000370317; ENST00000461738; ENST00000466885; ENST00000470246; ENST00000472670; ENST00000486495; BC041812; OTTHUMT00000080117; OTTHUMT00000080118; OTTHUMT00000080119; OTTHUMT00000080120; OTTHUMT00000080121; OTTHUMT00000080122; OTTHUMT00000080123; OTTHUMT00000080124; OTTHUMT00000080125; uc002yek.3
TC1600011317.hg.1	4.03	0.0005	NME4	NME/NM23 nucleoside diphosphate kinase 4	NM_001286433; NM_001286435; NM_001286436; NM_001286438; NM_001286439; NM_001286440; NM_005009; ENST00000219479; ENST00000382940; ENST00000397722; ENST00000433358; ENST00000448828; ENST00000450036; ENST00000454619; ENST00000460297; ENST00000468031; ENST00000620944; ENST00000621774; BC004880; BC017067; OTTHUMT00000109256; OTTHUMT00000139525; OTTHUMT00000139526; OTTHUMT00000139527; OTTHUMT0000013952…
TC1200009467.hg.1	2.1	0.0007	NOC4L	nucleolar complex associated 4 homolog	NM_024078; ENST00000330579; ENST00000535343; ENST00000538784; ENST00000541954; BC001191; BC071958; OTTHUMT00000398999; OTTHUMT00000399000; OTTHUMT00000399001; OTTHUMT00000399002; uc001ujz.1
TC2000008852.hg.1	3.83	0.0006	NOL4L	nucleolar protein 4-like	NM_001256798; NM_080616; ENST00000201961; ENST00000326071; ENST00000359676; ENST00000375677; ENST00000375678; ENST00000419612; ENST00000470428; ENST00000475781; ENST00000485364; ENST00000616976; ENST00000621426; BC065370; OTTHUMT00000078628; OTTHUMT00000078629; OTTHUMT00000078630; OTTHUMT00000078631; OTTHUMT00000078632; OTTHUMT00000078633; OTTHUMT00000078634; OTTHUMT00000078635; OTTHUMT00000078636
TC0900009861.hg.1	2.85	5.27e-05	NOL6	nucleolar protein 6 (RNA-associated)	NM_022917; NM_139235; ENST00000297990; ENST00000353159; ENST00000379470; ENST00000379471; ENST00000464829; ENST00000496319; BC030139; OTTHUMT00000001015; OTTHUMT00000001016; OTTHUMT00000001017; OTTHUMT00000001018; OTTHUMT00000001019; OTTHUMT00000001020
TC0100012687.hg.1	2.08	0.0006	NOL9	nucleolar protein 9	NM_024654; ENST00000377705; ENST00000460777; ENST00000462798; ENST00000464383; ENST00000464665; BC105095; BC110849; BC112278; OTTHUMT00000002625; OTTHUMT00000002626; OTTHUMT00000002627; OTTHUMT00000002628; OTTHUMT00000002629
TC0900011981.hg.1	1.68	0.0084	NOTCH1	notch 1	NM_017617; ENST00000277541; ENST00000491649; ENST00000494783; OTTHUMT00000055087; OTTHUMT00000055088; OTTHUMT00000055089
TC0900009290.hg.1	1.54	0.0064	NOXA1	NADPH oxidase activator 1	NM_001256067; NM_001256068; NM_006647; ENST00000341349; ENST00000392815; BC041594; BC110840; OTTHUMT00000254713
TC0900012291.hg.1	2.05	0.0023	NPDC1	neural proliferation, differentiation and control, 1	NM_015392; ENST00000371600; ENST00000371601; ENST00000472668; ENST00000485589; ENST00000488145; ENST00000496498; BC004217; OTTHUMT00000055182; OTTHUMT00000055183; OTTHUMT00000055184; OTTHUMT00000055185; OTTHUMT00000055186; OTTHUMT00000055187
TC1800006936.hg.1	-1.66	0.0093	NPM1P2	nucleophosmin 1 (nucleolar phosphoprotein B23, numatrin) pseudogene 2	OTTHUMT00000446257
TC0100007503.hg.1	-2.47	0.0003	NPM1P39	nucleophosmin 1 (nucleolar phosphoprotein B23, numatrin) pseudogene 39 [Source:HGNC Symbol;Acc:HGNC:45218]	ENST00000449818
TC1500008369.hg.1	-1.83	0.0087	NPM1P5	nucleophosmin 1 (nucleolar phosphoprotein B23, numatrin) pseudogene 5	OTTHUMT00000414829
TC1600010732.hg.1	3.95	0.0042	NQO1	NAD(P)H dehydrogenase, quinone 1	NM_000903; NM_001025433; NM_001025434; NM_001286137; ENST00000320623; ENST00000379046; ENST00000379047; ENST00000439109; ENST00000561500; ENST00000564043; ENST00000569118; BC007659; OTTHUMT00000268956; OTTHUMT00000268957; OTTHUMT00000433980; OTTHUMT00000433981; OTTHUMT00000433982; OTTHUMT00000433983; OTTHUMT00000433984
TC1500008442.hg.1	1.55	0.0041	NR2F2	nuclear receptor subfamily 2, group F, member 2	NM_001145155; NM_001145156; NM_001145157; NM_021005; ENST00000394166; ENST00000394171; ENST00000421109; ENST00000453270; ENST00000559679; BC014664; BC042897; BC106083; OTTHUMT00000313534; OTTHUMT00000415367; OTTHUMT00000415368; OTTHUMT00000415373; uc010urj.2
TC0600011377.hg.1	2.82	0.0014	NRM	nurim (nuclear envelope membrane protein)	NM_001270707; NM_007243; NR_073065; NR_073072; ENST00000259953; ENST00000376420; ENST00000376421; ENST00000444096; ENST00000462857; ENST00000470733; ENST00000474864; ENST00000482141; ENST00000495946; BC039865; OTTHUMT00000076466; OTTHUMT00000256734; OTTHUMT00000256735; OTTHUMT00000256736; OTTHUMT00000256737; OTTHUMT00000256738; OTTHUMT00000256739; OTTHUMT00000256740
TC0300013920.hg.1	2.11	0.0023	NRROS	negative regulator of reactive oxygen species	NM_198565; ENST00000328557; ENST00000461791; BC044233; OTTHUMT00000340676; OTTHUMT00000340677
TC1000012066.hg.1	-1.59	0.0035	NSMCE4A	NSE4 homolog A, SMC5-SMC6 complex component	NM_001167865; NM_017615; ENST00000369017; ENST00000369023; ENST00000459911; ENST00000464321; ENST00000465189; ENST00000468209; ENST00000472431; ENST00000477289; ENST00000481320; ENST00000483541; ENST00000489266; BC005212; BC062427; OTTHUMT00000050745; OTTHUMT00000050746; OTTHUMT00000050748; OTTHUMT00000050749; OTTHUMT00000050750; OTTHUMT00000050751; OTTHUMT00000050752; OTTHUMT00000050753; OTTHUMT…
TC0900012066.hg.1	2.38	0.0001	NSMF; MIR7114	NMDA receptor synaptonuclear signaling and neuronal migration factor; microRNA 7114	NM_001130969; NM_001130970; NM_001130971; NM_001178064; NM_015537; NR_106964; ENST00000265663; ENST00000339554; ENST00000371468; ENST00000371472; ENST00000371473; ENST00000371474; ENST00000371475; ENST00000371482; ENST00000437259; ENST00000482448; ENST00000484316; ENST00000611474; BC072412; BC110498; OTTHUMT00000055330; OTTHUMT00000055331; OTTHUMT00000055332; OTTHUMT00000055333; OTTHUMT0000005533…
TC0300011173.hg.1	2.13	0.0004	NT5DC2	5-nucleotidase domain containing 2	NM_001134231; NM_022908; ENST00000307076; ENST00000422318; ENST00000459839; ENST00000462261; ENST00000463947; ENST00000466112; ENST00000469616; ENST00000471522; ENST00000478091; ENST00000479024; ENST00000486792; ENST00000487779; ENST00000489316; ENST00000490681; ENST00000492555; BC014550; OTTHUMT00000351509; OTTHUMT00000351560; OTTHUMT00000351561; OTTHUMT00000351562; OTTHUMT00000351563; OTTHUMT00…
TC0100017064.hg.1	1.93	0.0062	NUAK2	NUAK family, SNF1-like kinase, 2	NM_030952; ENST00000367157; BC017306; OTTHUMT00000090390
TC1100012976.hg.1	-1.61	0.0039	NUCB2	nucleobindin 2	NM_005013; ENST00000323688; ENST00000458064; ENST00000525637; ENST00000526120; ENST00000527580; ENST00000527735; ENST00000529010; ENST00000529313; ENST00000530527; ENST00000530964; ENST00000531172; ENST00000531242; ENST00000533511; ENST00000533738; ENST00000533773; ENST00000533926; ENST00000620945; ENST00000622082; OTTHUMT00000387612; OTTHUMT00000387613; OTTHUMT00000387614; OTTHUMT00000387679; OT…
TC1900007754.hg.1	1.66	0.0029	NUDT19	nudix hydrolase 19	NM_001105570; ENST00000397061; OTTHUMT00000450338; uc010edf.3
TC1600010407.hg.1	-2.11	0.0075	NUDT21	nudix hydrolase 21	NM_007006; ENST00000300291; ENST00000563362; ENST00000563860; ENST00000566340; ENST00000567110; ENST00000568822; ENST00000612596; BC001403; OTTHUMT00000256980; OTTHUMT00000434706; OTTHUMT00000434707; OTTHUMT00000434708; OTTHUMT00000434709; OTTHUMT00000434710; OTTHUMT00000474052
TC1200008466.hg.1	1.55	0.0084	NUDT4	nudix hydrolase 4	NM_001301022; NM_001301023; NM_001301024; NM_019094; NM_199040; ENST00000337179; ENST00000415493; ENST00000546925; ENST00000547014; ENST00000548662; ENST00000549992; ENST00000550056; OTTHUMT00000407701; OTTHUMT00000407702; OTTHUMT00000407703; OTTHUMT00000407704; OTTHUMT00000407705; OTTHUMT00000407706; OTTHUMT00000407707
TC1000009810.hg.1	-2.45	0.0022	NUDT5	nudix hydrolase 5	NM_014142; ENST00000378927; ENST00000378937; ENST00000378940; ENST00000378952; ENST00000444732; ENST00000476462; ENST00000491614; ENST00000498825; ENST00000537776; BC000025; OTTHUMT00000046811; OTTHUMT00000046812; OTTHUMT00000046813; OTTHUMT00000046814; OTTHUMT00000046815; OTTHUMT00000046816; OTTHUMT00000046818; OTTHUMT00000046819
TC1700010241.hg.1	1.73	0.0042	NUFIP2; rerdy	Memczak2013 ALT_ACCEPTOR, ALT_DONOR, coding, INTERNAL, intronic best transcript NM_020772; Transcript Identified by AceView	hsa_circ_0000751; rerdy.aAug10-unspliced
TC0900008984.hg.1	1.7	0.0036	NUP214	nucleoporin 214kDa	NM_005085; ENST00000359428; ENST00000411637; ENST00000451030; ENST00000453861; ENST00000465486; ENST00000470765; ENST00000476004; ENST00000483497; ENST00000489260; ENST00000496921; ENST00000498010; ENST00000524578; ENST00000525384; ENST00000525561; ENST00000525980; ENST00000526346; ENST00000526412; ENST00000528114; ENST00000528406; ENST00000529286; ENST00000530491; ENST00000530630; ENST0000053084…
TC1900012007.hg.1	2.02	0.0048	NUP62; IL4I1	nucleoporin 62kDa; interleukin 4 induced 1	NM_001193357; NM_001258017; NM_001258018; NM_012346; NM_016553; NM_152899; NM_153718; NM_153719; NM_172374; NR_047577; ENST00000341114; ENST00000352066; ENST00000391826; ENST00000413454; ENST00000422090; ENST00000593652; ENST00000593956; ENST00000594673; ENST00000595373; ENST00000595463; ENST00000595761; ENST00000595948; ENST00000596011; ENST00000596022; ENST00000596217; ENST00000596437; ENST0000…
TC1000012461.hg.1	1.53	0.0053	NUTM2E	NUT family member 2E	OTTHUMT00000049007
TC0100014794.hg.1	-2.48	0.0022	ODF2L	outer dense fiber of sperm tails 2-like	NM_001007022; NM_001184765; NM_001184766; NM_020729; ENST00000294678; ENST00000317336; ENST00000359242; ENST00000370566; ENST00000394733; ENST00000460698; ENST00000462648; ENST00000463933; ENST00000472144; ENST00000472368; ENST00000473792; ENST00000476054; ENST00000478286; ENST00000479890; ENST00000480440; ENST00000486215; ENST00000486557; ENST00000488879; ENST00000496592; ENST00000524695; ENST00…
TC1700012120.hg.1	1.97	0.0003	OGFOD3	2-oxoglutarate and iron-dependent oxygenase domain containing 3	NM_024648; NM_175902; NR_033265; ENST00000313056; ENST00000329197; ENST00000577495; ENST00000577606; ENST00000578287; ENST00000578586; ENST00000579407; ENST00000580445; ENST00000582146; ENST00000582593; ENST00000583445; ENST00000583897; BC008897; BC023602
TC0600008486.hg.1	2.41	0.0095	OGFRL1	opioid growth factor receptor-like 1	NM_024576; ENST00000370435; ENST00000467503; BC018688; BC110999; OTTHUMT00000041153; OTTHUMT00000041154
TC0100016068.hg.1	1.94	0.0081	OR10K2	olfactory receptor, family 10, subfamily K, member 2	NM_001004476; ENST00000314902; OTTHUMT00000051854; uc010pii.2
TC1100007590.hg.1	1.7	0.0025	OR4A17P	olfactory receptor, family 4, subfamily A, member 17 pseudogene	OTTHUMT00000391442
TC1100006656.hg.1	2.52	0.0001	OR52K2	olfactory receptor, family 52, subfamily K, member 2	NM_001005172; ENST00000325719; BC137247; BC137248; OTTHUMT00000385844; uc001lyz.2
TC1100010850.hg.1	1.65	0.0087	OR5T2	olfactory receptor, family 5, subfamily T, member 2	NM_001004746; ENST00000313264; BC136876; OTTHUMT00000391598; uc010rjc.2
TC0700009407.hg.1	-1.64	0.0056	OR9A1P	olfactory receptor, family 9, subfamily A, member 1 pseudogene	OTTHUMT00000334826; OTTHUMT00000351296
TC1200009172.hg.1	1.95	0.0007	ORAI1	ORAI calcium release-activated calcium modulator 1	NM_032790; ENST00000611718; ENST00000616379; ENST00000617316; BC013386; BC015369; BC075831; OTTHUMT00000402151; OTTHUMT00000402152
TC0700008626.hg.1	1.83	0.0003	ORAI2	ORAI calcium release-activated calcium modulator 2	NM_001126340; NM_001271818; NM_001271819; NM_032831; ENST00000356387; ENST00000403646; ENST00000468241; ENST00000473939; ENST00000478730; ENST00000482237; ENST00000488996; ENST00000495936; ENST00000498661; ENST00000611770; BC069270; OTTHUMT00000349509; OTTHUMT00000349510; OTTHUMT00000349511; OTTHUMT00000349512; OTTHUMT00000349513; OTTHUMT00000349514; OTTHUMT00000349515; OTTHUMT00000349516
TC1600007718.hg.1	1.68	0.0034	ORC6	origin recognition complex subunit 6	NM_014321; NR_037620; ENST00000219097; ENST00000563306; ENST00000563599; ENST00000566860; ENST00000567000; ENST00000568364; ENST00000569239; ENST00000570260; ENST00000575571; BC039032; BC063565; OTTHUMT00000255739; OTTHUMT00000430602; OTTHUMT00000430603; OTTHUMT00000430604; OTTHUMT00000430605; OTTHUMT00000430606; OTTHUMT00000430607; OTTHUMT00000430608; OTTHUMT00000439487; uc002eeh.3
TC0300010632.hg.1	2.31	0.0053	OSBPL10	oxysterol binding protein-like 10	NM_001174060; NM_017784; ENST00000396556; ENST00000428241; ENST00000429492; ENST00000438237; ENST00000452791; ENST00000463504; ENST00000465626; ENST00000466604; ENST00000467598; ENST00000467647; ENST00000467955; ENST00000469557; ENST00000472175; ENST00000479173; ENST00000479396; ENST00000480671; ENST00000485205; ENST00000490009; BC003168; OTTHUMT00000253165; OTTHUMT00000341886; OTTHUMT00000341887…
TC0900007604.hg.1	-2.13	0.0038	OSTF1	osteoclast stimulating factor 1	NM_012383; ENST00000346234; BC007459; OTTHUMT00000052704
TC1700009495.hg.1	2.52	0.0027	P2RX1	purinergic receptor P2X, ligand gated ion channel, 1	NM_002558; ENST00000225538; ENST00000571637; ENST00000572418; ENST00000576764; BC044657; OTTHUMT00000438390; OTTHUMT00000438391; OTTHUMT00000438392; OTTHUMT00000438393
TC0300012816.hg.1	-3.03	0.0013	P2RY12	purinergic receptor P2Y, G-protein coupled, 12	NM_022788; NM_176876; ENST00000302632; ENST00000468596; BC017898
TC0X00008911.hg.1	1.54	0.0051	P2RY8	purinergic receptor P2Y, G-protein coupled, 8	NM_178129; ENST00000381297; ENST00000460672; BC043610; OTTHUMT00000055602; OTTHUMT00000055603
TC0Y00006887.hg.1	1.54	0.0051	P2RY8	Homo sapiens purinergic receptor P2Y, G-protein coupled, 8 (P2RY8), mRNA.; purinergic receptor P2Y, G-protein coupled, 8 [Source:HGNC Symbol;Acc:HGNC:15524]; Homo sapiens purinergic receptor P2Y, G-protein coupled, 8, mRNA (cDNA clone MGC:50878 IMAGE:5787268), complete cds.	NM_178129_2; ENSTR0000381297; ENSTR0000460672; BC043610_2; CCDS14115.1_2; uc004fpm.3; uc065cob.1
TC0300013513.hg.1	5.52	0.0001	P3H2	prolyl 3-hydroxylase 2	NM_001134418; NM_018192; ENST00000319332; ENST00000426003; ENST00000427335; ENST00000444866; ENST00000463171; ENST00000467131; ENST00000470925; ENST00000475095; ENST00000482780; ENST00000490940; BC005029
TC1700012073.hg.1	2.07	0.0008	P4HB	prolyl 4-hydroxylase, beta polypeptide	NM_000918; ENST00000331483; ENST00000415593; ENST00000439918; ENST00000466567; ENST00000467086; ENST00000471535; ENST00000472244; ENST00000473021; ENST00000474712; ENST00000476482; ENST00000477607; ENST00000478034; ENST00000484286; ENST00000570907; ENST00000571507; ENST00000571617; ENST00000573778; ENST00000574007; ENST00000574914; ENST00000575069; ENST00000576052; ENST00000576380; ENST0000057639…
TC0400008289.hg.1	1.68	0.01	PABPC1P7	poly(A) binding protein, cytoplasmic 1 pseudogene 7 [Source:HGNC Symbol;Acc:HGNC:37987]	ENST00000413177
TC1100008054.hg.1	2.05	0.001	PACS1	phosphofurin acidic cluster sorting protein 1	NM_018026; ENST00000320580; ENST00000524784; ENST00000524815; ENST00000525798; ENST00000527224; ENST00000527380; ENST00000528935; ENST00000529677; ENST00000529757; ENST00000529795; ENST00000531298; ENST00000531597; ENST00000533756; ENST00000533811; ENST00000534273; BC010096; BC052577; OTTHUMT00000391689; OTTHUMT00000391690; OTTHUMT00000391691; OTTHUMT00000391692; OTTHUMT00000391693; OTTHUMT000003…
TC1100010726.hg.1	1.87	0.0041	PACSIN3	protein kinase C and casein kinase substrate in neurons 3	NM_001184974; NM_001184975; NM_016223; ENST00000298838; ENST00000524509; ENST00000525725; ENST00000528201; ENST00000528462; ENST00000530405; ENST00000530513; ENST00000531226; ENST00000532457; ENST00000533686; ENST00000539589; BC007914; BC011889; OTTHUMT00000391632; OTTHUMT00000391633; OTTHUMT00000391634; OTTHUMT00000391676; OTTHUMT00000391677; OTTHUMT00000391678; OTTHUMT00000391679; OTTHUMT000003…
TC1900010655.hg.1	1.77	0.0094	PAF1	PAF1 homolog, Paf1/RNA polymerase II complex component	NM_001256826; NM_019088; NR_046384; ENST00000221265; ENST00000416728; ENST00000595379; ENST00000595564; ENST00000595797; ENST00000597365; ENST00000598127; ENST00000598594; BC000017; BC013402; OTTHUMT00000464477; OTTHUMT00000464478; OTTHUMT00000464479; OTTHUMT00000464480; OTTHUMT00000464481; OTTHUMT00000464482; OTTHUMT00000464483; OTTHUMT00000464484
TC0800010926.hg.1	2.9	0.0036	PAG1	phosphoprotein membrane anchor with glycosphingolipid microdomains 1	NM_018440; ENST00000220597; ENST00000519326; ENST00000522811; ENST00000523463; BC090931; BC112159; OTTHUMT00000379351; OTTHUMT00000379352; OTTHUMT00000379354; OTTHUMT00000379355
TC0500008814.hg.1	-1.91	0.0003	PAIP2	poly(A) binding protein interacting protein 2	NM_001033112; NM_016480; NR_109830; ENST00000265192; ENST00000394795; ENST00000507415; ENST00000507755; ENST00000510080; ENST00000510409; ENST00000511381; ENST00000511706; BC001716; BC039337; BC048106; BC062718; OTTHUMT00000251320; OTTHUMT00000373002; OTTHUMT00000373003; OTTHUMT00000373004; OTTHUMT00000373005; OTTHUMT00000373006; OTTHUMT00000373007; OTTHUMT00000373008; uc003lee.3
TC1600009746.hg.1	1.82	0.0015	PALB2	partner and localizer of BRCA2	NM_024675; ENST00000261584; ENST00000561514; ENST00000565038; ENST00000566069; ENST00000567003; ENST00000568219; BC044254; OTTHUMT00000435285; OTTHUMT00000435286; OTTHUMT00000435287; OTTHUMT00000435288; OTTHUMT00000435289; OTTHUMT00000435290
TC1000012512.hg.1	1.5	0.0079	PAOX	polyamine oxidase (exo-N4-amino)	NM_152911; NM_207127; NM_207128; NR_109763; NR_109764; NR_109765; NR_109766; ENST00000278060; ENST00000356306; ENST00000357296; ENST00000368535; ENST00000368539; ENST00000476834; ENST00000480071; ENST00000483211; ENST00000528127; ENST00000529585; ENST00000530555; BC032778; OTTHUMT00000051146; OTTHUMT00000051147; OTTHUMT00000280389; OTTHUMT00000280390; OTTHUMT00000280391; OTTHUMT00000390365; OTTHU…
TC0400011130.hg.1	-1.56	0.0054	PAQR3	progestin and adipoQ receptor family member III	NM_001040202; ENST00000342820; ENST00000395594; ENST00000503343; ENST00000505715; ENST00000505735; ENST00000508599; ENST00000511594; ENST00000512299; ENST00000512733; ENST00000512760; ENST00000515541; ENST00000515853; BC031256; BC047510; OTTHUMT00000363442; OTTHUMT00000363443; OTTHUMT00000363444; OTTHUMT00000363445; OTTHUMT00000363446; OTTHUMT00000363447; OTTHUMT00000363448; OTTHUMT00000363449; O…
TC1500007695.hg.1	3.31	0.0005	PAQR5	progestin and adipoQ receptor family member V	NM_001104554; NM_017705; ENST00000340965; ENST00000395407; ENST00000558684; ENST00000561027; ENST00000561153; ENST00000561250; BC039234; OTTHUMT00000257126; OTTHUMT00000416670; OTTHUMT00000416671; OTTHUMT00000416672; OTTHUMT00000416784
TC1000012548.hg.1	-1.83	0.0088	PARGP1	poly (ADP-ribose) glycohydrolase pseudogene 1	NR_029388
TC0100006729.hg.1	-2.43	7.87e-05	PARK7	parkinson protein 7	NM_001123377; NM_007262; ENST00000338639; ENST00000377488; ENST00000377491; ENST00000377493; ENST00000460192; ENST00000465354; ENST00000469225; ENST00000493373; ENST00000493678; ENST00000497113; BC008188; OTTHUMT00000003577; OTTHUMT00000003578; OTTHUMT00000003579; OTTHUMT00000003580; OTTHUMT00000003581; OTTHUMT00000003582; OTTHUMT00000003583; OTTHUMT00000003584; OTTHUMT00000003585; OTTHUMT0000000…
TC2200008477.hg.1	2.43	5.05e-05	PATZ1	POZ (BTB) and AT hook containing zinc finger 1	NM_014323; NM_032050; NM_032051; NM_032052; ENST00000215919; ENST00000266269; ENST00000351933; ENST00000405309; ENST00000465287; ENST00000494109; BC021091; OTTHUMT00000321932; OTTHUMT00000321933; OTTHUMT00000321934; OTTHUMT00000321935; OTTHUMT00000321936; OTTHUMT00000321937
TC0X00007686.hg.1	-2.01	0.0056	PBDC1	polysaccharide biosynthesis domain containing 1	NM_001300888; NM_016500; ENST00000373357; ENST00000373358; BC001220; BC051894; OTTHUMT00000057294; OTTHUMT00000057295
TC0300013988.hg.1	2.13	0.0038	PCBP4	poly(rC) binding protein 4	NM_001174100; NM_020418; NM_033008; NM_033010; ENST00000322099; ENST00000355852; ENST00000395014; ENST00000428823; ENST00000461544; ENST00000461554; ENST00000466412; ENST00000468324; ENST00000471308; ENST00000471358; ENST00000471622; ENST00000483411; ENST00000484633; ENST00000490063; ENST00000492809; ENST00000497390; ENST00000497653; ENST00000498822; BC003008; BC004153; BC017098; OTTHUMT000003485…
TC2000008200.hg.1	2.32	3.85e-05	PCED1A	PC-esterase domain containing 1A	NM_001271168; NM_022760; ENST00000356872; ENST00000360652; ENST00000439542; ENST00000448755; ENST00000474714; ENST00000487501; BC014247; BC037240; BC051816; OTTHUMT00000077674; OTTHUMT00000077675; OTTHUMT00000077676; OTTHUMT00000077677; OTTHUMT00000077679; OTTHUMT00000077680
TC1200007461.hg.1	2.93	0.0005	PCED1B	PC-esterase domain containing 1B	NM_001281429; NM_138371; ENST00000432328; ENST00000546455; ENST00000548348; ENST00000549500; ENST00000549630; ENST00000551777; BC008360; BC016154; OTTHUMT00000405079; OTTHUMT00000405080; OTTHUMT00000405082; OTTHUMT00000405083; OTTHUMT00000405084
TC1000008431.hg.1	2.19	0.0036	PCGF5	polycomb group ring finger 5	NM_001256549; NM_001257101; NM_032373; NR_046310; NR_046435; ENST00000336126; ENST00000490164; ENST00000496708; ENST00000543648; ENST00000614189; BC051845; OTTHUMT00000049363; OTTHUMT00000049364; OTTHUMT00000049365
TC2000007512.hg.1	3.36	0.0001	PCIF1	PDX1 C-terminal inhibiting factor 1	NM_022104; ENST00000372409; ENST00000479348; ENST00000616084; BC010005; BC013365; OTTHUMT00000079550; OTTHUMT00000079551; OTTHUMT00000474010
TC0800010417.hg.1	-1.84	0.0073	PCMTD1	protein-L-isoaspartate (D-aspartate) O-methyltransferase domain containing 1	NM_001286782; NM_001286783; NM_052937; ENST00000360540; ENST00000519554; ENST00000519559; ENST00000519975; ENST00000521046; ENST00000521344; ENST00000522514; ENST00000544451; BC032670; OTTHUMT00000377908; OTTHUMT00000377909; OTTHUMT00000377910; OTTHUMT00000377911; OTTHUMT00000377912; OTTHUMT00000377913; OTTHUMT00000377946
TC2000008279.hg.1	-1.97	0.001	PCNA	proliferating cell nuclear antigen	NM_002592; NM_182649; ENST00000379143; ENST00000379160; BC000491; BC062439; OTTHUMT00000077851; OTTHUMT00000077852
TC1400010612.hg.1	-1.58	0.0077	PCNXL4	pecanex-like 4 (Drosophila)	NM_022495; ENST00000391611; ENST00000406854; ENST00000483571; ENST00000553513; ENST00000554534; ENST00000555569; ENST00000555740; ENST00000555929; ENST00000556360; ENST00000556907; OTTHUMT00000317844; OTTHUMT00000317846; OTTHUMT00000317847; OTTHUMT00000411796; OTTHUMT00000411797; OTTHUMT00000411798; OTTHUMT00000411799; OTTHUMT00000411800; OTTHUMT00000411801; OTTHUMT00000411802
TC0500009061.hg.1	2.15	0.0026	PCYOX1L	prenylcysteine oxidase 1 like	NM_001301054; NM_001301057; NM_024028; ENST00000274569; ENST00000503240; ENST00000505669; ENST00000507621; ENST00000510990; ENST00000511945; ENST00000514349; BC000014; OTTHUMT00000252331; OTTHUMT00000373485; OTTHUMT00000373486; OTTHUMT00000373487; OTTHUMT00000373488; OTTHUMT00000373489; OTTHUMT00000373490
TC0300013051.hg.1	-1.87	0.0022	PDCD10	programmed cell death 10	NM_007217; NM_145859; NM_145860; ENST00000392750; ENST00000461494; ENST00000462725; ENST00000462830; ENST00000464360; ENST00000470131; ENST00000471885; ENST00000473645; ENST00000475915; ENST00000479121; ENST00000481136; ENST00000483451; ENST00000487678; ENST00000487947; ENST00000492139; ENST00000492396; ENST00000494502; ENST00000497056; BC002506; BC016353; OTTHUMT00000350966; OTTHUMT00000350967; …
TC1000008904.hg.1	-1.71	0.0098	PDCD4; MIR4680	programmed cell death 4 (neoplastic transformation inhibitor); microRNA 4680	NM_001199492; NM_014456; NM_145341; NR_039828; ENST00000280154; ENST00000393104; ENST00000444997; ENST00000462577; ENST00000467574; ENST00000481353; ENST00000483595; ENST00000483670; ENST00000489049; ENST00000492932; ENST00000498367; ENST00000580906; BC026104; BC031049; OTTHUMT00000050361; OTTHUMT00000050362; OTTHUMT00000050363; OTTHUMT00000050364; OTTHUMT00000050365; OTTHUMT00000050366; OTTHUMT0…
TC0300008180.hg.1	-2.07	0.002	PDCL3P4	phosducin-like 3 pseudogene 4	NR_002941
TC1100009700.hg.1	1.91	0.0056	PDDC1	Parkinson disease 7 domain containing 1	NM_182612; ENST00000319863; ENST00000354286; ENST00000397472; ENST00000465313; ENST00000524550; ENST00000526325; ENST00000526650; ENST00000528309; ENST00000528602; ENST00000529362; ENST00000529966; ENST00000530209; ENST00000532320; ENST00000532839; ENST00000533960; ENST00000534603; BC110868; BC112145; BC143416; BC143418; BC143420; OTTHUMT00000257113; OTTHUMT00000258051; OTTHUMT00000384006; OTTHUM…
TC1900006985.hg.1	1.67	0.0085	PDE4A	phosphodiesterase 4A, cAMP-specific	NM_001111307; NM_001111308; NM_001111309; NM_001243121; NM_006202; ENST00000293683; ENST00000344979; ENST00000380702; ENST00000440014; ENST00000586275; ENST00000589073; ENST00000590407; ENST00000591971; ENST00000592685; BC019864; BC038234; OTTHUMT00000451243; OTTHUMT00000451244; OTTHUMT00000451245; OTTHUMT00000451246; OTTHUMT00000451247; OTTHUMT00000451248; OTTHUMT00000451997; OTTHUMT00000451998;…
TC0400011712.hg.1	-3.04	0.0009	PDE5A	phosphodiesterase 5A, cGMP-specific	NM_001083; NM_033430; NM_033437; ENST00000264805; ENST00000354960; ENST00000394439; ENST00000420633; ENST00000502912; ENST00000503412; ENST00000508914; ENST00000509612; ENST00000512450; ENST00000512494; ENST00000512739; ENST00000513594; BC126233; OTTHUMT00000256529; OTTHUMT00000256530; OTTHUMT00000317476; OTTHUMT00000361195; OTTHUMT00000361196; OTTHUMT00000361197; OTTHUMT00000361198; OTTHUMT00000…
TC2100007263.hg.1	1.69	0.0038	PDE9A	phosphodiesterase 9A	NM_001001567; NM_001001568; NM_001001569; NM_001001570; NM_001001571; NM_001001572; NM_001001573; NM_001001574; NM_001001575; NM_001001576; NM_001001577; NM_001001578; NM_001001579; NM_001001580; NM_001001581; NM_001001582; NM_001001583; NM_001001584; NM_001001585; NM_002606; ENST00000291539; ENST00000328862; ENST00000335440; ENST00000335512; ENST00000349112; ENST00000380328; ENST00000398224; ENS…
TC0400008195.hg.1	1.62	0.0064	PDHA2	pyruvate dehydrogenase (lipoamide) alpha 2	NM_005390; ENST00000295266; BC030697; BC066953; BC119656; BC119657; BC127637; BC127638; OTTHUMT00000253608
TC1700008232.hg.1	1.96	0.0018	PDK2	pyruvate dehydrogenase kinase, isozyme 2	NM_001199898; NM_001199899; NM_001199900; NM_002611; ENST00000007708; ENST00000503076; ENST00000503176; ENST00000503614; ENST00000505440; ENST00000505897; ENST00000506242; ENST00000506647; ENST00000508030; ENST00000508960; ENST00000510219; ENST00000511026; ENST00000512204; ENST00000512238; ENST00000515040; ENST00000614357; BC005811; BC040478; BC063137; OTTHUMT00000366492; OTTHUMT00000366494; OTTH…
TC0800012280.hg.1	3.07	0.0088	PDLIM2	PDZ and LIM domain 2 (mystique)	NM_021630; NM_176871; NM_198042; ENST00000265810; ENST00000308354; ENST00000339162; ENST00000397760; ENST00000397761; ENST00000409141; ENST00000409417; ENST00000416159; ENST00000426493; ENST00000429812; ENST00000436754; ENST00000443561; ENST00000448520; ENST00000452226; ENST00000456545; ENST00000464275; ENST00000491330; ENST00000614502; ENST00000616289; ENST00000622226; ENST00000622702; BC021556;…
TC2100007321.hg.1	2.03	0.0091	PDXK	pyridoxal (pyridoxine, vitamin B6) kinase	NM_003681; BC000123; BC005825; BC008008; BC021550; BC041020; OTTHUMT00000195635; OTTHUMT00000195636; OTTHUMT00000195639; OTTHUMT00000195640; OTTHUMT00000195641; OTTHUMT00000195642; OTTHUMT00000195643; OTTHUMT00000195644; OTTHUMT00000195645; OTTHUMT00000195646; OTTHUMT00000195647; OTTHUMT00000195648; OTTHUMT00000195649; OTTHUMT00000195656; OTTHUMT00000195657; OTTHUMT00000195658; OTTHUMT00000195674…
TC0100010284.hg.1	1.57	0.0073	PEA15	phosphoprotein enriched in astrocytes 15	NM_001297576; NM_001297577; NM_001297578; NM_003768; NR_123724; ENST00000360472; ENST00000368076; ENST00000368077; ENST00000488858; BC002426; BC010469; BC022554; OTTHUMT00000077407; OTTHUMT00000077408; OTTHUMT00000077409; OTTHUMT00000077410
TC1700011442.hg.1	-2.02	0.0095	PECAM1	platelet/endothelial cell adhesion molecule 1	NM_000442; ENST00000561739; ENST00000563523; ENST00000563924; ENST00000564866; ENST00000566422; ENST00000566616; ENST00000568702; ENST00000569530; ENST00000569967; BC022512; BC051822; OTTHUMT00000431142; OTTHUMT00000431143; OTTHUMT00000431144; OTTHUMT00000431145; OTTHUMT00000431146; OTTHUMT00000431147; OTTHUMT00000431148; OTTHUMT00000431149; OTTHUMT00000431150
TC0700008367.hg.1	1.68	0.0035	PEG10	paternally expressed 10	NM_001040152; NM_001172437; NM_001172438; NM_001184961; NM_001184962; NM_015068; ENST00000465184; ENST00000482108; ENST00000488574; ENST00000493935; ENST00000612748; ENST00000612941; ENST00000613043; ENST00000615790; ENST00000617526; BC050659; OTTHUMT00000340751; OTTHUMT00000340752; OTTHUMT00000340753; OTTHUMT00000340754; OTTHUMT00000476305; OTTHUMT00000476332; OTTHUMT00000476333; OTTHUMT00000476…
TC1700009522.hg.1	2.11	0.0073	PELP1	proline, glutamate and leucine rich protein 1	NM_001278241; NM_014389; ENST00000301396; ENST00000436683; ENST00000570387; ENST00000570571; ENST00000570823; ENST00000571170; ENST00000571347; ENST00000572293; ENST00000573242; ENST00000573506; ENST00000573523; ENST00000574876; ENST00000575101; ENST00000575329; ENST00000575534; BC069058; OTTHUMT00000439141; OTTHUMT00000439142; OTTHUMT00000439154; OTTHUMT00000439155; OTTHUMT00000439290; OTTHUMT00…
TC1700009939.hg.1	1.92	0.0048	PEMT	phosphatidylethanolamine N-methyltransferase	NM_001267551; NM_001267552; NM_007169; NM_148172; NM_148173; ENST00000255389; ENST00000395781; ENST00000395782; ENST00000395783; ENST00000421096; ENST00000435340; ENST00000461404; ENST00000472446; ENST00000477595; ENST00000484838; ENST00000490392; ENST00000580147; ENST00000582268; BC000557; BC050593; OTTHUMT00000131656; OTTHUMT00000131657; OTTHUMT00000131658; OTTHUMT00000131659; OTTHUMT0000013166…
TC0600013326.hg.1	3.86	2.19e-06	PERP	PERP, TP53 apoptosis effector	NM_022121; ENST00000421351; BC010163; OTTHUMT00000042423
TC2200009186.hg.1	1.66	0.0056	PEX26	peroxisomal biogenesis factor 26	NM_001127649; NM_001199319; NM_017929; ENST00000329627; ENST00000399744; ENST00000428061; ENST00000610387; BC016280; BC047320; OTTHUMT00000314644; OTTHUMT00000314645; OTTHUMT00000314646
TC0400011012.hg.1	-5.46	0.0038	PF4	platelet factor 4	NM_002619; ENST00000296029; BC093965; BC112093; OTTHUMT00000252282
TC0400007839.hg.1	-5.56	0.0018	PF4V1	platelet factor 4 variant 1	NM_002620; ENST00000226524; BC130653; BC130657; OTTHUMT00000252495
TC1700006804.hg.1	1.56	0.0073	PFAS	phosphoribosylformylglycinamidine synthase	NM_012393; ENST00000314666; ENST00000546020; ENST00000578979; ENST00000580251; ENST00000580356; ENST00000581242; ENST00000581288; ENST00000583059; ENST00000584044; ENST00000585183; ENST00000585319; ENST00000625942; BC146768; BC167158; OTTHUMT00000226994; OTTHUMT00000442094; OTTHUMT00000442095; OTTHUMT00000442096; OTTHUMT00000442097; OTTHUMT00000442098; OTTHUMT00000442099; OTTHUMT00000442100; OTTH…
TC2100007355.hg.1	1.75	0.0037	PFKL	phosphofructokinase, liver	NM_001002021; NM_002626; ENST00000349048; ENST00000397961; ENST00000460020; ENST00000460521; ENST00000466134; ENST00000467315; ENST00000474114; ENST00000491298; ENST00000495274; ENST00000496824; ENST00000498841; ENST00000628044; BC006422; BC007536; BC008964; BC009919; OTTHUMT00000195805; OTTHUMT00000195806; OTTHUMT00000195807; OTTHUMT00000195808; OTTHUMT00000195809; OTTHUMT00000195810; OTTHUMT000…
TC1200007505.hg.1	1.68	0.005	PFKM	phosphofructokinase, muscle	NM_000289; NM_001166686; NM_001166687; NM_001166688; ENST00000312352; ENST00000340802; ENST00000359794; ENST00000546465; ENST00000546755; ENST00000546964; ENST00000547066; ENST00000547148; ENST00000547581; ENST00000547587; ENST00000548288; ENST00000548345; ENST00000548720; ENST00000549003; ENST00000549022; ENST00000549366; ENST00000549941; ENST00000550257; ENST00000550345; ENST00000550802; ENST00…
TC1700009539.hg.1	2.54	3.53e-05	PFN1	profilin 1	NM_005022; ENST00000225655; ENST00000572383; ENST00000574872; BC002475; BC006768; BC013439; BC015164; BC057828; OTTHUMT00000216853; OTTHUMT00000438743; OTTHUMT00000438744
TC1100007795.hg.1	2.57	0.0068	PGA3; PGA4	pepsinogen 3, group I (pepsinogen A); pepsinogen 4, group I (pepsinogen A)	NM_001079807; ENST00000325558; ENST00000535551; ENST00000537954; ENST00000538258; ENST00000539649; ENST00000541699; ENST00000543125; ENST00000543349; ENST00000543505; BC150659; BC171808; BC171814; BC171815; BC171910; BC171920; OTTHUMT00000397955; OTTHUMT00000397956; OTTHUMT00000397957; OTTHUMT00000397958; OTTHUMT00000397959; OTTHUMT00000397960; OTTHUMT00000399006; OTTHUMT00000399007; OTTHUMT00000…
TC1100013017.hg.1	2.04	0.0086	PGA5	pepsinogen 5, group I (pepsinogen A)	NM_014224; ENST00000312403; ENST00000451616; ENST00000535568; ENST00000536269; ENST00000541528; ENST00000545109; BC029055; BC146999; BC171889; BC171897; OTTHUMT00000397972; OTTHUMT00000397973; OTTHUMT00000397974; OTTHUMT00000397975; OTTHUMT00000397976; OTTHUMT00000397977
TC1700010582.hg.1	2.2	0.0008	PGAP3	post-GPI attachment to proteins 3	NM_001291726; NM_001291728; NM_001291730; NM_001291732; NM_001291733; NM_033419; ENST00000300658; ENST00000309862; ENST00000378011; ENST00000429199; ENST00000577337; ENST00000579146; ENST00000580898; ENST00000582276; ENST00000584620; ENST00000584856; ENST00000614824; ENST00000619169; BC010652; OTTHUMT00000444825; OTTHUMT00000444826; OTTHUMT00000444827; OTTHUMT00000444829; OTTHUMT00000444830; OTTH…
TC0400008701.hg.1	1.77	0.0087	PGBD4P4	piggyBac transposable element derived 4 pseudogene 4 [Source:HGNC Symbol;Acc:HGNC:44076]	ENST00000509673
TC0X00008240.hg.1	-2.31	0.0012	PGRMC1	progesterone receptor membrane component 1	NM_001282621; NM_006667; ENST00000217971; ENST00000535419; BC034238; OTTHUMT00000058024
TC2000007936.hg.1	1.7	0.0049	PHACTR3	phosphatase and actin regulator 3	NM_001199505; NM_001199506; NM_001281507; NM_080672; NM_183244; NM_183246; ENST00000355648; ENST00000359926; ENST00000361300; ENST00000371015; ENST00000395636; ENST00000434923; ENST00000473657; ENST00000492611; ENST00000541461; BC108303; BC117362; BC117364; OTTHUMT00000079923; OTTHUMT00000079924; OTTHUMT00000079925; OTTHUMT00000079926; OTTHUMT00000079927; OTTHUMT00000268129; OTTHUMT00000268130; O…
TC0100007556.hg.1	3.11	5.25e-05	PHACTR4	phosphatase and actin regulator 4	NM_001048183; NM_023923; ENST00000373836; ENST00000373839; ENST00000463428; ENST00000493669; ENST00000632202; ENST00000632421; ENST00000632964; ENST00000633167; ENST00000633371; BC021247; BC029266; BC068508; OTTHUMT00000009868; OTTHUMT00000101984; OTTHUMT00000101985; OTTHUMT00000158544; OTTHUMT00000487875; OTTHUMT00000487876; OTTHUMT00000487877; OTTHUMT00000487878; OTTHUMT00000487879
TC1200009767.hg.1	1.53	0.0047	PHB2; SCARNA12	prohibitin 2; small Cajal body-specific RNA 12	NM_001144831; NM_001267700; NR_003010; ENST00000399433; ENST00000440277; ENST00000459155; ENST00000535923; ENST00000536316; ENST00000537646; ENST00000542294; ENST00000542912; ENST00000543465; ENST00000544134; ENST00000544888; ENST00000545167; ENST00000545555; ENST00000546111; ENST00000546217; BC014766; BC110322; OTTHUMT00000400039; OTTHUMT00000400040; OTTHUMT00000401793; OTTHUMT00000401794; OTTHU…
TC1200006737.hg.1	2.09	0.0039	PHC1	polyhomeotic homolog 1 (Drosophila)	NM_004426; ENST00000433083; ENST00000433847; ENST00000535510; ENST00000537610; ENST00000538657; ENST00000539063; ENST00000539928; ENST00000540574; ENST00000540809; ENST00000541181; ENST00000542346; ENST00000543824; ENST00000544539; ENST00000544916; BC073964; BC157850; OTTHUMT00000399114; OTTHUMT00000399115; OTTHUMT00000399116; OTTHUMT00000399117; OTTHUMT00000399118; OTTHUMT00000399119; OTTHUMT000…
TC1200010857.hg.1	1.53	0.0093	PHC1	Homo sapiens polyhomeotic homolog 1 (Drosophila), mRNA (cDNA clone MGC:87926 IMAGE:5788132), complete cds.; Homo sapiens polyhomeotic homolog 1 (Drosophila), mRNA (cDNA clone MGC:189745 IMAGE:9057069), complete cds.	BC073964_2; BC157850_2
TC0300013090.hg.1	1.91	0.0008	PHC3	polyhomeotic homolog 3 (Drosophila)	NM_001308116; NM_024947; ENST00000465896; ENST00000466189; ENST00000467570; ENST00000472330; ENST00000474275; ENST00000475729; ENST00000479467; ENST00000481639; ENST00000484068; ENST00000484931; ENST00000486042; ENST00000490723; ENST00000491258; ENST00000494943; ENST00000495893; ENST00000497171; ENST00000497658; BC131772; OTTHUMT00000352180; OTTHUMT00000352181; OTTHUMT00000352182; OTTHUMT00000352…
TC0600007701.hg.1	2.53	0.0006	PHF1	PHD finger protein 1	NM_002636; NM_024165; NR_027692; ENST00000374512; ENST00000374516; ENST00000427004; ENST00000427826; ENST00000428274; ENST00000459809; ENST00000479029; ENST00000486845; ENST00000487667; ENST00000488767; ENST00000495509; BC008834; OTTHUMT00000076174; OTTHUMT00000076175; OTTHUMT00000276478; OTTHUMT00000276479; OTTHUMT00000276480; OTTHUMT00000276481; OTTHUMT00000276482; OTTHUMT00000276483; OTTHUMT00…
TC1700010222.hg.1	2	0.0039	PHF12	PHD finger protein 12	NM_001033561; NM_001290131; NM_020889; ENST00000268756; ENST00000332830; ENST00000378879; ENST00000483934; ENST00000577226; ENST00000578900; ENST00000579036; ENST00000579563; ENST00000582436; ENST00000582655; ENST00000582853; ENST00000583524; ENST00000583747; ENST00000584236; ENST00000584685; ENST00000584822; ENST00000589176; BC110882; BC121043; BC121044; OTTHUMT00000255941; OTTHUMT00000255942; O…
TC0900007994.hg.1	3.05	0.0013	PHF2	PHD finger protein 2	NM_005392; ENST00000359246; ENST00000375376; ENST00000610682; OTTHUMT00000053162
TC2000007231.hg.1	-1.68	0.004	PHF20	PHD finger protein 20	NM_016436; ENST00000339089; ENST00000374000; ENST00000374012; ENST00000420233; ENST00000439301; ENST00000449988; ENST00000452270; ENST00000461122; ENST00000461405; ENST00000473943; ENST00000480940; ENST00000481202; ENST00000485604; ENST00000486408; ENST00000495338; ENST00000496305; ENST00000617560; BC150178; OTTHUMT00000078947; OTTHUMT00000078949; OTTHUMT00000078950; OTTHUMT00000078951; OTTHUMT00…
TC1100010688.hg.1	1.99	0.002	PHF21A	PHD finger protein 21A	NM_001101802; NM_016621; ENST00000323180; ENST00000418153; ENST00000524497; ENST00000525438; ENST00000525676; ENST00000525679; ENST00000527401; ENST00000527753; ENST00000527782; ENST00000528893; ENST00000529734; ENST00000529782; ENST00000530312; ENST00000530587; ENST00000531959; ENST00000532010; ENST00000532028; ENST00000532883; ENST00000533757; ENST00000534724; ENST00000534766; BC015714; OTTHUMT…
TC0X00008470.hg.1	-1.95	0.0015	PHF6	PHD finger protein 6	NM_001015877; NM_032335; NM_032458; ENST00000332070; ENST00000370799; ENST00000370800; ENST00000370803; ENST00000625464; BC005994; OTTHUMT00000058364; OTTHUMT00000058365; OTTHUMT00000058366; OTTHUMT00000058367
TC0100009621.hg.1	2.69	3.48e-05	PHGDH	phosphoglycerate dehydrogenase	NM_006623; ENST00000369407; ENST00000369409; ENST00000462324; ENST00000469443; ENST00000482968; ENST00000493622; ENST00000496756; BC000303; BC001349; BC011262; OTTHUMT00000033464; OTTHUMT00000033465; OTTHUMT00000033466; OTTHUMT00000033467; OTTHUMT00000033468; OTTHUMT00000036399; OTTHUMT00000095702
TC0300008324.hg.1	-1.95	0.0063	PHLDB2; PLCXD2	pleckstrin homology-like domain, family B, member 2; phosphatidylinositol-specific phospholipase C, X domain containing 2	NM_001134437; NM_001134438; NM_001134439; NM_001185106; NM_145753; NM_153268; ENST00000393923; ENST00000393925; ENST00000393934; ENST00000412622; ENST00000431670; ENST00000460365; ENST00000468174; ENST00000470699; ENST00000472215; ENST00000474484; ENST00000477665; ENST00000477695; ENST00000478584; ENST00000478733; ENST00000478922; ENST00000481953; ENST00000486886; ENST00000491694; ENST00000495180…
TC0400012780.hg.1	-1.54	0.0088	PI4K2B	phosphatidylinositol 4-kinase type 2 beta	NM_018323; ENST00000264864; BC051749; OTTHUMT00000250415
TC0100015591.hg.1	2.35	0.0005	PIAS3	protein inhibitor of activated STAT 3	NM_006099; ENST00000369298; ENST00000369299; ENST00000393045; ENST00000393046; ENST00000463514; ENST00000472114; ENST00000475261; ENST00000484423; ENST00000498436; BC001154; BC030556; OTTHUMT00000038533; OTTHUMT00000038534; OTTHUMT00000038535; OTTHUMT00000038536; OTTHUMT00000100711; OTTHUMT00000100712; OTTHUMT00000100713; OTTHUMT00000477702; OTTHUMT00000477703
TC2000007488.hg.1	1.75	0.0023	PIGT	phosphatidylinositol glycan anchor biosynthesis class T	NM_001184728; NM_001184729; NM_001184730; NM_015937; NR_047691; NR_047692; NR_047693; NR_047694; NR_047695; ENST00000279035; ENST00000279036; ENST00000372689; ENST00000432270; ENST00000455050; ENST00000543458; ENST00000545755; BC015022; BC136827; BC136828; OTTHUMT00000079434; OTTHUMT00000079435; OTTHUMT00000470278; OTTHUMT00000470280; OTTHUMT00000470281; OTTHUMT00000470282; OTTHUMT00000474004
TC0100017029.hg.1	1.75	0.0083	PIK3C2B	phosphatidylinositol-4-phosphate 3-kinase, catalytic subunit type 2 beta	NM_002646; ENST00000367184; ENST00000367187; ENST00000415899; ENST00000424712; ENST00000429009; ENST00000462752; ENST00000479079; ENST00000496872; BC132876; BC136645; BC144342; OTTHUMT00000087965; OTTHUMT00000087966; OTTHUMT00000087967; OTTHUMT00000087968; OTTHUMT00000087969; OTTHUMT00000087970; OTTHUMT00000098776; uc010pqv.2
TC0600007862.hg.1	2.08	0.0091	PIM1	Pim-1 proto-oncogene, serine/threonine kinase	NM_001243186; NM_002648; ENST00000373509; ENST00000468243; ENST00000479509; BC020224; OTTHUMT00000043901; OTTHUMT00000043903; OTTHUMT00000043904
TC1500009239.hg.1	2.09	0.001	PIN4P1	protein (peptidylprolyl cis/trans isomerase) NIMA-interacting, 4 pseudogene 1	NR_003571
TC1900009302.hg.1	2.89	0.0002	PIP5K1C	phosphatidylinositol-4-phosphate 5-kinase, type I, gamma	NM_001195733; NM_001300849; NM_012398; ENST00000335312; ENST00000537021; ENST00000539785; ENST00000587482; ENST00000589578; ENST00000592530; OTTHUMT00000453432; OTTHUMT00000453627; OTTHUMT00000453628; OTTHUMT00000453629; OTTHUMT00000453630; OTTHUMT00000453631
TC2200008350.hg.1	-1.53	0.0023	PITPNB	phosphatidylinositol transfer protein, beta	NM_001284277; NM_001284278; NM_012399; ENST00000320996; ENST00000335272; ENST00000415296; ENST00000436663; ENST00000455418; ENST00000460566; ENST00000465179; ENST00000471825; ENST00000477861; ENST00000493007; ENST00000634017; BC018704; BC031427; OTTHUMT00000320740; OTTHUMT00000320741; OTTHUMT00000320742; OTTHUMT00000320743; OTTHUMT00000320744; OTTHUMT00000320745; OTTHUMT00000320746; OTTHUMT000003…
TC1100011337.hg.1	1.86	0.0045	PITPNM1	phosphatidylinositol transfer protein, membrane-associated 1	NM_001130848; NM_004910; ENST00000356404; ENST00000436757; ENST00000524901; ENST00000525521; ENST00000525568; ENST00000526450; ENST00000526602; ENST00000527103; ENST00000527370; ENST00000527527; ENST00000528559; ENST00000529203; ENST00000530381; ENST00000532703; ENST00000533391; ENST00000534749; BC022230; OTTHUMT00000395520; OTTHUMT00000395521; OTTHUMT00000395522; OTTHUMT00000395523; OTTHUMT00000…
TC1600011490.hg.1	1.75	0.0046	PKD1P5	polycystic kidney disease 1 (autosomal dominant) pseudogene 5	OTTHUMT00000400306; OTTHUMT00000400307; OTTHUMT00000400308; OTTHUMT00000400309
TC1500009952.hg.1	1.64	0.0077	PKM	pyruvate kinase, muscle	NM_001206796; NM_001206797; NM_001206798; NM_001206799; NM_002654; NM_182470; NM_182471; ENST00000319622; ENST00000335181; ENST00000389093; ENST00000449901; ENST00000561609; ENST00000562784; ENST00000562997; ENST00000563275; ENST00000563986; ENST00000564178; ENST00000564276; ENST00000564440; ENST00000564993; ENST00000565143; ENST00000565154; ENST00000565184; ENST00000566809; ENST00000567087; ENST…
TC0100011163.hg.1	2.01	0.0026	PKP1	plakophilin 1	NM_000299; NM_001005337; ENST00000263946; ENST00000352845; ENST00000367324; ENST00000475988; ENST00000477817; ENST00000622031; BC114571; OTTHUMT00000086894; OTTHUMT00000086895; OTTHUMT00000086896; OTTHUMT00000086897; uc001gwd.3; uc001gwe.3
TC2200008682.hg.1	1.68	0.0033	PLA2G6	phospholipase A2, group VI (cytosolic, calcium-independent)	NM_001004426; NM_001199562; NM_003560; ENST00000332509; ENST00000335539; ENST00000402064; ENST00000417303; ENST00000420435; ENST00000426674; ENST00000427114; ENST00000427453; ENST00000430886; ENST00000435484; ENST00000436218; ENST00000445591; ENST00000447598; ENST00000448094; ENST00000452542; ENST00000452794; ENST00000452972; ENST00000454670; ENST00000455341; ENST00000463287; ENST00000471636; ENS…
TC2000008845.hg.1	2.08	0.0004	PLAGL2	pleiomorphic adenoma gene-like 2	NM_002657; ENST00000246229; BC023655; OTTHUMT00000078615
TC1200008942.hg.1	2.79	0.0001	PLBD2	phospholipase B domain containing 2	NM_001159727; NM_173542; ENST00000280800; ENST00000545182; ENST00000547163; ENST00000548997; BC030618; OTTHUMT00000404834; OTTHUMT00000404835; OTTHUMT00000404836; OTTHUMT00000404837
TC1700010865.hg.1	2.19	0.0035	PLCD3	phospholipase C, delta 3	NM_133373; ENST00000538093; ENST00000538988; ENST00000539433; ENST00000542173; ENST00000543623; ENST00000544446; ENST00000546350; ENST00000590644; ENST00000611986; ENST00000615898; ENST00000618022; ENST00000619929; BC072384; OTTHUMT00000397579; OTTHUMT00000397581; OTTHUMT00000397582; OTTHUMT00000397583; OTTHUMT00000397584; OTTHUMT00000397585; OTTHUMT00000397586; OTTHUMT00000397587; OTTHUMT0000039…
TC1600008155.hg.1	1.96	0.0011	PLEKHG4	pleckstrin homology domain containing, family G (with RhoGef domain) member 4	NM_001129727; NM_001129728; NM_001129729; NM_001129731; ENST00000360461; ENST00000379344; ENST00000393966; ENST00000427155; ENST00000450733; ENST00000562144; ENST00000562289; ENST00000562744; ENST00000563969; ENST00000565773; ENST00000565899; ENST00000567136; ENST00000567938; ENST00000568621; ENST00000569875; BC054486; BC063501; BC082974; OTTHUMT00000421394; OTTHUMT00000421395; OTTHUMT00000421396…
TC1700010891.hg.1	2.4	0.0007	PLEKHM1; MIR4315-1	pleckstrin homology domain containing, family M (with RUN domain) member 1; microRNA 4315-1	NM_014798; NR_027774; NR_027782; NR_036199; ENST00000430334; ENST00000446609; ENST00000579131; ENST00000579197; ENST00000580205; ENST00000580404; ENST00000581448; ENST00000581932; ENST00000582035; ENST00000582119; ENST00000583150; ENST00000584420; ENST00000585506; ENST00000586084; ENST00000586562; ENST00000589780; ENST00000590991; ENST00000591580; BC064361; OTTHUMT00000444659; OTTHUMT00000444660;…
TC0100006994.hg.1	1.7	0.0011	PLEKHM2	pleckstrin homology domain containing, family M (with RUN domain) member 2	NM_015164; ENST00000375793; ENST00000375799; ENST00000462455; ENST00000477849; OTTHUMT00000008463; OTTHUMT00000008464; OTTHUMT00000008465; OTTHUMT00000008466; uc010obo.2
TC1600007235.hg.1	5.41	1.39e-05	PLK1	polo-like kinase 1	NM_005030; ENST00000300093; ENST00000562272; ENST00000562407; ENST00000564202; ENST00000564794; ENST00000564947; ENST00000567897; ENST00000568568; ENST00000570220; BC002369; BC003002; BC014846; OTTHUMT00000214057; OTTHUMT00000434878; OTTHUMT00000434879; OTTHUMT00000434881; OTTHUMT00000434882; OTTHUMT00000434883; OTTHUMT00000434884; OTTHUMT00000434885; OTTHUMT00000435294
TC0100006874.hg.1	2.25	0.0022	PLOD1	procollagen-lysine, 2-oxoglutarate 5-dioxygenase 1	NM_000302; ENST00000196061; ENST00000358133; ENST00000429000; ENST00000449038; ENST00000465920; ENST00000470133; ENST00000481933; ENST00000485046; ENST00000491536; BC016657; OTTHUMT00000006865; OTTHUMT00000006866; OTTHUMT00000006867; OTTHUMT00000006868; OTTHUMT00000006869; OTTHUMT00000006870; OTTHUMT00000006871; OTTHUMT00000006873; OTTHUMT00000092167
TC0X00007222.hg.1	2.75	0.0003	PLP2	proteolipid protein 2 (colonic epithelium-enriched)	NM_002668; ENST00000376322; ENST00000376327; BC109066; OTTHUMT00000056540; OTTHUMT00000056541
TC1900009076.hg.1	1.64	0.0093	PLPP2	phospholipid phosphatase 2	NM_003712; NM_177526; NM_177543; ENST00000269812; ENST00000327790; ENST00000434325; ENST00000586998; ENST00000589672; ENST00000591572; ENST00000621795; ENST00000633125; BC002806; OTTHUMT00000451777; OTTHUMT00000451778; OTTHUMT00000451779; OTTHUMT00000451780; OTTHUMT00000458532; OTTHUMT00000474991; OTTHUMT00000475132; OTTHUMT00000485026
TC0100018443.hg.1	2.43	0.0067	PLPP3	phospholipid phosphatase 3	NM_003713; ENST00000371250; ENST00000459962; ENST00000472957; BC009196; OTTHUMT00000022334; OTTHUMT00000095575; OTTHUMT00000095576
TC0400012179.hg.1	-1.8	0.0066	PLRG1	pleiotropic regulator 1	NM_001201564; NM_002669; ENST00000302078; ENST00000499023; ENST00000503251; ENST00000503751; ENST00000504341; ENST00000506192; ENST00000506627; ENST00000506918; ENST00000507125; ENST00000509975; ENST00000512719; ENST00000512773; ENST00000515520; BC020786; BC106004; OTTHUMT00000364824; OTTHUMT00000364825; OTTHUMT00000364826; OTTHUMT00000364827; OTTHUMT00000364828; OTTHUMT00000364829; OTTHUMT000003…
TC2000009250.hg.1	2.94	0.0005	PLTP	phospholipid transfer protein	NM_001242920; NM_001242921; NM_006227; NM_182676; ENST00000354050; ENST00000372420; ENST00000372431; ENST00000420868; ENST00000477313; BC005045; BC019847; BC019898; OTTHUMT00000080348; OTTHUMT00000080349; OTTHUMT00000354631; OTTHUMT00000354632; OTTHUMT00000354633
TC1500007833.hg.1	2.7	0.0025	PML	promyelocytic leukemia	NM_002675; NM_033238; NM_033239; NM_033240; NM_033244; NM_033246; NM_033247; NM_033249; NM_033250; ENST00000268058; ENST00000268059; ENST00000354026; ENST00000359928; ENST00000395132; ENST00000395135; ENST00000435786; ENST00000436891; ENST00000562086; ENST00000563500; ENST00000564428; ENST00000564725; ENST00000565239; ENST00000565317; ENST00000565898; ENST00000566068; ENST00000567543; ENST0000056…
TC0800010936.hg.1	1.93	0.0016	PMP2	peripheral myelin protein 2	NM_002677; ENST00000256103; ENST00000519260; BC034997; OTTHUMT00000379365; OTTHUMT00000379366
TC0700008666.hg.1	-1.82	0.0024	PMPCB	peptidase (mitochondrial processing) beta	NM_004279; ENST00000249269; ENST00000428154; ENST00000443722; ENST00000444457; ENST00000453466; ENST00000456433; ENST00000469560; ENST00000498530; OTTHUMT00000347913; OTTHUMT00000347914; OTTHUMT00000347916; OTTHUMT00000347917; OTTHUMT00000347918; OTTHUMT00000347919; OTTHUMT00000347920; OTTHUMT00000347921
TC0700011993.hg.1	1.51	0.0051	PMS2P1	PMS1 homolog 2, mismatch repair system component pseudogene 1	NR_003613
TC0700013393.hg.1	1.59	0.0049	PMS2P9	PMS1 homolog 2, mismatch repair system component pseudogene 9	NR_028058
TC0200010791.hg.1	3.88	0.0003	PNKD; MIR6810	paroxysmal nonkinesigenic dyskinesia; microRNA 6810	NM_001077399; NM_015488; NM_022572; NR_106868; ENST00000248451; ENST00000258362; ENST00000273077; ENST00000436005; ENST00000469689; ENST00000472650; ENST00000483797; ENST00000494954; ENST00000622701; BC002937; BC036457; OTTHUMT00000256775; OTTHUMT00000256776; OTTHUMT00000338549; OTTHUMT00000338550; OTTHUMT00000338551; OTTHUMT00000338552; OTTHUMT00000338554; OTTHUMT00000338555; uc002vhm.2
TC1100006492.hg.1	3.32	6.5e-05	PNPLA2	patatin-like phospholipase domain containing 2	NM_020376; ENST00000336615; ENST00000525250; ENST00000526083; ENST00000529255; ENST00000531923; ENST00000534561; ENST00000617551; BC017280; OTTHUMT00000257106; OTTHUMT00000382853; OTTHUMT00000382854; OTTHUMT00000382855; OTTHUMT00000382856; OTTHUMT00000382857
TC0100007344.hg.1	-1.75	0.0043	PNRC2	proline-rich nuclear receptor coactivator 2	NM_017761; ENST00000334351; ENST00000374468; ENST00000471915; ENST00000579103; BC001959; BC078177; BC085018; OTTHUMT00000038946; OTTHUMT00000038947; OTTHUMT00000038948; OTTHUMT00000442410
TC0100008341.hg.1	1.67	0.0091	PODN	podocan	NM_001199080; NM_001199081; NM_001199082; NM_153703; ENST00000312553; ENST00000371500; ENST00000395871; ENST00000471210; ENST00000471285; ENST00000490650; ENST00000618387; BC028292; BC030608; OTTHUMT00000024735; OTTHUMT00000024736; OTTHUMT00000024737; OTTHUMT00000024738; OTTHUMT00000092205
TC0100015786.hg.1	1.85	0.0028	POGZ	pogo transposable element with ZNF domain	NM_001194937; NM_001194938; NM_015100; NM_145796; NM_207171; ENST00000271715; ENST00000358476; ENST00000368863; ENST00000392723; ENST00000409503; ENST00000439756; ENST00000441516; ENST00000450842; ENST00000467287; ENST00000476128; ENST00000482678; ENST00000485040; ENST00000491586; ENST00000492528; ENST00000495253; ENST00000497787; ENST00000529669; ENST00000531094; ENST00000533351; ENST00000533461…
TC0700010910.hg.1	1.79	0.004	POLD2	polymerase (DNA directed), delta 2, accessory subunit	NM_001127218; NM_001256879; NM_006230; ENST00000223361; ENST00000406581; ENST00000418438; ENST00000433715; ENST00000436400; ENST00000436844; ENST00000452185; ENST00000456038; ENST00000461116; ENST00000463464; ENST00000464871; ENST00000467469; ENST00000470867; ENST00000481104; ENST00000481763; ENST00000489883; ENST00000496539; ENST00000610533; BC000459; OTTHUMT00000250994; OTTHUMT00000343129; OTTH…
TC1000011649.hg.1	1.64	0.0097	POLL	polymerase (DNA directed), lambda	NM_001174084; NM_001174085; NM_001308382; NM_013274; NR_033406; ENST00000299206; ENST00000339310; ENST00000370162; ENST00000370168; ENST00000370169; ENST00000370172; ENST00000413344; ENST00000415897; ENST00000426919; ENST00000429502; ENST00000430045; ENST00000454524; ENST00000461587; ENST00000463515; ENST00000470140; ENST00000485369; ENST00000628479; BC003548; BC068529; OTTHUMT00000049942; OTTHUM…
TC1100009707.hg.1	5.02	0.0004	POLR2L	polymerase (RNA) II (DNA directed) polypeptide L, 7.6kDa	NM_021128; ENST00000322028; ENST00000534030; BC005903; BC018649; OTTHUMT00000257114; OTTHUMT00000384558
TC1400009986.hg.1	-2.77	0.001	POLR3GP1	polymerase (RNA) III (DNA directed) polypeptide G (32kD) pseudogene 1 [Source:HGNC Symbol;Acc:HGNC:23345]	ENST00000594073
TC1900009100.hg.1	2.09	0.002	POLRMT	polymerase (RNA) mitochondrial (DNA directed)	NM_005035; ENST00000587057; ENST00000588649; ENST00000589961; ENST00000590336; ENST00000590573; ENST00000590709; ENST00000592633; ENST00000592863; BC098387; OTTHUMT00000452172; OTTHUMT00000452174; OTTHUMT00000452176; OTTHUMT00000452180; OTTHUMT00000452181; OTTHUMT00000452183; OTTHUMT00000474366; OTTHUMT00000474802
TC0700007949.hg.1	1.8	0.0034	POM121	POM121 transmembrane nucleoporin	NM_001257190; NM_172020; ENST00000358357; ENST00000395270; ENST00000434423; ENST00000446813; ENST00000627934; BC008794; OTTHUMT00000252020; OTTHUMT00000252021; OTTHUMT00000347344
TC0700011550.hg.1	2.34	8.53e-05	POM121C	POM121 transmembrane nucleoporin C	NM_001099415; ENST00000398379; ENST00000439629; ENST00000473168; ENST00000473609; ENST00000479864; ENST00000607367; ENST00000614583; ENST00000615331; OTTHUMT00000343601; OTTHUMT00000343744; OTTHUMT00000343918; OTTHUMT00000343919; OTTHUMT00000343920; OTTHUMT00000343921; OTTHUMT00000343922; OTTHUMT00000343923
TC0600012709.hg.1	2.19	9.2e-05	POPDC3	popeye domain containing 3	NM_022361; NR_024539; ENST00000254765; ENST00000429112; ENST00000474760; ENST00000489134; BC022323; OTTHUMT00000041651; OTTHUMT00000041652; OTTHUMT00000041653; OTTHUMT00000041654
TC0700008073.hg.1	1.96	0.0065	POR; MIR4651	P450 (cytochrome) oxidoreductase; microRNA 4651	NM_000941; NR_039795; ENST00000394893; ENST00000412064; ENST00000412521; ENST00000414186; ENST00000418341; ENST00000421059; ENST00000426184; ENST00000432753; ENST00000439269; ENST00000439297; ENST00000439963; ENST00000447222; ENST00000448410; ENST00000449920; ENST00000453773; ENST00000454934; ENST00000460892; ENST00000461988; ENST00000471238; ENST00000475509; ENST00000487247; ENST00000493973; ENS…
TC0X00007190.hg.1	7.33	3.54e-06	PORCN	porcupine homolog (Drosophila)	NM_001282167; NM_022825; NM_203473; NM_203474; NM_203475; ENST00000326194; ENST00000355092; ENST00000355961; ENST00000359882; ENST00000361988; ENST00000367574; ENST00000459953; ENST00000470275; ENST00000472520; ENST00000485288; ENST00000486272; ENST00000489940; ENST00000491243; ENST00000528612; ENST00000537758; BC019080; OTTHUMT00000060707; OTTHUMT00000060708; OTTHUMT00000060709; OTTHUMT000000607…
TC0700012479.hg.1	-1.92	0.0066	POT1	protection of telomeres 1	NM_001042594; NM_015450; NR_003102; NR_003103; NR_003104; ENST00000357628; ENST00000393329; ENST00000429326; ENST00000430927; ENST00000436534; ENST00000446993; ENST00000461288; ENST00000464453; ENST00000466483; ENST00000487564; ENST00000607932; ENST00000608057; ENST00000608126; ENST00000608200; ENST00000608261; ENST00000608437; ENST00000609106; ENST00000609702; ENST00000610141; BC002923; OTTHUMT0…
TC0100010499.hg.1	2.6	0.0008	POU2F1	POU class 2 homeobox 1	NM_001198783; NM_001198786; NM_002697; NR_037163; ENST00000271411; ENST00000367862; ENST00000367865; ENST00000367866; ENST00000420254; ENST00000429375; ENST00000442313; ENST00000443275; ENST00000470928; ENST00000490100; ENST00000492850; ENST00000541643; ENST00000557909; ENST00000559038; ENST00000559648; ENST00000560232; BC001664; BC003571; BC052274; OTTHUMT00000083246; OTTHUMT00000083247; OTTHUMT…
TC1900010789.hg.1	2.07	0.0079	POU2F2	POU class 2 homeobox 2	NM_001207025; NM_001207026; NM_001247994; NM_002698; ENST00000342301; ENST00000389341; ENST00000524801; ENST00000526816; ENST00000526831; ENST00000528894; ENST00000529067; ENST00000529952; ENST00000530982; ENST00000531773; ENST00000532176; ENST00000533548; ENST00000534559; ENST00000558596; ENST00000560398; ENST00000560558; ENST00000560804; ENST00000598842; ENST00000625670; BC006101; OTTHUMT000003…
TC1200010699.hg.1	1.94	0.0019	POU6F1	POU class 6 homeobox 1	NM_002702; NR_026893; ENST00000333640; ENST00000389243; ENST00000546685; ENST00000547854; ENST00000547855; ENST00000548692; ENST00000549309; ENST00000550824; ENST00000552305; BC051326; BC074765; OTTHUMT00000405126; OTTHUMT00000405127; OTTHUMT00000405128; OTTHUMT00000405129; OTTHUMT00000405130; OTTHUMT00000405131; OTTHUMT00000405132; OTTHUMT00000405133; OTTHUMT00000405134
TC0600007792.hg.1	2.06	0.0025	PPARD	peroxisome proliferator-activated receptor delta	NM_001171818; NM_001171819; NM_001171820; NM_006238; NM_177435; ENST00000311565; ENST00000337400; ENST00000360694; ENST00000418635; ENST00000448077; BC002715; BC007578; OTTHUMT00000040288; OTTHUMT00000040289; uc003okm.3; uc011dtb.2; uc011dtc.2
TC0400010242.hg.1	1.74	0.0039	PPARGC1A	peroxisome proliferator-activated receptor gamma, coactivator 1 alpha	NM_013261; ENST00000264867; ENST00000503714; ENST00000505469; ENST00000506055; ENST00000507342; ENST00000507380; ENST00000508380; ENST00000509642; ENST00000509702; ENST00000512169; ENST00000513205; ENST00000514479; ENST00000514494; ENST00000514517; ENST00000515534; ENST00000612355; ENST00000613098; ENST00000617484; OTTHUMT00000214976; OTTHUMT00000360004; OTTHUMT00000360005; OTTHUMT00000360006; OT…
TC0500009072.hg.1	1.74	0.0038	PPARGC1B	peroxisome proliferator-activated receptor gamma, coactivator 1 beta	NM_001172698; NM_001172699; NM_133263; ENST00000309241; ENST00000360453; ENST00000394320; ENST00000403750; ENST00000434684; ENST00000461780; ENST00000492495; BC132971; BC132973; BC144251; OTTHUMT00000252334; OTTHUMT00000319316; OTTHUMT00000319317; OTTHUMT00000319318; OTTHUMT00000319319; OTTHUMT00000319320; OTTHUMT00000319322
TC0400011013.hg.1	-2.39	0.0011	PPBP	pro-platelet basic protein	NM_002704; ENST00000296028; BC028217; OTTHUMT00000252281
TC0400011016.hg.1	-2.35	0.0014	PPBPP2	pro-platelet basic protein pseudogene 2	NR_026769; ENST00000513150; ENST00000514391
TC2000008072.hg.1	9.48	1.48e-05	PPDPF	pancreatic progenitor cell differentiation and proliferation factor	NM_024299; ENST00000370177; ENST00000370179; ENST00000464438; ENST00000473620; BC002531; BC056416; OTTHUMT00000080149; OTTHUMT00000080151; OTTHUMT00000080152; OTTHUMT00000080153
TC0200010165.hg.1	1.93	0.0077	PPP1R1C	protein phosphatase 1, regulatory (inhibitor) subunit 1C	NM_001080545; NM_001261424; NM_001261425; NR_048566; NR_048567; ENST00000280295; ENST00000409137; ENST00000409702; ENST00000461410; ENST00000464264; ENST00000465612; ENST00000475249; ENST00000479855; ENST00000486067; ENST00000490645; ENST00000494189; ENST00000495820; BC017943; OTTHUMT00000334848; OTTHUMT00000334873; OTTHUMT00000334874; OTTHUMT00000334875; OTTHUMT00000334876; OTTHUMT00000334877; O…
TC0700011999.hg.1	1.71	0.0044	PPP1R35	protein phosphatase 1, regulatory subunit 35	NM_145030; ENST00000292330; ENST00000470295; ENST00000476185; ENST00000487452; ENST00000491407; BC026269; OTTHUMT00000356095; OTTHUMT00000356096; OTTHUMT00000356097; OTTHUMT00000356098; OTTHUMT00000356099
TC0900008902.hg.1	2.67	4.82e-05	PPP2R4	protein phosphatase 2A activator, regulatory subunit 4	NM_001193397; NM_001271832; NM_021131; NM_178000; NM_178001; NM_178003; ENST00000337738; ENST00000347048; ENST00000348141; ENST00000355007; ENST00000357197; ENST00000358994; ENST00000393370; ENST00000411917; ENST00000414331; ENST00000414510; ENST00000417504; ENST00000417728; ENST00000419582; ENST00000423100; ENST00000432124; ENST00000432651; ENST00000434095; ENST00000435132; ENST00000435305; ENST…
TC1400008333.hg.1	-1.71	0.0058	PPP2R5C	protein phosphatase 2, regulatory subunit B, gamma	NM_001161725; NM_001161726; NM_002719; NM_178586; NM_178587; ENST00000328724; ENST00000334743; ENST00000350249; ENST00000422945; ENST00000445439; ENST00000553554; ENST00000553730; ENST00000553842; ENST00000553890; ENST00000554137; ENST00000554147; ENST00000554442; ENST00000554504; ENST00000555237; ENST00000556068; ENST00000556086; ENST00000556218; ENST00000556260; ENST00000556307; ENST00000556373…
TC1900012050.hg.1	1.92	0.0034	PPP6R1	protein phosphatase 6, regulatory subunit 1	NM_014931; ENST00000412770; ENST00000586690; ENST00000587283; ENST00000587457; ENST00000589343; ENST00000591323; ENST00000591602; ENST00000592242; BC094753; OTTHUMT00000452662; OTTHUMT00000452663; OTTHUMT00000452664; OTTHUMT00000452665; OTTHUMT00000452666; OTTHUMT00000452667; OTTHUMT00000452668; OTTHUMT00000452669
TC1800009203.hg.1	2.4	0.0002	PQLC1	PQ loop repeat containing 1	NM_001146343; NM_001146345; NM_025078; ENST00000351365; ENST00000357575; ENST00000397778; ENST00000466449; ENST00000469369; ENST00000474967; ENST00000478144; ENST00000494607; ENST00000589000; ENST00000589452; ENST00000590381; ENST00000590895; ENST00000591964; ENST00000593030; BC030140; OTTHUMT00000256434; OTTHUMT00000336032; OTTHUMT00000336033; OTTHUMT00000336034; OTTHUMT00000336035; OTTHUMT00000…
TC1700011002.hg.1	2.36	0.0021	PRAC1	prostate cancer susceptibility candidate 1	NM_032391; ENST00000290294; BC030950; OTTHUMT00000358086
[truncated: 769 more rows]
