# Supplementary material for: Long Non-Coding RNAs Play a Role in the Pathogenesis of Psoriatic Arthritis by Regulating MicroRNAs and Genes Involved in Inflammation and Metabolic Syndrome
Source: Front Immunol. 2018 Jul 16;9:1533. doi: 10.3389/fimmu.2018.01533 (PMC6054935; doi:10.3389/fimmu.2018.01533)
Supplement: Table S3 — Long non-coding RNAs modulated in psoriatic arthritis patients versus healthy subjects with available target annotations. [file Table_3.xlsx]

## Sheet: PSA NON CODING contain LONG
Supplementary table S3. lncRNAs modulated in PsA patients versus healthy subjects with available target annotations
ID	Fold Change	P-value	Gene Symbol	mRNA Accession
TC0900007554.hg.1	1.61	0.0064	RP11-63P12.7	ENST00000427901.1; OTTHUMT00000052650; uc064tsk.1; ENST00000427901; HG502131.1:1..361:ncRNA; NONHSAT131852; NONHSAT131853; TCONS_00015691
TC1000007834.hg.1	1.78	0.0062	RP11-344A5.1	ENST00000422963.1; OTTHUMT00000048276; uc057tpc.1; ENST00000422963; HG502965.1:1..505:ncRNA; NONHSAT013673
TC1400008167.hg.1	-1.72	0.0074	AL109767.1	ENST00000429450.1; OTTHUMT00000316407; uc059ezg.1; ENST00000429450; HG506557.1:1..564:ncRNA; NONHSAT039610
TC2000009345.hg.1	1.63	0.0037	RP1-66N13.1	ENST00000446280.1; OTTHUMT00000079615; uc061xoy.1; ENST00000446280; HG511410.1:1..404:ncRNA; NONHSAT080145; TCONS_00028059
TC0500008150.hg.1	-2.4	0.0066	CTD-2260A17.1	ENST00000512856.1; ENST00000602972.1; OTTHUMT00000370707; OTTHUMT00000467644; uc063fpu.1; uc063fpv.1; ENST00000512856; ENST00000602972; HG498266.1:1..993:ncRNA; HG498267.1:1..811:ncRNA; NONHSAT102910; NONHSAT102911
TC0600010636.hg.1	-1.89	0.0005	RP3-406P24.3	ENST00000415144.1; OTTHUMT00000039703; uc063lno.1; ENST00000415144; HG498935.1:1..209:ncRNA; lnc-C6orf146-1:2; NONHSAT107262; NONHSAT107264; NONHSAT107265; NONHSAT107266; NONHSAT107267; TCONS_00011436; TCONS_00012055
TC1400007302.hg.1	1.95	0.0041	CTD-2002H8.2	ENST00000557322.1; OTTHUMT00000411646; uc059byr.1; ENST00000557322; HG506253.1:1..576:ncRNA; NONHSAT037118
TC0400007654.hg.1	1.79	0.0089	RP11-16N2.1	ENST00000398777.3; ENST00000506379.1; OTTHUMT00000361594; OTTHUMT00000361595; uc062wxl.1; uc062wxm.1; ENST00000398777; ENST00000506379; HG496942.1:1..596:ncRNA; HG496943.1:1..546:ncRNA; lnc-LPHN3-1:3; NONHSAT096606; NONHSAT096607; NONHSAT096608; TCONS_00007542; TCONS_00007543; TCONS_00008797
TC0200009490.hg.1	-1.56	0.0064	AC092620.3	ENST00000453636.1; OTTHUMT00000331892; uc061odf.1; ENST00000453636; HG494660.1:1..680:ncRNA; NONHSAT074676; TCONS_00003011
TC2200008282.hg.1	1.56	0.0029	CTA-125H2.1	ENST00000436423.1; OTTHUMT00000320491; uc062cok.1; ENST00000436423; HG512130.1:1..472:ncRNA; NONHSAT084469
TC1400009138.hg.1	-4.12	0.0076	RP11-248J18.2	ENST00000602954.1; OTTHUMT00000467537; uc059bkc.1; ENST00000602954; HG506188.1:1..668:ncRNA; NONHSAT036811
TC1200010870.hg.1	-1.59	0.0079	RP11-762I7.4	ENST00000547009.1; OTTHUMT00000409164; uc058pbn.1; ENST00000547009; HG504834.1:1..529:ncRNA; NONHSAT028684
TC2200008724.hg.1	-1.53	0.0081	APOBEC3B-AS1	NR_104187
TC0100009153.hg.1	-1.56	0.0098	DPYD-AS1	NR_046590; ENST00000422980; ENST00000629811; ENST00000630798; ENST00000422980.1; OTTHUMT00000095697; OTTHUMT00000480448; OTTHUMT00000480449; uc031pne.1; uc057ior.1; uc057ios.1; HG492302.1:1..533:ncRNA; NONHSAT004715; NR_046590.1:1..548:ncRNA
TC0500008318.hg.1	-2.37	0.0026	EPB41L4A-AS1	NR_015370; ENST00000413221.2; ENST00000427306.2; ENST00000442823.2; ENST00000508590.1; NCRNA00219andSNORA13.fAug10; OTTHUMT00000250735; OTTHUMT00000313610; OTTHUMT00000370978; OTTHUMT00000370979; uc003kpq.3; uc063fzr.1; uc063fzs.1; uc063fzt.1; ENST00000413221; ENST00000427306; ENST00000442823; ENST00000508590; HG498332.1:1..2969:ncRNA; HG498333.1:1..1367:ncRNA; HG498334.1:1..578:ncRNA; HG498335.1…
TC0700007000.hg.1	-2.02	0.0015	HOTAIRM1	NR_038366; NR_038367; ENST00000616712; ENST00000617934; ENST00000619311; ENST00000619974; ENST00000622675; ENST00000425358.2; ENST00000428939.3; ENST00000429611.3; ENST00000434063.3; ENST00000495032.1; ENST00000593300.1; OTTHUMT00000137960; OTTHUMT00000139958; OTTHUMT00000139959; OTTHUMT00000350154; OTTHUMT00000358453; OTTHUMT00000464678; uc003syg.4; uc022aap.2; uc064cfi.1; uc064cfj.1; uc064cfk.1…
TC0600008510.hg.1	-2.25	0.0087	KCNQ5-IT1	NR_120503; ENST00000445310; ENST00000445310.1; OTTHUMT00000041192; uc063pnj.1; HG499375.1:1..563:ncRNA; NONHSAT113527
TC0700013567.hg.1	2.05	0.0013	LINC00174	NR_026873; ENST00000416366; ENST00000416572; ENST00000421767; ENST00000438894; ENST00000416366.1; ENST00000416572.1; ENST00000421767.1; ENST00000438894.1; OTTHUMT00000344721; OTTHUMT00000344722; OTTHUMT00000344723; OTTHUMT00000344724; uc003tux.5; uc064dzv.1; uc064dzw.1; uc064dzx.1; HG500304.1:1..4702:ncRNA; HG500305.1:1..556:ncRNA; HG500306.1:1..534:ncRNA; HG500307.1:1..520:ncRNA; NONHSAT121154; …
TC0700007277.hg.1	2.46	0.0001	LINC00265	NR_026999; ENST00000340510.4; ENST00000448955.1; hsa_circ_0079917; hsa_circ_0079918; hsa_circ_0079919; hsa_circ_0079920; hsa_circ_0079921; hsa_circ_0079922; hsa_circ_0079923; hsa_circ_0079924; hsa_circ_0079925; hsa_circ_0079926; hsa_circ_0079927; OTTHUMT00000339278; OTTHUMT00000339280; uc003thf.4; uc064czy.1; ENST00000340510; ENST00000448955; HG500201.1:1..3049:ncRNA; HG500202.1:1..468:ncRNA; lnc…
TC0200016709.hg.1	-2.68	0.0023	LINC00342	NR_103734; ENST00000412393.1; ENST00000448494.1; OTTHUMT00000338689; OTTHUMT00000338690; uc002sux.3; uc061lty.1; ENST00000412393; ENST00000448494; HG494285.1:1..654:ncRNA; HG494286.1:1..2351:ncRNA; NONHSAT072509; NONHSAT072510; NONHSAT072511; NONHSAT072513; NONHSAT072514; NONHSAT072516; NR_103734.1:1..3128:ncRNA; TCONS_l2_00014702; TCONS_l2_00014703; TCONS_l2_00014704; TCONS_l2_00014705; TCONS_l2…
TC1300007346.hg.1	-1.82	0.0011	LINC00378	NR_047003; ENST00000413402.1; ENST00000455894.1; OTTHUMT00000045179; OTTHUMT00000045180; uc058xiv.1; uc058xiw.1; ENST00000413402; ENST00000455894; HG505692.1:1..403:ncRNA; HG505693.1:1..324:ncRNA; NONHSAT034114; NONHSAT034115; NONHSAT140134; NR_047003.1:1..519:ncRNA
TC1500007707.hg.1	-1.58	0.0089	LINC00593	NR_026764; ENST00000558385.1; ENST00000560853.1; OTTHUMT00000416828; OTTHUMT00000416829; uc002asj.4; uc059kuq.1; ENST00000558385; ENST00000560853; HG507188.1:1..1483:ncRNA; HG507189.1:1..763:ncRNA; lnc-RPLP1-3:1; NONHSAT046983; NONHSAT046984; TCONS_00023189
TC2000008995.hg.1	-2.27	0.0017	LINC00657	NR_027451; ENST00000565493; ENST00000565493.1; OTTHUMT00000430538; uc061wse.1; HG511340.1:1..5339:ncRNA; NONHSAT079547; NONHSAT079548; NONHSAT079549; NONHSAT079552; NR_027451.1:1..5378:ncRNA
TC0300010546.hg.1	2.23	0.0004	LINC00692	NR_034055; ENST00000451284; ENST00000496997; OTTHUMT00000340855; OTTHUMT00000340856; uc003cdo.4; uc062hpt.1; lnc-NGLY1-1:1; lnc-NGLY1-1:2; lnc-NGLY1-1:3; lnc-NGLY1-1:4; lnc-NGLY1-1:5; lnc-NGLY1-1:6; lnc-NGLY1-1:7; lnc-NGLY1-1:8; lnc-NGLY1-1:9; NONHSAT088725; NONHSAT088726; NONHSAT088727; NONHSAT088728; NONHSAT088729; NONHSAT088730; NONHSAT088731; NONHSAT088732; NR_034055.1:1..930:ncRNA; TCONS_000…
TC1800009043.hg.1	-1.84	0.0025	LINC00909	NR_024484; ENST00000577806; ENST00000580048; ENST00000581192; ENST00000585279; ENST00000577806.1; ENST00000580048.1; ENST00000581192.1; ENST00000585279.1; OTTHUMT00000444897; OTTHUMT00000444898; OTTHUMT00000444899; OTTHUMT00000444900; uc010dqt.4; uc060qdm.1; uc060qdn.1; uc060qdo.1; HG510140.1:1..3463:ncRNA; HG510141.1:1..756:ncRNA; HG510142.1:1..951:ncRNA; HG510143.1:1..423:ncRNA; lnc-FAM69C-2:2;…
TC0800012356.hg.1	-2.25	0.0008	LINC00964	ENST00000525292; ENST00000525292.1; LOC157381.iAug10; OTTHUMT00000381820; uc064qaz.1; HG501653.1:1..620:ncRNA; NONHSAT128604
TC0400007947.hg.1	-3.07	0.0024	LINC00989	NR_038826; ENST00000508174; ENST00000515544; ENST00000508174.1; ENST00000515544.1; morgar.bAug10; OTTHUMT00000362789; OTTHUMT00000362790; uc003hlv.4; uc062xqi.1; HG497021.1:1..2080:ncRNA; HG497022.1:1..2052:ncRNA; NONHSAT097113; NONHSAT097114; NR_038826.1:1..2054:ncRNA
TC0X00006455.hg.1	2.17	0.0019	LINC00106	NR_130733; ENST00000430235; ENST00000434938; ENST00000430235.2; ENST00000434938.2; flubaw.bAug10; OTTHUMT00000055604; OTTHUMT00000337679; uc064xtp.1; uc064xtq.1; HG512401.1:1..356:ncRNA; HG512402.1:1..370:ncRNA; NONHSAT136053; NONHSAT136054; NR_130733.1:1..380:ncRNA
TC0200007199.hg.1	2.27	0.0007	LINC00486	NR_027098; NR_027099; NR_027100; ENST00000414054; ENST00000424364; ENST00000435075; NR_027097; ENST00000414054.1; ENST00000424364.2; ENST00000435075.1; ENST00000440786.1; LOC285045.bAug10; OTTHUMT00000325400; OTTHUMT00000325401; OTTHUMT00000325402; OTTHUMT00000325403; uc002roq.4; uc061hyt.1; uc061hyu.1; uc061hyv.1; ENST00000440786; HG493816.1:1..1794:ncRNA; HG493817.1:1..691:ncRNA; HG493818.1:1..…
TC1200008413.hg.1	1.87	0.0064	LINC00615	NR_038868; ENST00000546725; ENST00000546725.1; hihumi.aAug10; OTTHUMT00000407145; uc021rbs.2; HG505066.1:1..1406:ncRNA; lnc-CLLU1.1-7:2; NONHSAT029852; NONHSAT029854; NR_038868.1:1..1406:ncRNA
TC0500011446.hg.1	-49.4	0.0019	LUCAT1	NR_103548; NR_103549; ENST00000511918; ENST00000513492; ENST00000513626; ENST00000511918.1; ENST00000513492.1; ENST00000513626.1; ENST00000607854.1; hsa_circ_0073353; hsa_circ_0073354; OTTHUMT00000369756; OTTHUMT00000369757; OTTHUMT00000369758; OTTHUMT00000470186; uc032vdb.2; uc063fir.1; uc063fis.1; uc063fit.1; ENST00000607854; HG498232.1:1..433:ncRNA; HG498233.1:1..828:ncRNA; HG498234.1:1..2672:…
TC0500007830.hg.1	-1.77	0.006	NCRUPAR	NR_028375; ENST00000616308; ENST00000620939; NCRUPAR.aAug10-unspliced; uc021yaq.3; uc063esb.1; lnc-F2R-1:1; ncr-upar; NONHSAT102246; NONHSAT102247; NR_028375.2:1..486:ncRNA
TC0100007047.hg.1	-1.92	0.001	RP4-798A10.4	ENST00000452795.2; OTTHUMT00000007047; uc057crv.1; ENST00000452795; HG491720.1:1..327:ncRNA; lnc-AL355149.1-1:1; lnc-AL355149.1-1:2; NONHSAT001132; NONHSAT001133; NONHSAT001134; TCONS_00000157; TCONS_00000848
TC1100010174.hg.1	-2.32	0.0006	RP11-21L19.1	ENST00000534587.1; OTTHUMT00000386031; uc057zho.1; ENST00000534587; HG503563.1:1..240:ncRNA; NONHSAT018122
TC0100009691.hg.1	-1.97	0.0003	RP11-403I13.5	ENST00000443018.1; OTTHUMT00000099556; uc010pbe.2; ENST00000443018; HG492716.2:1..2675:ncRNA; lnc-PPIAL4C-5:1; lnc-PPIAL4C-5:3; lnc-PPIAL4C-5:4; NONHSAT006172; NONHSAT006173; NONHSAT006174; NONHSAT006175; TCONS_00000055; TCONS_00001142; TCONS_00002156
TC0100011444.hg.1	1.55	0.0075	RP11-372M18.2	ENST00000443636.1; ENST00000447257.1; OTTHUMT00000088229; OTTHUMT00000088230; uc057pbh.1; uc057pbi.1; ENST00000443636; ENST00000447257; HG493133.1:1..727:ncRNA; HG493134.1:1..326:ncRNA; NONHSAT009204; NONHSAT009205; TCONS_l2_00000794; TCONS_l2_00002292; TCONS_l2_00002293
TC0100012014.hg.1	1.89	0.0075	RP4-799P18.4	ENST00000456078.1; OTTHUMT00000098990; uc057qln.1; ENST00000456078; HG493327.1:1..452:ncRNA; NONHSAT010273
TC0100017809.hg.1	-1.67	0.0097	RP11-443B7.3	ENST00000549744.1; OTTHUMT00000407866; uc057qmu.1; ENST00000549744; HG493351.1:1..846:ncRNA; lnc-TOMM20-1:2; lnc-TOMM20-1:3; NONHSAT010330; NONHSAT010331; NONHSAT010332; TCONS_00001887; TCONS_00001888
TC0200008419.hg.1	-1.99	0.0037	RP11-575H3.1	ENST00000567067.1; OTTHUMT00000431417; uc061lsh.1; ENST00000567067; HG494278.2:1..528:ncRNA; NONHSAT072362
TC0200010127.hg.1	-3.24	2.9e-05	RP11-171I2.4	ENST00000605334.1; OTTHUMT00000469762; uc061qfc.1; ENST00000605334; HG495012.1:1..543:ncRNA; NONHSAT075807
TC0200011420.hg.1	-2.68	0.0005	AC133528.2	ENST00000433036.1; OTTHUMT00000322958; uc061utd.1; ENST00000433036; HG495363.1:1..415:ncRNA; NONHSAT077961; NONHSAT077962; NONHSAT077963; NONHSAT077964; NONHSAT077965; NONHSAT077966; NONHSAT077967; TCONS_l2_00014330; TCONS_l2_00014331; TCONS_l2_00014333; TCONS_l2_00015631
TC0200016389.hg.1	4.08	0.0002	AC093642.4	ENST00000412193.1; OTTHUMT00000322411; uc061uvi.1; ENST00000412193; HG495381.1:1..565:ncRNA; NONHSAT078018; TCONS_l2_00015204; TCONS_l2_00016125
TC0300008658.hg.1	2.36	0.003	RP11-124N2.1	ENST00000507924.1; ENST00000511301.1; OTTHUMT00000369849; OTTHUMT00000369855; uc062njr.1; uc062njs.1; ENST00000507924; ENST00000511301; HG496020.1:1..327:ncRNA; HG496021.1:1..444:ncRNA; NONHSAT091645; NONHSAT091646
TC0400009914.hg.1	-2.37	0.0027	RP11-539L10.3	ENST00000513179.1; ENST00000515205.1; OTTHUMT00000368685; OTTHUMT00000368686; uc062uyn.1; uc062uyo.1; ENST00000513179; ENST00000515205; HG496700.1:1..422:ncRNA; HG496701.1:1..406:ncRNA; lnc-MRFAP1L1-2:1; lnc-MRFAP1L1-2:4; NONHSAT095005; NONHSAT095006; NONHSAT095007; NONHSAT095008; NONHSAT095009; NONHSAT095010; TCONS_00007711; TCONS_00007712; TCONS_00008417; TCONS_00009022
TC0500009465.hg.1	-1.74	0.007	RP11-779O18.3	ENST00000523005.1; OTTHUMT00000372516; uc063jrt.1; ENST00000523005; HG498755.1:1..352:ncRNA; lnc-ERGIC1-2:2; lnc-ERGIC1-2:3; lnc-ERGIC1-2:4; NONHSAT105138; NONHSAT105140; NONHSAT105141; NONHSAT105142; TCONS_00010172; TCONS_00010173; TCONS_00010832
TC0500011756.hg.1	-2.55	0.0013	CTC-505O3.3	ENST00000333482.4; OTTHUMT00000372268; uc063gdl.1; ENST00000333482; HG498361.1:1..706:ncRNA; NONHSAT103316
TC0700008685.hg.1	-3.25	6.63e-05	RP11-325F22.2	ENST00000415513.1; ENST00000417026.1; OTTHUMT00000348300; OTTHUMT00000348301; uc064gst.1; ENST00000415513; ENST00000417026; HG500468.1:1..685:ncRNA; HG500469.1:1..891:ncRNA; lnc-LHFPL3-1:3; NONHSAT122583; NONHSAT122584; TCONS_00012887; TCONS_00013054; uc003vci.3
TC0800007847.hg.1	-14.9	1.03e-05	AC084082.3	ENST00000517961.2; ENST00000520930.1; OTTHUMT00000378919; OTTHUMT00000378920; uc022avg.3; uc064nim.1; ENST00000517961; ENST00000520930; HG501294.1:1..451:ncRNA; HG501295.2:1..956:ncRNA; lnc-AC084082.3.1-1:2; NONHSAT127006; NONHSAT127007
TC0X00009515.hg.1	-3.69	0.0066	RP6-99M1.3	ENST00000602277.1; OTTHUMT00000467991; uc064ysp.1; ENST00000602277; HG512516.1:1..528:ncRNA; NONHSAT136808
TC1000006614.hg.1	1.79	0.004	RP11-445P17.3	ENST00000428920.2; OTTHUMT00000046539; uc057rjg.1; ENST00000428920; HG502617.1:1..680:ncRNA; lnc-AKR1C4-1:2; NONHSAT011144; NONHSAT011145; TCONS_00017775
TC1100008478.hg.1	-2.5	0.001	CTD-2530H12.2	ENST00000524768.1; OTTHUMT00000383512; uc058fpg.1; ENST00000524768; HG503992.1:1..842:ncRNA; NONHSAT023129
TC1100011278.hg.1	1.91	0.0003	RP11-867G23.3	ENST00000501708.1; OTTHUMT00000391825; uc058duw.1; ENST00000501708; HG503880.1:1..2792:ncRNA; NONHSAT022275
TC1200006772.hg.1	-1.86	0.0044	RP11-75L1.1	ENST00000541404.1; OTTHUMT00000399496; uc058las.1; ENST00000541404; HG504504.1:1..560:ncRNA; NONHSAT026847
TC1200006795.hg.1	-5.87	0.0013	RP11-291B21.2	ENST00000544591.1; OTTHUMT00000401139; uc058lem.1; ENST00000544591; HG504513.1:1..868:ncRNA; lnc-EIF2S3L.1-1:2; NONHSAT026886; NONHSAT026887; TCONS_00021063
TC1200009088.hg.1	1.78	0.0015	RP11-364C11.3	ENST00000534886.1; OTTHUMT00000401643; uc058tws.1; ENST00000534886; HG505235.1:1..455:ncRNA; NONHSAT031064
TC1200009901.hg.1	1.7	0.0075	RP11-277P12.10	ENST00000539009.1; OTTHUMT00000400264; uc058ldk.1; ENST00000539009; HG504510.1:1..649:ncRNA; NONHSAT026879
TC1200010732.hg.1	-3.11	0.0058	RP11-1100L3.8	ENST00000564363.1; ENST00000564531.1; OTTHUMT00000430853; OTTHUMT00000430854; uc058ofu.1; uc058ofv.1; ENST00000564363; ENST00000564531; HG504765.1:1..542:ncRNA; HG504766.1:1..687:ncRNA; NONHSAT028324; NONHSAT028325
TC1200011058.hg.1	1.53	0.0043	RP11-848D3.5	ENST00000552996.1; OTTHUMT00000406731; uc058qhw.1; ENST00000552996; HG504876.1:1..535:ncRNA; lnc-PPM1H-1:1; NONHSAT029104
TC1200011584.hg.1	2	0.0036	RP11-167N24.4	ENST00000548194.1; OTTHUMT00000408217; uc058rxy.1; ENST00000548194; HG505096.1:1..340:ncRNA; NONHSAT030025
TC1200012035.hg.1	1.52	0.0085	RP11-1028N23.4	ENST00000551531.1; ENST00000551940.1; OTTHUMT00000403875; OTTHUMT00000403876; uc058trn.1; uc058tro.1; ENST00000551531; ENST00000551940; HG505212.1:1..416:ncRNA; HG505213.1:1..544:ncRNA; NONHSAT030912; NONHSAT030913
TC1400006719.hg.1	-2.54	0.0066	RP11-468E2.5	ENST00000558478.1; OTTHUMT00000416167; uc058zxk.1; ENST00000558478; HG506031.1:1..747:ncRNA; lnc-PSME1-1:1; NONHSAT035981; NONHSAT035982
TC1400007983.hg.1	-1.76	0.0078	CTD-2547L24.4	ENST00000563574.1; OTTHUMT00000421597; uc059ejg.1; ENST00000563574; HG506488.1:1..705:ncRNA; NONHSAT039261
TC1400009275.hg.1	-1.61	0.0027	RP11-930O11.2	ENST00000560296.1; OTTHUMT00000416951; uc059buq.1; ENST00000560296; HG506232.1:1..517:ncRNA; NONHSAT037039
TC1500008776.hg.1	1.66	0.0068	AC011196.3	ENST00000451816.2; OTTHUMT00000126737; uc059gxi.1; ENST00000451816; HG506800.1:1..595:ncRNA; NONHSAT041191; NONHSAT041192
TC1500010510.hg.1	1.94	0.0029	RP11-164C12.2	ENST00000556708.1; OTTHUMT00000415160; ENST00000556708; HG507443.1:1..2284:ncRNA; NONHSAT049874; uc002bta.1
TC1600009188.hg.1	2.21	0.0021	LA16c-360H6.3	ENST00000574245.1; OTTHUMT00000437582; uc059pxs.1; ENST00000574245; HG507675.1:1..821:ncRNA; NONHSAT148032
TC1700007241.hg.1	2.64	0.0008	RP11-283C24.1	ENST00000578585.1; OTTHUMT00000431344; uc060cqi.1; ENST00000578585; HG508799.1:1..1514:ncRNA; lnc-CDRT15L2-1:2; NONHSAT146833; NONHSAT146834; TCONS_00025860
TC1800006438.hg.1	-2.16	0.0051	RP11-705O1.8	ENST00000581677.1; OTTHUMT00000441015; uc060msm.1; ENST00000581677; HG509607.1:1..2131:ncRNA; NONHSAT056834
TC1800009073.hg.1	2.43	4.27e-05	RP11-357H3.1	ENST00000579775.1; OTTHUMT00000444922; uc060qej.1; ENST00000579775; HG510147.1:1..211:ncRNA; NONHSAT059902
TC1900006644.hg.1	1.95	0.0036	AC005786.5	ENST00000592368.1; OTTHUMT00000453024; uc060rqn.1; ENST00000592368; HG510257.1:1..369:ncRNA; NONHSAT060530
TC1900010240.hg.1	-1.67	0.0033	CTB-151G24.1	ENST00000589010.1; ENST00000598435.1; ENST00000600419.1; OTTHUMT00000452835; OTTHUMT00000467118; OTTHUMT00000467119; uc032hsu.2; uc060wlt.1; uc060wlu.1; ENST00000589010; ENST00000598435; ENST00000600419; HG510542.1:1..457:ncRNA; HG510543.1:1..400:ncRNA; HG510544.1:1..308:ncRNA; lnc-UQCRFS1-10:1; NONHSAT063960; NONHSAT063961; TCONS_00026812
TC2100007843.hg.1	-1.78	0.0016	AF131217.1	ENST00000430247.1; ENST00000433310.2; ENST00000452028.1; OTTHUMT00000171732; OTTHUMT00000171733; OTTHUMT00000171734; uc061zji.1; uc061zjj.1; uc061zjk.1; ENST00000430247; ENST00000433310; ENST00000452028; HG511695.2:1..6103:ncRNA; HG511696.1:1..683:ncRNA; HG511697.1:1..443:ncRNA; lnc-N6AMT1-1:1; NONHSAT081598; NONHSAT081599; NONHSAT081604; NONHSAT147187; TCONS_l2_00017186; TCONS_l2_00017187; TCONS…
TC2200008462.hg.1	-3.38	0.0058	RP3-430N8.10	ENST00000602955.1; OTTHUMT00000467409; uc062dgq.1; ENST00000602955; HG512229.1:1..264:ncRNA; NONHSAT084841
TC1600006954.hg.1	1.64	0.0064	RP11-552C15.1	ENST00000565359.1; OTTHUMT00000422632; uc059qyx.1; ENST00000565359; HG507749.1:1..520:ncRNA; NONHSAT140624
TC1500010312.hg.1	-2.52	0.0064	RP11-815J21.2	ENST00000561409.1; OTTHUMT00000417346; uc059mui.1; ENST00000561409; HG507351.1:1..953:ncRNA; NONHSAT048081; NONHSAT048082
TC1800007426.hg.1	-3.49	0.0032	RP11-1151B14.4	ENST00000591360.1; OTTHUMT00000449126; uc060ppc.1; ENST00000591360; HG510059.1:1..2553:ncRNA; NONHSAT059511
TC1900011833.hg.1	1.81	0.0031	CTB-25B13.12	ENST00000588225.1; ENST00000591252.1; OTTHUMT00000450701; uc060rbu.1; ENST00000591252; LK937979.1:1..911:ncRNA; NONHSAT060307; NONHSAT060308
TC1900007159.hg.1	-1.77	0.0084	CTB-55O6.10	ENST00000590715.1; OTTHUMT00000459692; uc060uma.1; ENST00000590715; HG510387.1:1..315:ncRNA; NONHSAT061382
TC1200008393.hg.1	-1.74	0.0028	RP11-981P6.1	ENST00000552778.1; OTTHUMT00000406651; uc058rpi.1; ENST00000552778; HG505055.2:1..1711:ncRNA; NONHSAT029822
TC1000008907.hg.1	-2.6	0.0027	RP11-348N5.7	ENST00000603915.1; OTTHUMT00000468417; uc057vzq.1; ENST00000603915; HG503266.1:1..1649:ncRNA; NONHSAT016372
TC1200008425.hg.1	-2.1	0.0024	RP11-796E2.4	ENST00000499685.2; ENST00000501008.2; OTTHUMT00000407231; OTTHUMT00000407232; OTTHUMT00000474709; uc058rrp.1; uc058rrq.1; uc058rrr.1; ENST00000499685; ENST00000501008; ENST00000618125; HG505071.1:1..1898:ncRNA; HG505072.1:1..5699:ncRNA; LK938777.1:1..472:ncRNA; lnc-CLLU1.1-2:1; NONHSAT029877; NONHSAT029878; NONHSAT029879
TC1400009962.hg.1	-2.61	0.0006	RP11-471B22.2	ENST00000555853.1; OTTHUMT00000411361; uc059egy.1; ENST00000555853; HG506476.1:1..300:ncRNA; NONHSAT039220
TC1600006833.hg.1	2.16	0.0024	RP11-77H9.5	ENST00000564919.1; OTTHUMT00000434264; uc059qpv.1; ENST00000564919; HG507706.1:1..409:ncRNA; NONHSAT140422
TC1700010799.hg.1	1.99	0.0023	RP5-905N1.2	ENST00000591540.1; OTTHUMT00000453510; uc060fun.1; ENST00000591540; HG509076.1:1..494:ncRNA; NONHSAT053876
TC1700009486.hg.1	-1.67	0.0068	RP11-235E17.6	ENST00000575741.1; OTTHUMT00000438627; uc059zqo.1; ENST00000575741; HG508591.1:1..874:ncRNA; NONHSAT145014; NONHSAT145015; NONHSAT145016; NONHSAT145017
TC1600010278.hg.1	2.29	0.004	RP11-327F22.2	ENST00000567728.1; OTTHUMT00000422987; uc059ubq.1; ENST00000567728; HG508053.1:1..1150:ncRNA; NONHSAT142435; NONHSAT142436
TC1400009667.hg.1	1.88	0.0092	RP4-693M11.3	ENST00000557304.1; OTTHUMT00000414681; uc059ddz.1; ENST00000557304; HG506364.1:1..693:ncRNA; NONHSAT037732
TC1400009172.hg.1	-1.8	0.0051	RP11-463J10.3	ENST00000553603.1; OTTHUMT00000411596; uc059bnb.1; ENST00000553603; HG506206.1:1..479:ncRNA; NONHSAT036873
TC1000009009.hg.1	-1.6	0.0098	RP11-498B4.5	ENST00000433600.1; OTTHUMT00000050529; uc057wev.1; ENST00000433600; HG503279.1:1..778:ncRNA; NONHSAT016492
TC1400010386.hg.1	1.71	0.0064	CTD-3051D23.4	ENST00000553344.2; OTTHUMT00000410287; uc059fxv.1; ENST00000553344; HG506699.1:1..1045:ncRNA; lnc-AKT1-1:1; NONHSAT040289; NONHSAT040290; NONHSAT040291; NONHSAT040292; NONHSAT040293; NONHSAT040294; NONHSAT040295; NONHSAT040297; NONHSAT040298; NONHSAT040299; NONHSAT040300; NONHSAT040301
TC1200008527.hg.1	-2.91	0.0065	RP11-256L6.3	ENST00000551849.1; OTTHUMT00000408679; uc058rzu.1; ENST00000551849; HG505100.1:1..862:ncRNA; NONHSAT030053; NONHSAT030054
TC0200007485.hg.1	1.61	0.0048	AC016722.4	ENST00000429761.1; OTTHUMT00000329487; uc061iwl.1; ENST00000429761; HG493949.1:1..1835:ncRNA; NONHSAT070534
