# Supplementary material for: Long Non-Coding RNAs Play a Role in the Pathogenesis of Psoriatic Arthritis by Regulating MicroRNAs and Genes Involved in Inflammation and Metabolic Syndrome
Source: Front Immunol. 2018 Jul 16;9:1533. doi: 10.3389/fimmu.2018.01533 (PMC6054935; doi:10.3389/fimmu.2018.01533)
Supplement: Table S4 — Target genes of the selected microRNAs that are targeted by long non-coding RNAs modulated in psoriatic arthritis. [file table_4.xlsx]

## Sheet: Foglio1
Supplementary table 4. Target genes of the selected miRNAs that are targeted by lncRNAs modulated in PsA
Gene symbols
ACBD5
ADCY3
ADD3
AFF1
AHNAK
AMBRA1
ARHGAP17
ARL6IP1
ASB6
ASPH
ATE1
ATG4D
ATP13A2
ATXN7
BCAP29
BCL2L11
BICC1
BPTF
C11orf24
C20orf194
C20orf27
CALB1
CBLL1
CCDC6
CCNL1
CCR7
CCT6A
CD151
CDK13
CDK5R1
CEP128
CEP63
CEP97
CNNM4
CNOT7
CRTC2
CS
CSF1
CSMD3
CUL5
DAAM1
DCUN1D4
DDAH1
DENND4B
DNAJC30
DPY30
DYRK1B
EFNB2
ERF
ERRFI1
ESCO1
ETFA
FAM117B
FAM160A2
FAM168B
FAM222B
FBXL19
FBXW7
FERMT2
FJX1
FNBP4
FNDC3B
FOXJ2
FOXJ3
FOXK2
FOXP4
FPGS
FRMD4A
FRMD4B
FURIN
FXR1
FZD6
G3BP2
GAB1
GATA6
GBF1
GJA1
GNAI1
GOLGA8O
GPRC5A
GTDC1
HMBOX1
HN1
HNRNPUL1
IKZF4
JAKMIP1
KDELR1
KLF2
KLF5
KLF7
KMT2B
LAMA3
LHX8
LLGL2
LRIG1
LRRC41
MAF1
MAGT1
MAP3K12
MAP4
MAPRE1
MAST2
MAT2B
MDK
MDM4
MED16
MEF2D
MEIS2
MET
MMS19
MNT
MOGS
MSMO1
MTMR14
MYBL2
MYLK
MYO10
MYO1B
NACC1
NEDD4L
NETO2
NFIA
NFIL3
NFIX
NSMF
ORAI1
OSBPL10
OSTF1
PAF1
PAG1
PAOX
PAQR3
PCGF5
PCMTD1
PDE5A
PFKM
PHACTR4
PHF1
PHF6
PNPLA2
PNRC2
POU6F1
PPARD
PPARGC1A
PPP6R1
PSME3
PSMF1
PTPN3
PVRL1
PXK
PXN
PYGO2
RAB27B
RAB34
RABGAP1L
RAD23A
RALBP1
RAP1A
RBM33
RELA
RFFL
RFX7
RHBDF2
RNF38
ROBO1
RUNX1
SAT1
SCD
SEMA3A
SEMA4B
SERTAD3
SESN3
SH3D19
SHOC2
SLC20A2
SLC41A1
SMARCD1
SMS
SOS1
SPG20
SRM
SRPR
SRRM1
STC1
SUMO3
SYNGR2
TANC1
TBC1D10C
TBPL1
TERF2
TESK2
TEX261
TGFBR2
TMEM100
TMEM63B
TNFRSF1B
TNFRSF21
TNRC6C
TRA2B
TRAF3
TRIAP1
TRIM8
TROVE2
TSG101
TSHZ1
TSPAN18
TSPAN6
TTYH3
UBAP2L
ULK3
USP45
USP46
USP47
VDAC1
VMP1
WASL
YIF1A
YPEL3
ZBTB4
ZFYVE21
ZHX2
ZNF652
ZNF821
