# Supplementary material for: Long Non-Coding RNAs Play a Role in the Pathogenesis of Psoriatic Arthritis by Regulating MicroRNAs and Genes Involved in Inflammation and Metabolic Syndrome
Source: Front Immunol. 2018 Jul 16;9:1533. doi: 10.3389/fimmu.2018.01533 (PMC6054935; doi:10.3389/fimmu.2018.01533)
Supplement: Table S5 — Genes modulated in psoriatic arthritis patients versus healthy subjects and included in the modules. [file table_5.xlsx]

## Sheet: Foglio1
Supplementary table 5. Genes modulated in PsA patients versus healthy subjects and included in the modules.
M1	M2	M3	M4	M5	M6	M7	M8	M9	M10	M11	M12	M13	M14	M15	M16
MGRN1	CCR7	DDX49	XRCC1	SRPR	ATP5J2	WASF1	BRPF3	ANLN	ATP5G2	AGPAT2	LILRB2	RBM19	TOMM40	PFKM	CS
HECTD3	CXCR1	ASCC3	RFC1	RPL7L1	BET1L	BAIAP2	TBPL1	FAM83D	RAF1	ARMC8	HIST2H4A	TFB1M	DUT	MAPK11	VAT1
TRIM41	P2RY12	NOL6	POU2F1	PELP1	NBN	WASF2	TRIM24	FOXM1	RAP1A	CARM1	DAG1	NOC4L	TOMM20	AP1S1	GGT1
SNRPD3	AXIN2	BMS1	RFC5	MRPL1	TMEM115	FCGR3A	TAF12	DEPDC1	SOS1	CDIPT	HIST1H1C	LYAR	BCL2L11	CDK16	KIAA1217
FBXO44	TRAF2	PWP2	POU2F2	NOL9	NDUFA12	WAS	BPTF	TK1	GSK3A	EP400	LAMA2		AES	TNRC6C	IDH3A
RPL23A	CCNE1	DDX50	AAAS	EXOSC10	CLSPN	WIPF1	TAF7	TPX2	COPE	FASN	FAM168B		TIMM22	MAPRE1	ADH5
SMG7	GABBR1	RIOK2	CUL4B	RPL7	GORASP1	MYO1C	TAF2		COPG2	HDAC10	CD244		CASP4	EIF2C1	FBLN1
RPL19	LPAR1	GNL2	AP2A2	RPL10A	CYCS				TOR4A	HIST1H2AC	CD226		CTBP1	TUBA1C	TNR
HNRNPUL1	ADCY7	GRWD1	PALB2	SRP54	TIPIN				LGR4	LPCAT3	KLRF1		TLE3	TUBA1B	MGST1
SF3B5	PPP2R5C	DDX27	PACSIN3	SRP14	MAPK3				PHF21A	LPCAT4	IK		VDAC1	MARK2	HSD17B11
HNRNPC	DVL3	DDX59	VAMP2	BOP1	PRKACB				MMRN1	MORF4L1	GBP2		VDAC3	ARAF	GSTA4
RPL31	RELA	SSB	DNM3	RPS16	NDUFS8				PHF12	MTMR14	CD247		TLE1	IMPDH2
FBXL19	PSME3	DDX10	SH3GL1	NACA	PRKDC				RAB1B	PI4K2B	KLRB1		ATP5I	ASF1A
SRRM2	PPBP	DDX52	SYNJ2	MRPS9	ATP5L				SAP18	PIK3C2B	SPI1		STIP1	DHFR
CDC5L	CXCR2		GBF1	EIF4A2	NDUFA5				PPARGC1A	PIP5K1C	HIST1H1D			HACL1
HERC5	BUB3		KIFC2	SPCS2	CCT4				RB1CC1	PLCD3	HIST1H1E			GEMIN4
NUDT21	PSMF1		VAMP4	EIF4B	NDUFA6				SHC1	POT1	LAMC1			CDC37
CPSF7	TRAF3		XRCC3	EIF3M	P4HB				ATP5F1	PPAP2B	CD79A			PKM
RPL18A	PSMA7		MRPL38	RPL17	HYOU1				SETD1A	PPAP2C	GZMA			GAB1
RBM22	PSMA1		POLD2		HSP90AB1				TCF7	RANBP10	ITGB4			H3F3A
SF3B14	TNFRSF1B		MYBL2		NDUFA10				CDK13	RANBP9	COL14A1			CALB1
RPS21	RNF146		FYTTD1		H6PD				CCNL1	RMND5A	HCST			PHC3
HNRNPL	PSMD4		TAF6		NDUFB11				FZD6	SAP130	CIITA			MGA
RSRC1	CDC6		KIF20A		NDUFA3				MED22	SLC27A1	GBP1			KHSRP
SF3B1	CCNA2		ARFGAP1		NDUFB6				TGFBR2	TBL1X	FLT3LG			PHC1
HNRNPA3	PF4		MRPS31		MAP2K2				KDELR1	TERF2	LAMA3			PHF20
RPL21	PSMA4		RPA3		NAPA				MED15	YPEL3	LAMA5			HCFC1
RPL23	GNB2		WASL		PMPCB				MED16	ZDHHC3	TRIM48			E2F2
SMG9	PSMC4		MRE11A		CCT7				RAB11A		PHB2			AHNAK
CTNNBL1	GNAI1		NABP2		ATP5D				MMS19		CD7			RGS19
RPL7A	PSMB1		DAP3		ERP27				SRGN					CEP97
SRSF7	TNFRSF12A		MRPL46		UQCRC1				TCIRG1					TFDP1
FBXL16	PSMC1		REPS2		UQCRB				ATP6V0C					BLOC1S6
SYF2	TNFSF12		MRPL47						BCL9L					BLOC1S3
SF3A1	PSMD6		EPN1						BCL9					FKBP2
UPF1	ADCY3		POM121C						PYGO2					CACYBP
SF3A3	C3		SNAPC2						ENG					MAPK7
SMG5	ANAPC16		XRCC6						LRP5					CEP63
RBBP6	PLK1		ZC3H8						ACTN4					CEP192
RPL26	AXIN1		CPSF3L						RIT1					CCT6A
RPL14			EP300						KDELR2					CTNNBIP1
WBP4			HMGN1						SHOC2					SMARCA2
FBXW7			ERCC1						IGFALS					SETD1B
CUL1			ERCC2						MED25					PFKL
PRPF38A			ARPC5						MARK3
UBE2M			DYNLL1						PCYOX1L
SART1			THOC6						LRP6
FBXW5			CHEK2						IGF1R
CUL5			PCNA						COX4I1
FBXO27			RPRD2
SF3B4			RPRD1B
LSM7			RAD23A
FBXL14			KIF15
SNRNP40			POM121
CUL3			AAK1
NEDD4L			NUP62
RPL22			NUP214
RPL36AL
TRIM71
RNF126
HNRNPH2
ASB6
TRIM32
RPLP2
SRSF3
ASB12
TRA2B
SRRM1
LRRC41
RPL6
SH3RF1
RPL35
U2AF1
MRPL2
UBE2L3
SKIV2L2
UBE2V2
SRSF5
MRPS2
PLRG1
POLR2L
EIF4G1
LSM6
UBA7
RPS14
TRAIP
UBE2A
RNF123
