# Supplementary material for: Long Non-Coding RNAs Play a Role in the Pathogenesis of Psoriatic Arthritis by Regulating MicroRNAs and Genes Involved in Inflammation and Metabolic Syndrome
Source: Front Immunol. 2018 Jul 16;9:1533. doi: 10.3389/fimmu.2018.01533 (PMC6054935; doi:10.3389/fimmu.2018.01533)
Supplement: Table S6 — Long non-coding RNAs modulated in psoriatic arthritis that target modules. [file table_6.xlsx]

## Sheet: Foglio1
Supplementary table 6. lncRNAs modulated in PsA that target modules
M1	M2	M4	M5	M8	M10	M11	M12	M14	M15
AC016722.4	AC084082.3	EPB41L4A-AS1	RP11-403I13.5	EPB41L4A-AS1	AC084082.3	RP11-539L10.3	RP11-539L10.3	LINC00657	EPB41L4A-AS1
AC084082.3	EPB41L4A-AS1	LA16c-360H6.3		LINC00657	EPB41L4A-AS1	LINC00909	LINC00909	LINC00909	LA16c-360H6.3
AC133528.2	LINC00657	LINC00657		LINC00909	LA16c-360H6.3		LA16c-360H6.3	RP11-403I13.5	LINC00657
AF131217.1	LINC00909	LINC00909		RP11-539L10.3	LINC00657		RP11-1100L3.8		LINC00909
CTB-25B13.12	RP11-403I13.5	RP11-1100L3.8			LINC00909		EPB41L4A-AS1		RP11-1100L3.8
CTB-55O6.10	RP3-430N8.10	RP11-403I13.5			RP11-1100L3.8		LINC00657		RP11-539L10.3
CTD-2002H8.2		RP11-539L10.3			RP11-539L10.3
EPB41L4A-AS1					RP3-430N8.10
HOTAIRM1
KCNQ5-IT1
LA16c-360H6.3
LINC00174
LINC00486
LINC00593
LINC00657
LINC00909
RP11-1100L3.8
RP11-1151B14.4
RP11-171I2.4
RP11-256L6.3
RP11-283C24.1
RP11-403I13.5
RP11-468E2.5
RP11-471B22.2
RP11-498B4.5
RP11-539L10.3
RP11-75L1.1
RP11-779O18.3
RP11-77H9.5
RP11-796E2.4
RP11-867G23.3
RP11-930O11.2
RP11-981P6.1
RP3-406P24.3
RP4-693M11.3
